# Supplementary material for: Genome-centric insight into metabolically active microbial population in shallow-sea hydrothermal vents
Source: Microbiome. 2022 Oct 14;10:170. doi: 10.1186/s40168-022-01351-7 (PMC9563475; doi:10.1186/s40168-022-01351-7)
Supplement: Supplementary file 3 — Additional file 2: Table S1. Genome statistics for MAGs. [file 40168_2022_1351_MOESM2_ESM.xlsx]

## Sheet: Sheet1
Table S1 Genome statistics for MAGs
MAG	Superkingdom	Phylum*	Class*	Order*	Family*	Assembly size (Mbp)	Protein coding genes	GC content (%)	Completeness (%)	Contamination (%)	MIMAG quality**
bin2017-1	Bacteria	Proteobacteria	Deltaproteobacteria	Desulfurellales	Hippeaceae	1.67	1643	35.1	89.34	2.049	Medium
bin2017-2	Bacteria	Thermotogota	Thermotogae	Mesoaciditogales	Mesoaciditogaceae	2.02	1925	40.4	96.61	1.694	High
bin2017-3	Bacteria	Proteobacteria	Gammaproteobacteria	Thiomicrospirales	Thiomicrospiraceae	2.05	2015	39.1	99.39	0.914	High
bin2017-4	Bacteria	Epsilonbacteraeota	Campylobacteria	Nautiliales	Nautiliaceae	1.12	1184	27.4	81.91	0.406	Medium
bin2017-5	Bacteria	Aquificota	Aquificae	Aquificales	-	1.03	1044	40.5	81.36	2.998	Medium
bin2018-1	Bacteria	Aquificota	Aquificae	Aquificales	-	1.06	1095	40	85.26	0	Medium
bin2018-2	Bacteria	Thermotogota	Thermotogae	Mesoaciditogales	Mesoaciditogaceae	1.94	1813	40.5	96.61	0	High
bin2018-3	Bacteria	Caldisericota	Caldisericia	Caldisericales	Caldisericaceae	1.52	1465	36.9	91.07	0	High
bin2018-4	Bacteria	Caldisericota	Caldisericia	Caldisericales	Caldisericaceae	1.31	1283	37.8	87.5	0	Medium
bin2018-5	Bacteria	Epsilonbacteraeota	Campylobacteria	Nautiliales	Nautiliaceae	1.22	1367	29.5	93.51	0.813	High
bin2018-6	Bacteria	Epsilonbacteraeota	Campylobacteria	Nautiliales	Nautiliaceae	1.16	1192	31.5	85.79	0.406	Medium
bin2018-7	Bacteria	Proteobacteria	Deltaproteobacteria	Desulfurellales	Hippeaceae	1.59	1623	35	91.39	0.204	High
bin2018-8	Archaea	Euryarchaeota	Thermococci	Thermococcales	Thermococcaceae	1.54	1788	52.5	84.87	7.095	Medium
bin2018-9	Bacteria	Proteobacteria	Gammaproteobacteria	Thiomicrospirales	Thiomicrospiraceae	1.93	1903	39	100	0	High
bin2019-1	Bacteria	Epsilonbacteraeota	Campylobacteria	Campylobacterales	Sulfurovaceae	1.61146	1675	56.9	87.68	4.781	Medium
bin2019-2	Bacteria	Proteobacteria	Gammaproteobacteria	Thiomicrospirales	Thiomicrospiraceae	1.85107	1778	39	97.86	0.813	High
bin2019-3	Archaea	Crenarchaeota	Thermoprotei	Desulfurococcales	-	1.09333	1194	44.6	84.01	8.311	Medium
bin2019-4	Archaea	Crenarchaeota	Thermoprotei	Desulfurococcales	Acidilobaceae	1.39487	1476	42.1	91.72	3.936	High
bin2019-5	Bacteria	Epsilonbacteraeota	Campylobacteria	Campylobacterales	Sulfurovaceae	1.6035	1774	46.6	91.42	1.229	High
bin2019-6	Archaea	Crenarchaeota	Thermoprotei	Desulfurococcales	Acidilobaceae	1.47685	1600	56.6	97.15	0.751	High
* microbial genome classification by applying GTDB database and GTDB-Tk tool.
** MIMAG, the minimum information about a metagenome-assembled genome.
