# Supplementary material for: Genome-centric insight into metabolically active microbial population in shallow-sea hydrothermal vents
Source: Microbiome. 2022 Oct 14;10:170. doi: 10.1186/s40168-022-01351-7 (PMC9563475; doi:10.1186/s40168-022-01351-7)
Supplement: Supplementary file 4 — Additional file 3: Table S2. Summary of the metagenome sequencing statistics. [file 40168_2022_1351_MOESM3_ESM.xlsx]

## Sheet: Sheet1
Table S2 Summary of the metagenome sequencing statistics
	2017-BQ	2017-HQ	2018-BQ	2018-HQ	2019-BQ
Sampling information	white vent on August 2017	yellow vent on August 2017	white vent on June 2018	yellow vent on June 2018	white vent on June 2019
Size of raw reads (bp)	36694118972	8744653806	6671859446	5944217230	10145807000
Total no. of raw reads	121907372	29052006	22165646	19748230	33707000
Size of assembled contigs (bp)	235866080	128296660	51294121	30818756	379488525
Total assembled contigs	186466	113690	35023	24677	385596
Max contig length	183992	23106	64315	122371	99395
N50 contig length	1508	1181	1683	1329	962
Average contig length (bp)	1307	1124	1465	1249	984
Average GC content of assembled contigs (%)	0.39055	0.32164	0.3481	0.3274	0.3906
Total no. of genes encoding in the contigs	359981	209916	74611	48331	673029
