# Supplementary material for: Genome-centric insight into metabolically active microbial population in shallow-sea hydrothermal vents
Source: Microbiome. 2022 Oct 14;10:170. doi: 10.1186/s40168-022-01351-7 (PMC9563475; doi:10.1186/s40168-022-01351-7)
Supplement: Supplementary file 5 — Additional file 4: Table S3. Features and functional gene counts of metagenomic data sets from geothermal systems used for comparison analysis. [file 40168_2022_1351_MOESM4_ESM.xlsx]

## Sheet: Sheet1
Table S3 Features and functional gene counts of metagenomic data sets from geothermal systems used for comparison analysis.
Shallow sea hydrothermal system ( 32 data sets)
IMG Genome ID	Genome Name / Sample Name	Habitat	Isolation	Latitude	Longitude	Genome Size * assembled	Gene Count * assembled	KO:K15230	KO:K15231	KO:K01648	KO:K00174	KO:K00175	KO:K00239	KO:K00240	KO:K00244	KO:K00245	KO:K01601	KO:K01602	KO:K00122	KO:K00123	KO:K17218	KO:K17229	KO:K08352	COG0374	COG1740	COG3260	COG3261	KO:K00404	KO:K00405	KO:K00406	KO:K00425	KO:K00426	KO:K02274	KO:K02275	KO:K02276	KO:K00370	KO:K00371	KO:K00372	KO:K00374	KO:K02567	KO:K02568	KO:K00362	KO:K00363	KO:K00366	KO:K00367	KO:K00368
								ATP-citrate lyase alpha-subunit [EC:2.3.3.8]	ATP-citrate lyase beta-subunit [EC:2.3.3.8]	ATP citrate (pro-S)-lyase [EC:2.3.3.8]	2-oxoglutarate/2-oxoacid ferredoxin oxidoreductase subunit alpha [EC:1.2.7.3 1.2.7.11]	2-oxoglutarate/2-oxoacid ferredoxin oxidoreductase subunit beta [EC:1.2.7.3 1.2.7.11]	succinate dehydrogenase / fumarate reductase, flavoprotein subunit [EC:1.3.5.1 1.3.5.4]	succinate dehydrogenase / fumarate reductase, iron-sulfur subunit [EC:1.3.5.1 1.3.5.4]	fumarate reductase flavoprotein subunit [EC:1.3.5.4]	fumarate reductase iron-sulfur subunit [EC:1.3.5.4]	ribulose-bisphosphate carboxylase large chain [EC:4.1.1.39]	ribulose-bisphosphate carboxylase small chain [EC:4.1.1.39]	formate dehydrogenase [EC:1.17.1.9]	formate dehydrogenase major subunit [EC:1.17.1.9]	sulfide:quinone oxidoreductase [EC:1.8.5.4]	sulfide dehydrogenase [flavocytochrome c] flavoprotein chain [EC:1.8.2.3]	thiosulfate reductase / polysulfide reductase chain A [EC:1.8.5.5]	Ni,Fe-hydrogenase I large subunit	Ni,Fe-hydrogenase I small subunit	Ni,Fe-hydrogenase small subunit	Ni,Fe-hydrogenase large subunit	cytochrome c oxidase cbb3-type subunit I [EC:7.1.1.9]	cytochrome c oxidase cbb3-type subunit II	cytochrome c oxidase cbb3-type subunit III	cytochrome bd ubiquinol oxidase subunit I [EC:7.1.1.7]	cytochrome bd ubiquinol oxidase subunit II [EC:7.1.1.7]	cytochrome c oxidase subunit I [EC:7.1.1.9]	cytochrome c oxidase subunit II [EC:7.1.1.9]	cytochrome c oxidase subunit III [EC:7.1.1.9]	nitrate reductase / nitrite oxidoreductase, alpha subunit [EC:1.7.5.1 1.7.99.-]	nitrate reductase / nitrite oxidoreductase, beta subunit [EC:1.7.5.1 1.7.99.-]	assimilatory nitrate reductase catalytic subunit [EC:1.7.99.-]	nitrate reductase gamma subunit [EC:1.7.5.1 1.7.99.-]	nitrate reductase (cytochrome) [EC:1.9.6.1]	nitrate reductase (cytochrome), electron transfer subunit	nitrite reductase (NADH) large subunit [EC:1.7.1.15]	nitrite reductase (NADH) small subunit [EC:1.7.1.15]	ferredoxin-nitrite reductase [EC:1.7.7.1]	ferredoxin-nitrate reductase [EC:1.7.7.2]	nitrite reductase (NO-forming) [EC:1.7.2.1]
3300019850	Marine crust microbial communities from Tor Caldara shallow-water vent,Tyrrhenian Sea,Italy - TCM2	Vent fluid (Marine crust)	Tor Caldara shallow-sea vent, Tyrrhenian Sea, Italy	41.4858	12.5897	711367554	1512179	181	113	8	703	485	653	209	62	84	148	27	26	766	508	33	252	244	174	106	213	185	104	174	271	232	201	115	105	9	6	116	12	64	42	127	16	100	83	9
3300017977	Marine established microbial mat bacterial communities from Tor Caldara shallow water vent, Tyrrhenian Sea, Italy - TCM1	Microbical mat	Tor Caldara shallow-sea vent, Tyrrhenian Sea, Italy	41.4858	12.5897	136759472	208026	33	33	0	62	53	105	39	12	23	8	5	8	57	135	19	25	33	29	26	34	45	33	45	61	49	44	34	34	1	0	33	0	8	26	31	5	25	30	6
3300019863	Marine established microbial mat bacterial communities from Tor Caldara shallow water vent, Tyrrhenian Sea, Italy - TCM1 re-assembly(megahit)	Microbical mat	Tor Caldara shallow-sea vent, Tyrrhenian Sea, Italy	41.4858	12.5897	226385715	479229	80	43	0	143	101	298	96	30	53	38	13	27	164	248	35	78	83	54	34	80	96	50	97	122	107	141	77	91	4	2	83	0	25	32	65	11	61	93	6
3300020608	Marine established microbial mat bacterial communities from Tor Caldara shallow water vent, Tyrrhenian Sea, Italy - TCM5	Microbical mat	Tor Caldara shallow-sea vent, Tyrrhenian Sea, Italy	41.4858	12.5897	192087314	414270	22	20	1	81	50	247	98	28	27	81	21	54	156	202	78	18	42	22	4	9	111	50	102	96	81	167	110	105	8	3	92	1	24	11	106	22	24	23	5
3300020607	Marine established microbial mat bacterial communities from Tor Caldara shallow water vent, Tyrrhenian Sea, Italy - TCM5 re-assembly(spades)	Microbical mat	Tor Caldara shallow-sea vent, Tyrrhenian Sea, Italy	41.4858	12.5897	117211026	190477	8	4	0	29	18	97	46	11	12	31	15	21	53	106	38	11	22	10	2	3	47	32	54	64	56	68	46	47	0	0	28	0	5	9	48	11	16	6	3
3300018045	Marine pioneer microbial mat bacterial communities from Tor Caldara shallow water vent, Tyrrhenian Sea, Italy - TCM3	Microbical mat	Tor Caldara shallow-sea vent, Tyrrhenian Sea, Italy	41.4858	12.5897	86014938	133940	8	6	0	5	4	49	28	1	11	32	11	8	19	44	53	1	11	7	1	1	37	29	42	9	14	22	14	25	0	1	48	0	5	8	37	13	5	8	1
3300019864	Marine pioneer microbial mat bacterial communities from Tor Caldara shallow water vent, Tyrrhenian Sea, Italy - TCM3 re-assembly(megahit)	Microbical mat	Tor Caldara shallow-sea vent, Tyrrhenian Sea, Italy	41.4858	12.5897	195734620	460376	77	41	0	60	36	256	102	22	42	60	30	37	100	169	145	7	31	16	2	3	124	63	120	52	39	139	75	78	14	6	189	1	16	21	182	28	45	73	2
3300019847	Marine venting sediment microbial communities from Tor Caldara shallow-water vent,Tyrrhenian Sea,Italy - TCM4	Marine sediment	Tor Caldara shallow-sea vent, Tyrrhenian Sea, Italy	41.4858	12.5897	445852340	1163686	0	2	1	634	369	577	243	157	61	108	35	181	679	241	74	74	240	134	4	28	219	138	206	61	55	774	415	306	98	48	94	23	144	22	187	37	21	1	40
3300008062	Marine sediment microbial communities from shallow-sea hydrothermal vent, Milos, Greece - SG7	Sediment	Milos shallow-sea vent, Greece	36.6749	24.5209	121466297	335248	2	3	3	221	118	138	49	21	3	15	0	4	203	34	1	44	39	32	9	15	17	9	4	32	31	33	26	18	16	5	5	11	16	2	16	1	2	3	0
3300008469	Marine sediment microbial communities from shallow-sea hydrothermal vent, Milos, Greece - WM1	Sediment	Milos shallow-sea vent, Greece	36.6749	24.5209	722966813	1614206	197	115	11	650	444	794	302	142	153	188	68	71	656	894	92	600	273	231	82	189	274	178	342	396	320	355	245	192	15	12	116	11	78	79	218	41	27	29	28
3300008466	Marine sediment microbial communities from shallow-sea hydrothermal vent, Milos, Greece - WM7	Sediment	Milos shallow-sea vent, Greece	36.6749	24.5209	13680492	29044	2	1	2	16	18	9	4	0	0	5	0	1	13	0	0	2	0	0	2	1	0	0	0	5	1	0	0	0	0	0	0	0	0	0	1	0	0	0	0
3300052955	Marine microbial communities from White vent, Kueishantao hydrothermal system, Taiwan, China - 2018BQ	Vent fluid	Kueishantao shallow-sea vent, China	24.8342	121.962	51294121	79935	12	12	0	34	30	52	40	2	0	5	1	2	25	24	4	19	18	17	12	20	2	2	1	12	14	34	26	29	1	0	3	0	14	4	8	1	8	7	0
3300053065	Marine microbial communities from White vent, Kueishantao hydrothermal system, Taiwan, China - 2017BQ_1	Vent fluid	Kueishantao shallow-sea vent, China	24.8342	121.962	166869596	276989	16	17	0	95	68	167	117	14	2	20	7	16	129	32	16	32	21	15	18	26	3	3	5	25	27	177	95	84	2	0	2	4	11	4	11	2	6	12	1
3300053006	Marine microbial communities from White vent, Kueishantao hydrothermal system, Taiwan, China - 2017BQ_2	Vent fluid	Kueishantao shallow-sea vent, China	24.8342	121.962	68996484	110074	9	5	0	50	42	77	45	3	0	5	2	5	42	25	4	13	14	9	8	12	2	2	4	20	14	69	32	29	1	0	2	2	8	3	9	1	2	4	0
3300039036	Seawater microbial communities from hydrothermal vent in Taiwan, China - W1	Vent fluid	Kueishantao shallow-sea vent, China	24.8341	121.962	80381928	143040	29	16	0	43	34	90	62	7	6	12	5	8	62	75	6	23	16	8	5	11	11	10	17	49	25	61	34	33	0	0	4	0	7	4	8	2	24	21	2
3300039037	Seawater microbial communities from hydrothermal vent in Taiwan, China - W2	Vent fluid	Kueishantao shallow-sea vent, China	24.8341	121.962	62373017	114482	3	2	0	29	22	91	46	2	1	6	2	17	48	39	4	13	11	7	1	1	9	8	12	27	31	73	53	57	0	0	8	0	5	1	10	2	11	11	2
3300039094	Seawater microbial communities from hydrothermal vent in Taiwan, China - Y1	Vent fluid	Kueishantao shallow-sea vent, China	24.835	121.962	31699152	61970	28	24	0	5	13	8	19	0	3	4	2	0	38	58	3	24	13	10	25	42	2	3	5	45	18	3	3	3	0	0	13	0	12	3	3	1	6	9	0
3300039138	Seawater microbial communities from hydrothermal vent in Taiwan, China - Y2	Vent fluid	Kueishantao shallow-sea vent, China	24.835	121.962	61979914	107216	6	5	0	32	27	71	48	2	4	6	3	18	38	41	4	16	6	9	1	3	6	3	14	20	18	54	43	41	0	0	9	0	6	3	7	1	9	12	0
3300038564	Seawater microbial communities from hydrothermal vent in Taiwan, China - Y3	Vent fluid	Kueishantao shallow-sea vent, China	24.835	121.962	66594930	104813	6	5	0	53	41	96	47	4	9	7	3	9	51	44	4	32	21	18	4	5	8	6	14	25	30	55	29	31	0	0	6	0	11	7	7	1	10	9	0
3300039136	Seawater microbial communities from hydrothermal vent in Taiwan, China - Y4	Vent fluid	Kueishantao shallow-sea vent, China	24.8348	121.962	96802060	175944	9	5	0	40	26	112	63	5	4	7	3	21	66	37	5	16	12	15	4	6	18	12	18	37	32	116	60	71	2	1	7	1	6	4	9	2	8	10	1
3300039137	Sediment microbial communities from hydrothermal vent in Taiwan, China - YPS	Sediment	Kueishantao shallow-sea vent, China	24.835	121.962	5633066	13001	4	6	0	8	3	14	7	0	2	0	0	0	2	9	0	12	0	1	0	0	13	7	5	5	2	6	3	0	0	0	2	0	1	0	1	0	6	3	0
3300053005	Marine microbial communities from White vent, Kueishantao hydrothermal system, Taiwan, China - 2019BQ	Vent fluid	Kueishantao shallow-sea vent, China	24.8346	121.963	379488525	729839	117	56	0	292	211	388	244	30	8	90	3	35	303	247	23	88	93	68	51	63	23	14	19	186	102	240	147	135	8	3	16	3	47	9	19	3	37	50	1
3300052999	Marine microbial communities from Yellow vent, Kueishantao hydrothermal system, Taiwan, China - 2017HQ - 1	Vent fluid	Kueishantao shallow-sea vent, China	24.8352	121.963	27422841	47429	25	16	0	21	15	25	22	0	0	2	1	0	24	23	0	19	11	8	9	10	0	0	0	14	9	4	3	3	0	0	0	0	9	6	0	0	4	9	0
3300053000	Marine microbial communities from Yellow vent, Kueishantao hydrothermal system, Taiwan, China - 2017HQ - 2	Vent fluid	Kueishantao shallow-sea vent, China	24.8352	121.963	15891959	28139	19	11	0	12	11	23	17	0	0	0	0	0	12	20	0	13	10	10	10	6	0	0	0	8	7	2	1	1	0	0	0	0	5	2	0	0	2	6	0
3300053001	Marine microbial communities from Yellow vent, Kueishantao hydrothermal system, Taiwan, China - 2017HQ - 3	Vent fluid	Kueishantao shallow-sea vent, China	24.8352	121.963	17837861	31849	21	15	0	10	9	23	15	0	0	0	0	0	13	20	0	17	14	9	6	4	0	0	0	12	10	3	1	0	0	0	0	0	4	2	0	0	2	6	0
3300053003	Marine microbial communities from Yellow vent, Kueishantao hydrothermal system, Taiwan, China - 2017HQ - 4	Vent fluid	Kueishantao shallow-sea vent, China	24.8352	121.963	20929590	37422	25	16	0	12	11	19	21	0	0	2	0	0	15	19	1	13	10	10	10	7	0	0	0	17	11	3	1	1	0	0	0	0	10	5	0	0	4	5	0
3300053004	Marine microbial communities from Yellow vent, Kueishantao hydrothermal system, Taiwan, China - 2017HQ - 5	Vent fluid	Kueishantao shallow-sea vent, China	24.8352	121.963	26679112	46452	20	16	0	16	14	21	22	0	0	4	1	0	17	24	0	16	13	12	15	15	0	0	0	14	13	2	4	2	0	0	0	0	10	5	0	0	3	8	0
3300053002	Marine microbial communities from Yellow vent, Kueishantao hydrothermal system, Taiwan, China - 2017HQ - 6	Vent fluid	Kueishantao shallow-sea vent, China	24.8352	121.963	19535297	35226	20	13	0	10	10	28	18	0	0	1	0	0	19	15	0	14	10	9	3	8	0	0	0	11	8	1	2	3	0	0	0	0	8	3	0	0	2	6	0
3300052956	Marine microbial communities from Yellow vent, Kueishantao hydrothermal system, Taiwan, China - 2018HQ	Vent fluid	Kueishantao shallow-sea vent, China	24.8352	121.963	30818756	51723	13	12	0	14	17	27	15	0	0	6	1	0	17	20	4	13	7	6	7	8	1	1	1	8	5	10	7	7	0	0	1	0	5	1	3	1	5	3	0
3300015247	Seawater microbial communities from hydrothermal vent in East China Sea, Taiwan, China - gui-2014 bottom metaG	Plume fluid	Kueishantao shallow-sea vent, China	25	128	84132390	310055	31	17	1	56	38	198	84	19	33	12	4	22	86	128	25	42	49	28	7	13	41	25	34	45	43	143	78	77	3	1	76	0	23	16	37	5	69	41	6
3300015260	Seawater microbial communities from hydrothermal vent in East China Sea, Taiwan, China - gui-2014 surface metaG	Plume fluid	Kueishantao shallow-sea vent, China	25	128	107426491	392608	34	21	3	82	50	255	104	17	25	12	2	39	104	124	27	43	35	23	6	15	46	12	35	52	53	178	94	107	4	2	52	1	14	14	37	8	45	36	3
3300032023	Hydrothermal vent fluid microbial communities from New Bay of Prony, New Caledonia - Prony28 re-assembly	Vent fluid	New Bay of Prony hydrothermal vent, New Caledonia	-22.3609	166.88	78068154	194633	1	0	0	80	50	70	23	8	4	9	3	27	167	41	7	26	28	24	6	11	30	24	25	33	27	28	24	20	7	3	28	8	8	0	42	3	8	1	0
Deep sea hydrothermal system ( 159 data sets)
IMG Genome ID	Genome Name / Sample Name	Habitat	Isolation	Latitude	Longitude	Genome Size * assembled	Gene Count * assembled	KO:K15230	KO:K15231	KO:K01648	KO:K00174	KO:K00175	KO:K00239	KO:K00240	KO:K00244	KO:K00245	KO:K01601	KO:K01602	KO:K00122	KO:K00123	KO:K17218	KO:K17229	KO:K08352	COG0374	COG1740	COG3260	COG3261	KO:K00404	KO:K00405	KO:K00406	KO:K00425	KO:K00426	KO:K02274	KO:K02275	KO:K02276	KO:K00370	KO:K00371	KO:K00372	KO:K00374	KO:K02567	KO:K02568	KO:K00362	KO:K00363	KO:K00366	KO:K00367	KO:K00368
								ATP-citrate lyase alpha-subunit [EC:2.3.3.8]	ATP-citrate lyase beta-subunit [EC:2.3.3.8]	ATP citrate (pro-S)-lyase [EC:2.3.3.8]	2-oxoglutarate/2-oxoacid ferredoxin oxidoreductase subunit alpha [EC:1.2.7.3 1.2.7.11]	2-oxoglutarate/2-oxoacid ferredoxin oxidoreductase subunit beta [EC:1.2.7.3 1.2.7.11]	succinate dehydrogenase / fumarate reductase, flavoprotein subunit [EC:1.3.5.1 1.3.5.4]	succinate dehydrogenase / fumarate reductase, iron-sulfur subunit [EC:1.3.5.1 1.3.5.4]	fumarate reductase flavoprotein subunit [EC:1.3.5.4]	fumarate reductase iron-sulfur subunit [EC:1.3.5.4]	ribulose-bisphosphate carboxylase large chain [EC:4.1.1.39]	ribulose-bisphosphate carboxylase small chain [EC:4.1.1.39]	formate dehydrogenase [EC:1.17.1.9]	formate dehydrogenase major subunit [EC:1.17.1.9]	sulfide:quinone oxidoreductase [EC:1.8.5.4]	sulfide dehydrogenase [flavocytochrome c] flavoprotein chain [EC:1.8.2.3]	thiosulfate reductase / polysulfide reductase chain A [EC:1.8.5.5]	Ni,Fe-hydrogenase I large subunit	Ni,Fe-hydrogenase I small subunit	Ni,Fe-hydrogenase small subunit	Ni,Fe-hydrogenase large subunit	cytochrome c oxidase cbb3-type subunit I [EC:7.1.1.9]	cytochrome c oxidase cbb3-type subunit II	cytochrome c oxidase cbb3-type subunit III	cytochrome bd ubiquinol oxidase subunit I [EC:7.1.1.7]	cytochrome bd ubiquinol oxidase subunit II [EC:7.1.1.7]	cytochrome c oxidase subunit I [EC:7.1.1.9]	cytochrome c oxidase subunit II [EC:7.1.1.9]	cytochrome c oxidase subunit III [EC:7.1.1.9]	nitrate reductase / nitrite oxidoreductase, alpha subunit [EC:1.7.5.1 1.7.99.-]	nitrate reductase / nitrite oxidoreductase, beta subunit [EC:1.7.5.1 1.7.99.-]	assimilatory nitrate reductase catalytic subunit [EC:1.7.99.-]	nitrate reductase gamma subunit [EC:1.7.5.1 1.7.99.-]	nitrate reductase (cytochrome) [EC:1.9.6.1]	nitrate reductase (cytochrome), electron transfer subunit	nitrite reductase (NADH) large subunit [EC:1.7.1.15]	nitrite reductase (NADH) small subunit [EC:1.7.1.15]	ferredoxin-nitrite reductase [EC:1.7.7.1]	ferredoxin-nitrate reductase [EC:1.7.7.2]	nitrite reductase (NO-forming) [EC:1.7.2.1]
3300026518	Hydrothermal vent microbial communities from Lau Basin, Pacific Ocean - 131-447	Vent fluid	Lau Basin vent, Hydrothermal sulfide rock, Pacific Ocean	-22.1802	-176.601	408311357	685938	91	71	1	167	125	364	187	40	97	66	11	21	232	429	4	67	116	98	120	181	213	111	161	165	130	169	110	81	77	59	251	42	130	91	155	50	154	44	23
3300028030	Hydrothermal vent microbial communities from Lau Basin, Pacific Ocean - 132-544	Vent fluid	Lau Basin vent, Hydrothermal sulfide rock, Pacific Ocean	-21.9896	-176.568	640257898	1272930	337	236	4	812	560	858	411	122	200	143	4	30	951	1011	29	585	557	367	125	247	266	190	255	387	282	346	196	80	190	84	299	46	584	230	140	22	397	225	24
3300028400	Hydrothermal vent microbial communities from Lau Basin, Pacific Ocean - 134-614	Vent fluid	Lau Basin vent, Hydrothermal sulfide rock, Pacific Ocean	-21.9879	-176.568	762786935	1402025	143	112	6	646	389	747	397	37	103	303	65	100	735	856	70	294	436	327	51	92	336	240	431	290	251	521	352	228	198	101	405	49	572	187	310	102	242	41	30
3300028399	Hydrothermal vent microbial communities from Lau Basin, Pacific Ocean - 128-326	Vent fluid	Lau Basin vent, Hydrothermal sulfide rock, Pacific Ocean	-20.761	-176.191	512596221	922795	8	7	6	378	267	402	199	24	14	222	65	43	315	204	9	53	126	89	21	51	200	123	262	50	37	377	272	152	235	121	175	57	286	48	168	68	46	7	43
3300001676	Black smokers hydrothermal plume microbial communities from Tui Malila, Lau Basin, Pacific Ocean	Hydrothermal vent plume, Black smokers	Tui Malila, Lau Basin, Pacific Ocean	-21.99	-176.569	107945955	143298	0	1	5	30	23	78	54	14	7	11	7	22	47	0	0	0	11	12	0	1	9	8	12	4	2	62	51	63	5	7	10	1	1	1	9	20	7	0	12
3300001524	Abe Hydrothermal Plume	Hydrothermal vent plume, Black smokers	Abe, ELSC, Pacific Ocean	-21	176	250668864	447309	1	2	14	57	44	72	46	17	7	6	5	20	78	0	0	0	16	11	1	3	8	7	11	1	1	84	55	65	13	5	16	3	2	0	23	15	6	0	1
3300001679	Black smokers hydrothermal plume microbial communities from Tahi Moana, Lau Basin, Pacific Ocean	Hydrothermal vent plume, Black smokers	Tahi Moana, Lau Basin, Pacific Ocean	-20.6821	-176.183	213649834	270314	0	0	5	55	52	94	64	18	13	10	7	40	57	0	0	0	14	17	0	4	24	21	28	14	14	136	114	125	6	8	23	2	0	0	27	28	4	0	16
3300001678	Black smokers hydrothermal plume microbial communities from Mariner, Lau Basin, Pacific Ocean -IDBA	Hydrothermal vent plume, Black smokers	Mariner, Lau Basin, Pacific Ocean	-20.1801	-176.601	160783924	205440	0	0	6	74	57	71	51	27	12	12	7	52	72	0	0	0	14	10	0	3	21	11	15	10	11	152	110	95	5	4	14	0	0	0	15	19	2	0	20
3300001681	Black smokers hydrothermal plume microbial communities from Abe, Lau Basin, Pacific Ocean - IDBA	Hydrothermal vent plume, Black smokers	Abe, ELSC, Pacific Ocean	-20.1113	-176.989	429147887	672341	0	1	15	63	57	98	78	18	9	14	9	33	65	0	0	1	28	21	2	5	19	12	13	3	5	139	99	106	12	9	21	4	3	0	21	25	9	0	17
3300001522	Hydrothermal vent plume microbial communities from Mariner/Tui Malila, Pacific Ocean, of black smokers	Hydrothermal vent plume, Black smokers	Mariner, ELSC, Pacific Ocean	-20.0644	-176.172	222169584	385075	1	3	9	115	83	169	90	31	16	13	7	51	137	0	0	0	18	18	0	4	28	15	25	26	27	217	135	132	9	9	31	2	2	2	29	21	7	0	9
3300001516	Hydrothermal vent plume microbial communities from Tahi Moana, Pacific Ocean, of black smokers	Hydrothermal vent plume, Black smokers	Tahi Moana, ELSC, Pacific Ocean	-20.0644	-176.172	178791248	300470	0	0	4	75	50	101	53	16	11	12	5	31	106	0	0	0	11	10	0	4	18	21	26	23	22	151	106	114	13	9	34	3	0	0	35	21	5	0	8
3300028315	Black smoker hydrothermal vent sediment microbial communities from the Guaymas Basin, Mid-Atlantic Ridge, South Atlantic Ocean - BSmoChi-MAR-TVG11 reanalysis	Hydrothermal vent plume, Black smokers	Guaymas Basin, Mid-Atlantic Ridge, South Atlantic Ocean	-15.16	-13.35	4922220859	7761684	56	47	3	4612	3056	3201	1767	1457	504	623	194	1030	4526	1368	69	401	1234	797	266	476	1153	898	1298	984	822	3561	2634	1944	1165	585	622	240	1085	264	1035	356	136	57	335
3300028422	Black smoker hydrothermal vent sediment microbial communities from the Guaymas Basin, Mid-Atlantic Ridge, South Atlantic Ocean - BSmoChi-MAR-TVG12 re-analysis	Hydrothermal vent plume, Black smokers	Guaymas Basin, Mid-Atlantic Ridge, South Atlantic Ocean	-15.16	-13.35	4930768612	7482251	91	72	8	4185	3003	2826	1568	1193	417	643	174	578	4232	1611	112	665	1833	1256	400	675	1083	810	1149	1306	1133	2969	2248	1714	867	457	568	228	812	241	1000	385	132	120	300
3300003885	Black smoker hydrothermal vent sediment microbial communities from the Guaymas Basin, Mid-Atlantic Ridge, South Atlantic Ocean - Sample 1	Hydrothermal vent plume, Black smokers	Guaymas Basin, Mid-Atlantic Ridge, South Atlantic Ocean	-15.16	-13.35	1415392384	2622442	26	25	0	1154	819	976	544	211	100	534	137	173	817	465	24	0	126	105	79	170	428	0	0	20	23	1146	983	654	675	355	382	176	93	0	380	191	23	96	168
3300003886	Black smoker hydrothermal vent sediment microbial communities from the Guaymas Basin, Mid-Atlantic Ridge, South Atlantic Ocean - Sample 1	Hydrothermal vent plume, Black smokers	Guaymas Basin, Mid-Atlantic Ridge, South Atlantic Ocean	-15.16	-13.35	1707488258	3028071	29	19	0	976	685	1177	697	79	25	248	70	251	848	397	18	0	136	120	114	201	267	0	0	105	107	1123	780	674	822	387	254	213	315	0	240	149	15	86	228
3300003178	373C	Hydrothermal chimney, Black smoker	Roman Ruins, Bismarck Sea, Papua New Guinea	-3.72119	151.675	96159472	183758	4	3	27	80	63	98	40	2	17	39	6	12	80	0	0	25	64	52	1	8	71	42	59	19	21	145	81	50	72	28	52	13	57	24	49	6	42	1	10
3300003872	Black Smoker Hydrothermal vent Microbial communities from Manus Basin , Bismarck Sea - Sample 373Cnorm	Hydrothermal chimney, Black smoker	Roman Ruins, Bismarck Sea, Papua New Guinea	-3.72119	151.675	95292087	122217	16	12	0	49	41	68	42	1	22	28	12	3	42	100	6	0	45	40	6	14	53	0	0	21	17	86	77	36	37	22	34	12	43	0	24	12	33	16	10
3300003177	373B	Hydrothermal chimney, Black smoker	Roman Ruins, Bismarck Sea, Papua New Guinea	-3.565	149.989	97844771	138783	6	5	28	32	26	53	27	9	15	10	3	1	37	0	0	19	38	28	28	41	38	27	24	22	20	15	14	4	23	10	27	9	29	32	16	3	31	0	13
3300048644	Hydrothermal vent plume microbial communities from North Pacific Ocean - CTD-AT42-06-001-2750m-0.65	Hydrothermal vent plume	Pelagic ocean	8.3721	-104.375	586848700	951314	3	0	2	409	279	392	233	121	49	41	12	101	263	74	7	0	23	21	1	12	69	50	52	54	50	457	340	209	31	20	69	6	7	1	92	41	15	5	47
3300048642	Hydrothermal vent plume microbial communities from North Pacific Ocean - CTD-AT42-06-002-625m-0.65	Hydrothermal vent plume	Pelagic ocean	8.39977	-104.981	683064459	1139091	1	0	1	581	347	531	301	184	66	37	9	73	394	54	7	1	11	6	1	10	57	50	46	47	35	654	483	282	223	115	43	46	28	5	61	29	6	0	55
3300048639	Hydrothermal vent plume microbial communities from North Pacific Ocean - CTD-AT42-06-003-450m-0.65	Hydrothermal vent plume	Pelagic ocean	8.39977	-104.981	421016025	682995	1	3	0	456	288	269	147	135	38	22	2	52	259	69	12	5	5	1	3	6	15	32	35	7	8	354	259	160	445	234	17	67	61	10	68	25	10	0	39
3300049907	Hydrothermal vent plume viral communities from North Pacific Ocean - CTD-AT42-06-003-450m-0.03 v	Hydrothermal vent plume	Pelagic ocean	8.39977	-104.981	212865533	501464	0	0	3	74	42	44	27	11	4	77	0	20	40	11	0	0	3	0	10	5	0	0	0	24	15	77	44	32	84	29	4	15	0	0	13	6	2	0	32
3300048645	Hydrothermal vent plume microbial communities from North Pacific Ocean - CTD-AT42-06-005-500m-0.1	Hydrothermal vent plume	Pelagic ocean	8.41285	-104.419	508726016	836983	1	1	0	314	216	371	229	48	24	50	6	102	275	30	15	2	8	4	13	15	3	22	25	28	27	355	300	220	333	171	16	74	8	4	38	15	8	0	62
3300048637	Hydrothermal vent plume microbial communities from North Pacific Ocean - CTD-AT42-06-005-500m-0.65	Hydrothermal vent plume	Pelagic ocean	8.41285	-104.419	1023716071	1569144	2	1	0	971	657	581	330	295	94	43	3	99	441	179	24	23	11	7	8	10	28	61	66	24	18	685	519	303	887	438	38	140	77	14	96	45	21	2	52
3300050006	Hydrothermal vent plume viral communities from North Pacific Ocean - CTD-AT42-06-005-500m-0.03 v	Hydrothermal vent plume	Pelagic ocean	8.41285	-104.419	336747254	818785	0	1	1	140	81	105	58	0	0	114	0	47	103	17	5	0	4	3	9	6	25	16	26	40	37	149	123	79	114	48	56	30	13	4	70	19	0	0	54
3300048879	Hydrothermal vent plume microbial communities from North Pacific Ocean - CTD-AT42-06-007-2500m-0.1	Hydrothermal vent plume	Pelagic ocean	9.83807	-104.291	186200456	344563	0	1	3	61	50	161	99	13	6	20	10	86	52	29	4	1	10	7	1	3	11	10	4	7	3	149	96	75	0	0	1	0	1	0	9	7	0	0	83
3300048636	Hydrothermal vent plume microbial communities from North Pacific Ocean - CTD-AT42-06-007-2500m-0.65	Hydrothermal vent plume	Pelagic ocean	9.83807	-104.291	535554427	892239	1	2	1	368	225	373	240	125	41	33	11	73	240	61	6	1	20	16	2	6	43	28	47	33	26	424	280	187	24	13	53	1	1	0	79	38	15	1	28
3300048638	Hydrothermal vent plume microbial communities from North Pacific Ocean - CTD-AT42-06-008-2490m-0.65	Hydrothermal vent plume	Pelagic ocean	9.83807	-104.291	678795799	1110875	2	1	3	446	277	449	285	132	57	43	15	102	263	80	7	1	19	20	3	9	50	37	48	34	30	531	373	233	25	17	63	2	2	2	89	35	11	3	50
3300050007	Hydrothermal vent plume viral communities from North Pacific Ocean - CTD-AT42-06-008-2490m-0.03 v	Hydrothermal vent plume	Pelagic ocean	9.83807	-104.291	292270455	693834	0	0	3	22	22	44	20	23	6	28	0	9	90	21	0	2	16	19	12	11	5	1	14	39	44	37	29	20	42	16	46	10	8	3	58	16	3	2	17
3300048878	Hydrothermal vent plume microbial communities from North Pacific Ocean - CTD-AT42-06-009-32m-0.1	Hydrothermal vent plume	Pelagic ocean	9.83899	-104.291	127215680	240851	0	1	1	52	37	114	80	12	4	13	4	71	42	12	2	0	9	5	1	3	9	6	1	2	3	120	79	65	0	0	2	0	0	0	6	3	0	0	65
3300048640	Hydrothermal vent plume microbial communities from North Pacific Ocean - CTD-AT42-06-009-32m-0.65	Hydrothermal vent plume	Pelagic ocean	9.83899	-104.291	625930178	1056952	1	1	4	408	270	414	243	150	65	48	13	96	294	96	7	1	19	19	2	6	60	48	48	29	24	472	338	214	27	13	58	3	3	1	104	37	14	5	42
3300048632	Hydrothermal vent plume microbial communities from North Pacific Ocean - CTD009A	Hydrothermal vent plume	Pelagic ocean	9.839	-104.291	362963926	630708	1	0	3	264	172	290	169	84	35	39	12	68	182	50	5	1	15	13	0	1	39	32	30	13	10	323	233	159	20	13	25	3	1	1	51	26	6	3	46
3300048633	Hydrothermal vent plume microbial communities from North Pacific Ocean - CTD009B	Hydrothermal vent plume	Pelagic ocean	9.839	-104.291	470391459	789070	1	1	1	323	219	352	206	109	42	38	15	76	212	70	7	1	13	15	2	2	54	41	38	18	14	392	263	192	21	12	32	4	0	0	59	27	9	0	61
3300048641	Hydrothermal vent plume microbial communities from North Pacific Ocean - CTD-AT42-06-010-45m-0.65	Hydrothermal vent plume	Pelagic ocean	9.84014	-104.292	520989850	867041	4	2	2	343	224	380	218	107	57	40	14	71	213	70	8	6	16	17	0	4	51	38	38	12	6	414	268	171	17	13	34	3	3	2	61	24	10	2	32
3300048634	Hydrothermal vent plume microbial communities from North Pacific Ocean - CTD010A	Hydrothermal vent plume	Pelagic ocean	9.84014	-104.292	683381073	1127926	4	4	2	427	296	435	267	132	62	42	18	91	273	81	9	8	20	18	1	5	57	43	39	13	8	460	337	196	35	11	34	5	3	2	72	32	13	3	65
3300048635	Hydrothermal vent flluid microbial communities from North Pacific Ocean - A5006-2E	Hydrothermal vent plume	Pelagic ocean	9.838	-104.291	461900114	824557	276	211	0	397	297	596	331	138	200	41	13	27	475	603	20	282	488	355	98	150	198	139	150	213	170	299	179	77	66	34	154	25	414	200	36	12	280	63	28
3300048630	Hydrothermal vent plume microbial communities from North Pacific Ocean - CTD007A	Hydrothermal vent plume	Pelagic ocean	9.83807	-104.291	871376927	1374369	2	1	2	463	343	486	311	168	70	62	13	107	319	98	6	3	26	24	1	10	92	73	84	82	60	591	431	272	42	22	91	3	8	4	122	52	14	5	70
3300048631	Hydrothermal vent plume microbial communities from North Pacific Ocean - CTD007B	Hydrothermal vent plume	Pelagic ocean	9.83807	-104.291	667787720	1100597	2	2	3	392	244	386	241	129	53	38	12	81	286	88	4	2	25	24	2	6	79	57	76	73	55	478	350	220	37	16	70	7	7	3	105	44	10	3	50
3300048629	Hydrothermal vent fluid microbial communities from North Pacific Ocean - A5008A-Sterivex	Hydrothermal vent plume	Pelagic ocean	9.84167	-104.292	401284916	686605	138	119	0	367	277	445	206	109	111	42	12	15	350	383	7	376	192	153	36	53	157	109	127	93	78	226	121	80	20	11	68	5	243	113	20	9	114	15	16
3300026531	Hydrothermal vent microbial communities from East Pacific Rise, Pacific Ocean - PIR-30	Vent fluid	East Pacific Rise, Pacific Ocean, Hydrothermal sulfide rock	9.775	-104.28	565819585	1094647	205	148	0	776	569	653	332	106	131	141	0	50	915	622	3	608	455	324	82	161	166	102	156	306	260	247	148	4	29	12	173	15	423	117	18	2	294	44	4
3300028417	Hydrothermal vent microbial communities from East Pacific Rise, Pacific Ocean - 4281-140	Vent fluid	East Pacific Rise, Pacific Ocean, Hydrothermal sulfide rock	9.8384	-104.291	406215226	718778	108	96	0	284	214	434	205	9	74	131	16	37	485	468	61	138	253	174	87	143	183	130	193	175	123	221	134	91	112	56	190	38	251	124	118	33	177	12	19
3300037333	Hydrothermal vent microbial communities from East Pacific Rise, Pacific Ocean - CV74	Vent fluid	East Pacific Rise, Pacific Ocean; Experimental microbial colonizer	9.8416	-104.292	257383960	407161	189	128	0	184	141	318	134	68	127	10	0	0	283	372	21	203	265	188	85	121	121	98	107	100	91	111	63	10	9	4	167	3	232	201	4	0	205	11	1
3300026544	Hydrothermal vent microbial communities from East Pacific Rise, Pacific Ocean - CV84	Vent fluid	East Pacific Rise, Pacific Ocean; Experimental microbial colonizer	9.8441	-104.297	741067616	1466353	455	334	0	598	449	1037	354	264	392	9	0	1	783	1071	22	686	441	351	96	162	300	202	322	202	147	309	152	7	14	8	462	8	610	331	19	0	545	61	17
3300026521	Hydrothermal vent microbial communities from East Pacific Rise, Pacific Ocean - CV88	Vent fluid	East Pacific Rise, Pacific Ocean; Experimental microbial colonizer	9.8441	-104.297	395783452	750764	398	291	1	284	236	672	248	153	314	8	3	0	524	705	21	480	463	360	99	133	243	165	199	177	147	249	134	10	24	12	335	6	498	301	9	1	537	104	1
3300026533	Hydrothermal vent microbial communities from East Pacific Rise, Pacific Ocean - CV79	Vent fluid	East Pacific Rise, Pacific Ocean; Experimental microbial colonizer	9.8472	-104.297	612734278	1223151	552	395	1	509	360	1085	335	354	540	15	2	0	850	1257	35	607	350	266	67	116	397	260	349	74	63	346	193	52	35	22	684	16	749	447	20	1	709	27	10
3300028490	Hydrothermal vent microbial communities from East Pacific Rise, Pacific Ocean - CV67	Vent fluid	East Pacific Rise, Pacific Ocean; Experimental microbial colonizer	9.8597	-104.3	611481128	1337530	571	381	1	359	276	1242	375	440	538	13	1	6	1006	1453	47	501	272	189	50	105	377	236	364	89	76	504	221	128	57	30	778	17	716	392	21	5	908	10	28
3300044575	Marine hydrothermal vent microbial communities from Snap Snap chimney, Urashima Vent Field, Pacific Ocean - 797SSC	Vent fluid, Black smokers	Pacific Ocean, Snap Snap Chimney, Urashima Vent Field	13	144	267460965	543682	79	52	0	219	150	369	162	63	78	121	10	38	348	418	13	161	158	115	67	111	211	117	158	136	101	234	129	86	143	76	168	42	212	92	126	32	134	5	32
3300044576	Marine hydrothermal vent microbial communities from Ultra No Chi Chi chimney, Urashima Vent Field, Pacific Ocean - 801CCC	Vent fluid, Black smokers	Pacific Ocean, Ultra No Chi Chi Chimney, Urashima Vent Field	13	144	209464453	438875	67	46	0	242	151	284	139	9	47	85	2	21	237	322	7	82	205	119	34	64	164	84	101	101	86	170	113	58	102	57	115	32	166	71	93	24	105	13	4
3300021978	Hydrothermal fluids microbial communities from Mariana Back-Arc Basin vent fields, Pacific Ocean - Perseverance_CTD_V16A_01_btl17 _150kmer	Vent fluid	Mariana back arc basin, Pacific Ocean, Pacific Ocean, perseverance vent field water column	15.4799	144.508	556025724	1098648	29	16	0	385	239	395	236	168	84	50	11	130	365	135	8	16	67	50	13	27	84	85	76	66	52	464	340	256	33	21	89	7	26	15	102	60	74	4	52
3300021974	Hydrothermal fluids microbial communities from Mariana Back-Arc Basin vent fields, Pacific Ocean - Perseverance_FS929 _150kmer	Vent fluid	Mariana back arc basin, Pacific Ocean, perseverance vent field water column	15.4799	144.508	472881746	912574	159	134	3	323	216	484	165	87	156	59	6	9	440	468	29	250	187	133	59	86	179	122	173	83	56	198	108	54	71	28	158	20	320	164	73	14	182	33	14
3300021979	Hydrothermal fluids microbial communities from Mariana Back-Arc Basin vent fields, Pacific Ocean - Hafa_FS926 _150kmer	Vent fluid	Mariana back arc basin, Pacific Ocean, Hafa Adai vent field	16.9613	144.868	607031046	1220947	281	183	1	488	334	702	277	124	183	78	13	28	636	794	22	346	376	254	115	186	269	179	257	207	172	339	185	106	88	31	295	21	441	240	109	29	363	73	31
3300021977	Hydrothermal fluids microbial communities from Mariana Back-Arc Basin vent fields, Pacific Ocean - Hafa_FS925 _150kmer	Vent fluid	Mariana back arc basin, Pacific Ocean, Hafa Adai vent field	16.9617	144.869	623876921	1258924	236	169	1	537	352	719	327	155	182	62	10	48	643	746	25	204	329	239	88	152	248	161	205	178	170	437	269	174	85	36	307	24	423	214	99	42	337	74	34
3300021975	Hydrothermal fluids microbial communities from Mariana Back-Arc Basin vent fields, Pacific Ocean - Hafa_FS927 _150kmer	Vent fluid	Mariana back arc basin, Pacific Ocean, Hafa Adai vent field	16.9618	144.869	436682860	858940	150	115	1	357	237	480	200	68	116	35	3	13	412	466	11	234	206	160	64	122	144	117	139	154	127	202	110	51	49	14	201	8	289	155	40	15	222	48	16
3300021980	Hydrothermal fluids microbial communities from Mariana Back-Arc Basin vent fields, Pacific Ocean - Burke_FS924 _150kmer	Vent fluid	Mariana back arc basin, Pacific Ocean, Burke vent field	18.1826	144.72	974958885	1881906	363	254	4	810	550	1012	430	137	266	136	7	36	846	1157	27	385	385	296	92	201	290	174	257	333	248	404	243	115	65	32	322	26	604	241	96	25	452	70	24
3300021973	Hydrothermal fluids microbial communities from Mariana Back-Arc Basin vent fields, Pacific Ocean - Alice_FS923 _150kmer	Vent fluid	Mariana back arc basin, Pacific Ocean, Alice Springs vent field	18.2103	144.707	301773984	650691	38	27	3	258	153	279	162	53	53	83	11	52	215	196	15	29	104	68	11	33	96	55	70	62	36	263	174	123	104	44	81	15	116	33	108	31	69	34	35
3300021792	Hydrothermal fluids microbial communities from Mariana Back-Arc Basin vent fields, Pacific Ocean - Illium_FS922 150_kmer	Vent fluid	Mariana back arc basin, Pacific Ocean, Illium vent field	18.2136	144.707	1192904262	2121588	311	217	6	601	419	932	399	137	229	108	14	65	795	926	44	264	380	302	91	179	317	231	321	244	230	476	309	205	100	57	361	31	574	285	145	53	385	52	26
3300021791	Hydrothermal fluids microbial communities from Mariana Back-Arc Basin vent fields, Pacific Ocean - Daikoku_FS921 150_kmer	Vent fluid	Mariana Back-Arc Basin vent fields, Pacific Ocean, Daikoku vent field	21.3251	144.192	753242140	1662468	25	26	0	668	401	850	452	193	96	38	7	271	768	104	26	40	21	13	16	42	42	35	43	46	31	760	484	418	35	14	44	2	36	16	30	43	103	39	119
3300001458	Hydrothermal vent plume microbial communities from the Mid Cayman Rise - All Sites - gte1k	Hydrothermal vent plume	Mid Cayman Rise, Plume and Background deep sea	18.35	-81.85	153768584	216865	0	0	5	89	64	97	56	36	13	5	2	45	107	0	0	2	11	9	1	3	30	22	26	34	30	122	78	79	8	8	17	4	1	2	31	16	3	0	7
3300001459	Hydrothermal vent plume microbial communities from the Mid Cayman Rise - All Sites - lt1k	Hydrothermal vent plume	Mid Cayman Rise, Multiple sites combined	18.35	-81.85	198169809	718137	0	0	8	325	189	466	186	127	48	22	7	192	522	0	0	12	22	26	0	2	91	37	49	61	62	492	240	174	91	27	90	6	18	3	92	24	9	0	37
3300001840	Hydrothermal vent plume microbial communities from the Mid Cayman Rise - Shallow Sites - gte1kb - lt4kb	Hydrothermal vent plume	Mid Cayman Rise, multiple shallow sites combined	18.35	-81.85	146151029	204287	3	4	2	96	78	98	56	32	17	3	1	33	88	0	0	2	8	9	0	1	8	5	10	15	14	99	84	67	8	6	9	2	5	3	10	12	5	0	12
3300001921	Hydrothermal vent plume microbial communities from the Mid Cayman Rise - Shallow Sites - gte4kb	Hydrothermal vent plume	Mid Cayman Rise, multiple sites combined	18.35	-81.85	424665720	665288	5	7	6	258	179	320	184	96	57	16	6	142	335	0	0	7	28	29	4	4	70	35	59	72	59	341	296	179	43	15	60	9	14	9	65	48	10	0	58
3300001845	Hydrothermal vent plume microbial communities from the Mid Cayman Rise - Shallow Sites - lt1kb	Hydrothermal vent plume	Mid Cayman Rise, multiple shallow sites combined	18.35	-81.85	117675588	292618	2	3	4	108	46	161	79	38	20	8	2	91	173	0	0	3	12	13	1	0	40	13	30	39	28	180	144	55	30	5	39	3	4	2	37	15	4	0	42
3300001783	Hydrothermal vent plume microbial communities from the Mid Cayman Rise - Vondamm Sites	Hydrothermal vent plume	Mid Cayman Rise, Vondamm Vents	18.35	-81.85	319540913	490677	5	7	6	172	123	246	164	77	44	8	4	101	249	0	0	4	26	22	3	4	58	31	43	55	49	255	209	131	29	15	39	7	10	8	49	37	9	0	51
3300001780	Hydrothermal vent plume microbial communities from the Mid Cayman Rise - Vondamm Supr46	Hydrothermal vent plume	Mid Cayman Rise, Vondamm Vents	18.35	-81.85	179566894	265480	3	3	0	100	73	135	93	37	14	5	4	57	118	0	0	3	8	10	1	1	38	18	26	29	36	158	118	90	11	10	28	3	1	2	30	20	2	0	24
3300001776	Hydrothermal vent plume microbial communities from the Mid Cayman Rise - Vondamm Supr47	Hydrothermal vent plume	Mid Cayman Rise, Vondamm Vents	18.35	-81.85	150644035	219986	2	6	7	70	55	91	75	32	19	4	2	36	114	0	0	3	22	15	4	3	37	25	23	28	36	128	92	74	13	7	31	4	9	7	24	16	6	0	14
3300013797	Microbial community analysis of hydrothermal vent diffuse flow samples from Mid-Cayman Rise, Pacific Ocean - FS844 IDBA reassembly	Diffuse fluid	Mid-Cayman Rise, Pacific Ocean, diffuse flow fluid	18.3747	-81.7973	196958927	248623	27	24	2	108	89	121	59	18	37	25	5	6	108	127	15	43	82	66	18	28	43	33	41	36	35	26	17	14	8	4	40	5	40	28	24	7	35	9	4
3300013788	Microbial community analysis of hydrothermal vent diffuse flow samples from Mid-Cayman Rise, Pacific Ocean - FS872 IDBA reassembly	Diffuse fluid	Mid-Cayman Rise, Pacific Ocean, diffuse flow fluid	18.375	-81.797	50329742	54261	1	3	0	46	33	22	10	0	0	3	0	1	32	5	0	5	14	9	3	9	1	0	2	9	9	9	6	2	4	2	0	0	12	0	6	3	1	0	0
3300013794	Microbial community analysis of hydrothermal vent diffuse flow samples from Mid-Cayman Rise, Pacific Ocean - FS881 IDBA reassembly	Diffuse fluid	Mid Cayman Rise, Pacific Ocean, Old Man Tree, Von Damm	18.375	-81.797	121538689	229326	34	22	0	111	78	87	63	9	24	34	5	1	192	70	3	48	110	78	68	100	38	20	27	103	33	59	55	22	21	12	32	5	86	20	27	8	21	8	3
3300005753	Microbial community analysis of hydrothermal vent diffuse flow samples from Mid-Cayman Rise, Pacific Ocean - mega-assembly	Diffuse fluid	Mid-Cayman Rise, Pacific Ocean, diffuse flow fluid	18.375	-81.797	589999552	770870	18	19	0	209	168	282	171	40	62	91	26	33	268	259	46	85	150	134	52	84	121	73	202	100	83	212	202	135	43	24	111	25	105	41	119	58	32	44	34
3300013789	Microbial community analysis of hydrothermal vent diffuse flow samples from Mid-Cayman Rise, Pacific Ocean - FS842 IDBA reassembly	Diffuse fluid	Mid-Cayman Rise, Pacific Ocean	18.3752	-81.7971	38714045	69301	1	1	1	26	13	23	15	6	3	12	3	4	52	28	11	4	38	29	10	15	16	14	18	13	4	22	15	12	6	3	4	1	20	6	14	3	1	4	0
3300003509	Marine hydrothermal diffuse flow vent microbial communities from the Mid-Cayman Rise, Caribbean Sea - Sample FS848	Diffuse fluid	Mid-Cayman Rise, Pacific Ocean, Ginger Castle, Von Damm	18.3769	-81.7979	57973490	64441	2	3	0	24	23	33	19	4	13	5	1	2	41	31	3	0	18	18	10	13	8	0	0	13	9	11	10	7	1	1	6	2	15	0	3	1	6	3	2
3300013799	Microbial community analysis of hydrothermal vent diffuse flow samples from Mid-Cayman Rise, Pacific Ocean - FS848 IDBA reassembly	Diffuse fluid	Mid-Cayman Rise, Pacific Ocean, diffuse flow fluid	18.3769	-81.7979	135175138	288842	73	55	0	132	82	183	82	43	53	30	5	11	167	153	18	105	129	99	56	104	68	48	65	79	66	42	30	27	4	2	51	3	112	55	26	7	43	8	7
3300019380	Microbial community analysis of hydrothermal vent diffuse flow samples from Mid-Cayman Rise, Pacific Ocean - FS848 IDBA reassembly renamed	Diffuse fluid	Mid-Cayman Rise, Pacific Ocean, diffuse flow fluid	18.3769	-81.7979	48114812	64539	14	11	0	25	14	44	27	6	16	7	0	3	35	39	6	19	21	12	17	21	11	11	15	13	10	8	6	5	1	1	6	1	23	13	11	3	5	1	2
3300013786	Microbial community analysis of hydrothermal vent diffuse flow samples from Mid-Cayman Rise, Pacific Ocean - FS877 IDBA reassembly	Diffuse fluid	Mid-Cayman Rise, Pacific Ocean (diffuse flow from Shrimp Buttery, Von Damm)	18.377	-81.798	18851012	22302	3	1	0	3	2	10	7	0	2	0	0	0	9	9	0	6	11	6	2	2	5	5	5	6	10	4	4	2	2	2	9	1	7	8	3	2	3	1	0
3300003511	Marine hydrothermal diffuse flow vent microbial communities from the Mid-Cayman Rise, Caribbean Sea - Sample FS856	Diffuse fluid	Mid-Cayman Rise, Pacific Ocean (Shrimp Gulley #2, Beebe Sea Mound, Piccard)	18.5466	-81.7177	63897472	70982	6	8	0	22	21	34	12	5	19	1	0	2	41	55	1	0	24	24	6	7	12	0	0	13	16	14	14	6	0	0	14	1	19	0	7	3	9	0	4
3300048886	Hydrothermal vent plume microbial communities from Gulf of California, Mexico - CTD-FK190211-025-250m-0.65	Hydrothermal vent plume	Gulf of California, Mexico	23.9566	-108.862	1161373367	1778588	0	1	3	798	528	775	467	185	61	43	5	95	378	67	10	5	17	11	8	10	47	70	87	37	36	848	647	396	602	326	58	135	84	14	132	48	8	4	66
3300048885	Hydrothermal vent plume microbial communities from Gulf of California, Mexico - CTD-FK190211-025-400m-0.65	Hydrothermal vent plume	Gulf of California, Mexico	23.9566	-108.862	245164515	412495	2	2	0	303	187	244	139	91	29	32	2	28	149	20	6	7	9	8	5	10	19	20	21	9	6	355	257	144	420	184	11	75	33	5	55	18	2	0	39
3300048882	Hydrothermal vent plume microbial communities from Gulf of California, Mexico - CTD-FK190211-03-2004m-0.1	Hydrothermal vent plume	Gulf of California, Mexico	26.0166	-111.007	324674662	523091	0	0	3	94	71	239	166	9	2	18	4	34	105	35	3	0	19	12	0	1	19	10	9	2	2	229	169	138	17	9	15	3	3	1	44	14	3	0	96
3300048884	Hydrothermal vent plume microbial communities from Gulf of California, Mexico - CTD-FK190211-01-2006m-0.1	Hydrothermal vent plume	Gulf of California, Mexico	27.0013	-111.412	395939517	637963	0	0	1	203	126	340	203	41	5	25	4	59	186	50	6	3	24	14	2	3	25	12	39	4	3	318	243	173	43	25	16	8	10	1	48	22	8	1	95
3300048887	Hydrothermal vent plume microbial communities from Gulf of California, Mexico - CTD-FK190211-01-2006m-0.1-B	Hydrothermal vent plume	Gulf of California, Mexico	27.0013	-111.412	466749461	731932	2	0	7	200	137	353	220	56	9	24	5	59	214	48	6	4	29	15	5	3	18	13	32	16	17	312	234	190	57	40	23	14	10	1	57	20	7	0	100
3300048883	Hydrothermal vent plume microbial communities from Gulf of California, Mexico - CTD-FK190211-14-1990m-0.1	Hydrothermal vent plume	Gulf of California, Mexico, Pelagic ocean	27.0131	-111.405	499543625	781784	0	0	1	249	158	367	247	45	6	24	6	53	190	43	4	1	21	13	0	1	25	18	62	4	2	376	273	210	54	30	20	8	13	2	51	28	6	1	101
3300048881	Hydrothermal vent plume microbial communities from Gulf of California, Mexico - CTD-FK190211-07-500m-0.1	Hydrothermal vent plume	Gulf of California, Mexico, Pelagic ocean	27.583	-111.465	760093050	1220006	8	2	8	555	354	676	393	129	41	50	6	155	394	75	15	6	26	18	5	7	52	63	90	56	50	818	562	356	462	214	65	92	50	16	132	49	11	2	201
3300048880	Hydrothermal vent plume microbial communities from Gulf of California, Mexico - CTD-FK190211-008-700m-0.1	Hydrothermal vent plume	Gulf of California, Mexico, Pelagic ocean	27.5832	-111.465	414391792	756149	2	1	6	296	172	470	295	19	8	31	5	219	242	34	9	0	17	10	0	3	18	18	20	17	15	508	338	244	217	106	16	48	12	2	45	16	7	0	197
3300049899	Hydrothermal vent plume viral communities from Gulf of California, Mexico - CTD-FK190211-15-2002m-0.03 v	Hydrothermal vent plume	Guaymas Basin, Gulf of California, Mexico	27.0112	-111.405	314993963	679125	0	1	5	75	41	151	65	13	4	23	0	24	96	23	0	0	9	5	6	8	6	5	2	17	13	131	82	54	18	8	25	3	1	0	91	7	3	0	74
3300026512	Hydrothermal vent microbial communities from Guaymas Basin, Mexico - 4559-240	Vent fluid	Guaymas Basin, Gulf of California, Mexico; Hydrothermal sulfide rock	27.0067	-111.409	417525177	737412	133	107	1	377	313	302	141	68	101	85	0	1	565	182	2	225	211	168	136	251	72	43	50	103	95	8	5	0	4	2	18	8	154	92	10	0	63	0	1
3300026488	Hydrothermal vent microbial communities from Guaymas Basin, Mexico - 4571-419	Vent fluid	Guaymas Basin, Gulf of California, Mexico; Hydrothermal sulfide rock	27.0105	111.407	304035269	494359	93	67	10	162	134	170	91	50	61	31	0	0	276	179	0	89	111	89	60	112	54	28	38	53	43	23	10	4	2	1	43	2	121	68	2	2	59	1	1
3300025156	Marine hydrothermal vent microbial communities from Guaymas Basin, Gulf of California to study Microbial Dark Matter (Phase II) - Marker 14 Mat core 4569-2 3-6 cm metaG (SPAdes)	Vent fluid	Guaymas Basin, Gulf of California, Mexico	27.0078	-111.407	944352716	2329548	105	76	33	1130	820	714	247	113	51	220	4	40	1013	285	39	295	306	165	154	330	120	49	130	114	103	242	118	90	204	87	62	79	201	40	136	16	38	22	18
3300025163	Marine hydrothermal vent microbial communities from Guaymas Basin, Gulf of California to study Microbial Dark Matter (Phase II) - Marker 14 Mat core 4571-4 3-6 cm metaG (SPAdes)	Vent fluid	Guaymas Basin, Gulf of California, Mexico	27.0078	-111.407	612561596	1305276	80	60	13	647	492	418	98	18	8	198	0	1	351	64	0	59	164	125	243	543	8	5	6	21	3	0	2	0	0	0	9	12	19	6	27	0	9	1	1
3300025758	Marine hydrothermal vent microbial communities from Guaymas Basin, Gulf of California to study Microbial Dark Matter (Phase II) - Marker 14 Mat core 4571-4 33-36 cm metaG (SPAdes)	Vent fluid	Guaymas Basin, Gulf of California, Mexico	27.0078	-111.407	14148566	34631	1	0	0	22	11	19	2	0	0	7	0	0	28	6	0	0	18	16	8	20	0	0	0	3	0	0	0	0	0	0	0	0	0	0	0	0	0	0	0
3300013098	Subseafloor sediment microbial communities from Guaymas Basin, Gulf of California, Mexico - Guay11, Core 4567-28, 0-3 cm	subseafloor sediment	Guaymas Basin, Gulf of California, Mexico; subseafloor sediment	27.009	-111.408	1259078910	2867622	25	13	10	1988	1232	1088	548	572	216	183	25	359	1746	401	24	163	319	186	16	55	303	346	474	67	44	1264	920	656	1535	711	56	298	653	115	135	29	28	33	149
3300014903	Subseafloor sediment microbial communities from Guaymas Basin, Gulf of California, Mexico - Guay12, Core 4567-28, 21-24 cm	subseafloor sediment	Guaymas Basin, Gulf of California, Mexico; subseafloor sediment	27.009	-111.408	1154633378	2619252	72	103	80	1955	1421	1139	337	174	45	117	0	31	2223	201	0	152	344	175	137	307	63	48	34	122	102	82	80	38	132	64	23	59	155	33	174	4	18	9	5
3300003332	Marine hydrothermal vent sediment microbial communities from Guaymas Basin, Gulf of California - Sample 1	Hydrothermal sediment	Guaymas Basin, Gulf of California, Mexico	27.01	-111.43	389261994	580458	16	14	0	341	283	204	49	14	23	55	1	0	170	61	1	0	120	97	105	171	9	0	0	20	15	20	24	7	4	3	13	12	13	0	26	5	25	2	1
3300021512	Hydrothermal vent sediment bacterial communities from Southern Trench, Guaymas Basin, Mexico - 4870-07-0-1_MG	Hydrothermal sediment	Guaymas Basin, Mexico; Cathedral Hill gradient site area, sediment	27.0114	-110.593	346764346	732227	59	41	1	359	280	249	72	52	44	63	0	15	329	154	5	89	87	62	57	114	49	31	55	24	16	61	36	35	53	27	10	16	74	22	36	6	46	26	6
3300021509	Hydrothermal vent sediment bacterial communities from Southern Trench, Guaymas Basin, Mexico - 4870-07-1--2_MG	Hydrothermal sediment	Guaymas Basin, Mexico; Cathedral Hill gradient site area	27.0114	-110.593	295641287	602278	40	27	3	251	203	164	36	2	2	68	0	1	181	16	0	20	52	41	95	190	0	1	2	2	5	2	1	1	2	0	2	1	4	0	11	1	0	0	0
3300022188	Hydrothermal vent sediment bacterial communities from Southern Trench, Guaymas Basin, Mexico - 4870-07-10-11_MG	Hydrothermal sediment	Guaymas Basin, Mexico; Cathedral Hill gradient site area, sediment	27.0114	-110.593	369060282	766490	27	20	6	323	249	147	32	17	6	139	0	3	259	10	0	17	55	46	144	265	1	0	0	14	16	2	1	1	2	1	1	9	2	1	20	0	0	2	0
3300021488	Hydrothermal vent sediment bacterial communities from Southern Trench, Guaymas Basin, Mexico - 4870-07-2-3_MG	Hydrothermal sediment	Guaymas Basin, Mexico; Cathedral Hill gradient site area, sediment	27.0114	-110.593	116921597	241508	22	20	3	132	87	70	12	0	0	16	0	2	64	13	0	1	18	9	32	72	0	0	0	2	2	0	0	0	0	0	1	1	0	0	6	0	0	0	0
3300021493	Hydrothermal vent sediment bacterial communities from Southern Trench, Guaymas Basin, Mexico - 4870-07-3-4_MG	Hydrothermal sediment	Guaymas Basin, Mexico; Cathedral Hill gradient site area, sediment	27.0114	-110.593	144589974	293536	19	14	4	153	106	88	23	0	0	23	0	2	68	9	0	3	32	21	41	89	0	0	0	1	1	0	0	0	0	0	1	0	0	0	5	0	0	1	0
3300021502	Hydrothermal vent sediment bacterial communities from Southern Trench, Guaymas Basin, Mexico - 4870-07-4-5_MG	Hydrothermal sediment	Guaymas Basin, Mexico; Cathedral Hill gradient site area, sediment	27.0114	-110.593	163783968	347638	9	10	3	158	111	94	21	3	0	42	0	2	73	9	0	2	41	23	66	149	0	0	0	2	0	0	0	0	0	0	0	1	0	0	4	0	0	0	0
3300021498	Hydrothermal vent sediment bacterial communities from Southern Trench, Guaymas Basin, Mexico - 4870-07-6-7_MG	Hydrothermal sediment	Guaymas Basin, Mexico; Cathedral Hill gradient site area, sediment	27.0114	-110.593	157464716	339111	6	6	1	122	81	78	13	0	0	25	0	0	38	5	0	1	38	29	69	160	0	0	0	0	0	0	0	0	0	0	1	0	0	0	3	0	0	0	0
3300021505	Hydrothermal vent sediment bacterial communities from Southern Trench, Guaymas Basin, Mexico - 4872-04-0-1_MG	Hydrothermal sediment	Guaymas Basin, Mexico; Cathedral Hill gradient site, bare sediment just outside mat	27.0114	-110.596	158973755	401829	9	4	0	341	200	158	71	56	32	61	2	23	305	118	12	60	88	62	26	48	47	36	55	38	26	148	82	59	124	50	9	33	110	18	39	4	13	4	8
3300021499	Hydrothermal vent sediment bacterial communities from Southern Trench, Guaymas Basin, Mexico - 4872-04-10-11_MG	Hydrothermal sediment	Guaymas Basin, Mexico; Cathedral Hill gradient site, bare sediment just outside mat	27.0114	-110.596	144358644	327090	8	12	0	160	129	109	16	6	3	44	0	0	81	12	0	6	45	26	49	130	0	0	0	4	4	0	0	0	3	2	0	1	0	0	13	0	0	0	0
3300021591	Hydrothermal vent sediment bacterial communities from Southern Trench, Guaymas Basin, Mexico - 4872-04-11-12_MG	Hydrothermal sediment	Guaymas Basin, Mexico; Cathedral Hill gradient site, bare sediment just outside mat	27.0114	-110.596	129332765	319226	16	9	0	153	108	99	18	4	4	52	0	1	97	11	1	14	41	26	41	123	1	1	1	2	2	0	0	2	0	1	1	2	1	0	10	2	0	0	0
3300021494	Hydrothermal vent sediment bacterial communities from Southern Trench, Guaymas Basin, Mexico - 4872-04-2-3_MG	Hydrothermal sediment	Guaymas Basin, Mexico; Cathedral Hill gradient site, bare sediment just outside mat	27.0114	-110.596	132448079	295983	9	7	0	216	150	93	31	7	4	32	0	1	172	21	0	27	33	20	27	57	3	2	0	15	10	5	3	0	10	4	0	7	12	1	22	0	0	0	0
3300021490	Hydrothermal vent sediment bacterial communities from Southern Trench, Guaymas Basin, Mexico - 4872-04-3-4_MG	Hydrothermal sediment	Guaymas Basin, Mexico; Cathedral Hill gradient site, bare sediment just outside mat	27.0114	-110.596	124187887	266662	9	5	0	157	127	82	25	9	5	22	0	2	136	20	2	14	21	15	16	40	4	3	3	11	11	12	5	4	21	10	1	4	6	1	11	0	0	1	0
3300021483	Hydrothermal vent sediment bacterial communities from Southern Trench, Guaymas Basin, Mexico - 4872-04-4-5_MG	Hydrothermal sediment	Guaymas Basin, Mexico; Cathedral Hill gradient site, bare sediment just outside mat	27.0114	-110.596	99749804	214654	8	15	0	138	90	64	23	4	2	18	0	1	67	14	0	13	16	15	18	39	0	1	0	9	6	1	0	0	0	0	0	1	2	0	10	0	0	0	0
3300021491	Hydrothermal vent sediment bacterial communities from Southern Trench, Guaymas Basin, Mexico - 4872-04-5-6_MG	Hydrothermal sediment	Guaymas Basin, Mexico; Cathedral Hill gradient site, bare sediment just outside mat	27.0114	-110.596	131033271	278801	17	14	0	160	115	88	18	6	2	27	0	0	96	13	0	19	38	18	25	47	0	0	2	11	8	1	0	0	0	0	0	0	0	0	18	0	1	0	0
3300021482	Hydrothermal vent sediment bacterial communities from Southern Trench, Guaymas Basin, Mexico - 4872-04-6-7_MG	Hydrothermal sediment	Guaymas Basin, Mexico; Cathedral Hill gradient site, bare sediment just outside mat	27.0114	-110.596	104314933	219294	15	16	1	145	90	83	25	5	2	23	0	0	76	13	0	15	25	20	24	43	0	0	1	13	4	1	0	0	1	0	0	4	3	0	15	1	0	0	0
3300021467	Hydrothermal vent sediment bacterial communities from Southern Trench, Guaymas Basin, Mexico - 4872-04-7-8_MG	Hydrothermal sediment	Guaymas Basin, Mexico; Cathedral Hill gradient site, bare sediment just outside mat	27.0114	-110.596	378956998	775933	44	39	2	417	319	228	51	28	9	81	0	6	372	23	0	39	102	75	73	146	1	2	0	19	15	4	5	0	0	1	3	4	8	0	63	0	0	1	1
3300021489	Hydrothermal vent sediment bacterial communities from Southern Trench, Guaymas Basin, Mexico - 4872-04-8-9_MG	Hydrothermal sediment	Guaymas Basin, Mexico; Cathedral Hill gradient site, bare sediment just outside mat	27.0114	-110.596	121323270	263884	28	27	1	151	118	91	19	6	1	35	0	0	106	8	0	11	35	27	29	63	0	0	0	9	2	2	0	1	0	0	0	3	0	0	17	0	0	0	0
3300021492	Hydrothermal vent sediment bacterial communities from Southern Trench, Guaymas Basin, Mexico - 4872-04-9-10_MG	Hydrothermal sediment	Guaymas Basin, Mexico; Cathedral Hill gradient site, bare sediment just outside mat	27.0114	-110.596	138435750	304837	18	15	0	165	125	104	15	5	2	36	0	1	98	23	1	11	35	26	35	80	0	3	3	2	4	5	5	1	7	1	3	2	1	1	20	0	0	0	1
3300021513	Hydrothermal vent sediment bacterial communities from Southern Trench, Guaymas Basin, Mexico - 4870-11-0-1_MG	Hydrothermal sediment	Guaymas Basin, Mexico; Rebecca's Roost sulfide chimney, sediment	27.0118	-110.596	332012557	697199	52	42	3	315	232	215	62	23	23	58	1	0	252	85	6	81	90	59	80	165	20	13	18	29	16	5	6	0	12	6	8	8	40	16	16	3	24	4	1
3300021507	Hydrothermal vent sediment bacterial communities from Southern Trench, Guaymas Basin, Mexico - 4870-11-1-2_MG	Hydrothermal sediment	Guaymas Basin, Mexico; Rebecca's Roost sulfide chimney, sediment	27.0118	-110.596	264224592	551683	33	27	3	269	201	160	42	10	7	56	0	0	185	53	3	42	70	34	63	129	8	4	7	15	7	1	3	1	12	6	9	7	21	8	12	3	7	2	0
3300001683	Hydrothermal vent plume microbial communities from Guaymas Basin, Gulf of California - IDBA assembly	Hydrothermal vent plume	Guyams Basin, Gulf of California, Pacific Ocean	27.0158	-111.425	572189614	955942	0	0	3	249	189	423	273	48	16	41	6	129	444	0	0	5	40	34	0	4	53	26	47	22	21	456	364	303	60	42	75	16	14	1	109	52	9	4	103
3300005379	Marine microbial communities from Deepwater Horizon subsurface plume in Gulf of Mexico, 16-4 Below Plume	Hydrothermal vent plume	Gulf of Mexico; deepwater horizon subsurface plume	28.7167	-88.4667	52440998	112790	2	0	0	20	12	59	36	5	0	4	1	11	22	23	0	0	0	0	0	0	36	18	23	2	2	93	80	59	16	5	65	1	18	6	115	21	0	0	32
3300005380	Marine microbial communities from Deepwater Horizon subsurface plume in Gulf of Mexico, 16-5 In Plume	Hydrothermal vent plume	Gulf of Mexico; deepwater horizon subsurface plume	28.7167	-88.4667	73128958	114085	2	0	0	9	3	52	16	4	0	1	1	1	2	9	0	0	0	0	0	1	29	14	15	3	2	40	21	20	3	3	25	2	4	2	68	14	0	0	2
2149837027	Marine microbial communities from Deepwater Horizon subsurface plume in Gulf of Mexico, 52-1 Below Plume	Hydrothermal vent plume	Gulf of Mexico; deepwater horizon subsurface plume	28.7167	-88.4667	43595665	60113	0	0	3	2	1	9	3	0	0	1	6	3	4	0	0	0	0	0	0	0	1	0	1	0	0	8	7	9	1	0	2	0	0	0	3	1	1	0	0
3300005378	Marine microbial communities from Deepwater Horizon subsurface plume in Gulf of Mexico, 52-4 In plume	Hydrothermal vent plume	Gulf of Mexico; deepwater horizon subsurface plume	28.7167	-88.4667	52555614	102800	2	0	0	11	3	78	33	2	1	3	2	2	18	13	0	0	1	0	0	1	29	18	19	3	2	87	69	50	12	8	62	1	13	4	91	23	0	2	28
3300014913	Subseafloor sediment microbial communities from Guaymas Basin, Gulf of California, Mexico - Guay1, Core 4569-9, 0-3 cm	Subseafloor sediment	Guaymas Basin, Gulf of California, Mexico	27.0151	-111.38	1541311432	3433281	265	198	44	1600	1148	1164	299	88	53	326	0	12	1198	280	21	316	437	269	339	789	81	40	64	101	93	107	71	36	87	46	34	78	169	59	114	4	45	12	5
3300014914	Subseafloor sediment microbial communities from Guaymas Basin, Gulf of California, Mexico - Guay2, Core 4569-9, 9-12 cm	Subseafloor sediment	Guaymas Basin, Gulf of California, Mexico	27.0151	-111.38	1531843996	3494594	162	132	27	1711	1233	1166	306	66	40	430	1	17	982	235	12	261	472	352	443	1090	47	29	76	84	65	128	71	37	105	45	28	66	140	35	98	7	29	7	5
3300013101	Subseafloor sediment microbial communities from Guaymas Basin, Gulf of California, Mexico - Guay4, Core 4569-4, 0-3 cm	Subseafloor sediment	Guaymas Basin, Gulf of California, Mexico	27.0151	-111.38	2743914677	5654430	92	78	14	2707	1784	1850	891	447	221	348	6	328	2432	1485	183	796	878	574	104	258	433	278	684	361	283	1401	895	727	1174	581	265	349	1148	282	549	127	96	55	159
3300013099	Subseafloor sediment microbial communities from Guaymas Basin, Gulf of California, Mexico - Guay6, Core 4569-2, 0-3 cm	Subseafloor sediment	Guaymas Basin, Gulf of California, Mexico	27.0151	-111.38	2590923714	5198976	173	136	17	2219	1433	1723	767	409	235	246	9	225	2117	1591	173	980	746	488	126	289	329	236	536	334	262	992	638	489	872	446	291	260	1106	310	413	109	281	41	155
3300014869	Subseafloor sediment microbial communities from Guaymas Basin, Gulf of California, Mexico - Guay13, Core 4488-10 , 4-6 cm	Subseafloor sediment	Guaymas Basin, Gulf of California, Mexico	27.0154	-111.38	184609990	407852	52	44	3	217	163	140	35	39	40	43	0	0	194	147	11	115	64	33	39	77	45	34	31	11	14	16	12	8	20	13	12	7	69	24	17	2	65	19	2
3300014886	Subseafloor sediment microbial communities from Guaymas Basin, Gulf of California, Mexico - Guay15, Core 4569-2, 21-24 cm	Subseafloor sediment	Guaymas Basin, Gulf of California, Mexico	27.0154	-111.38	672781150	1506201	98	75	8	751	556	574	96	13	9	166	0	3	438	56	0	46	286	185	236	496	0	0	0	12	3	8	11	0	2	0	3	19	2	0	53	0	7	1	0
3300014911	Subseafloor sediment microbial communities from Guaymas Basin, Gulf of California, Mexico - Guay16, Core 4569-2, 12-15 cm	Subseafloor sediment	Guaymas Basin, Gulf of California, Mexico	27.0154	-111.38	1221258089	2497110	97	68	6	1165	863	697	183	49	26	361	0	2	820	61	0	84	274	167	465	923	1	0	2	26	13	9	8	0	5	3	1	22	13	1	52	0	0	1	0
3300014887	Subseafloor sediment microbial communities from Guaymas Basin, Gulf of California, Mexico - Guay17, Core 4571-4, 12-15 cm	Subseafloor sediment	Guaymas Basin, Gulf of California, Mexico	27.0154	-111.38	924399502	2242889	19	11	2	908	702	600	128	9	6	486	0	0	351	38	0	52	384	327	517	1264	0	0	0	24	0	1	2	0	0	0	2	13	4	0	27	0	2	2	0
3300013103	Subseafloor sediment microbial communities from Guaymas Basin, Gulf of California, Mexico - Guay9, Core 4571-4, 0-3 cm	Subseafloor sediment	Guaymas Basin, Gulf of California, Mexico	27.0183	-111.38	2826948006	5892385	541	430	80	2565	1838	2005	666	415	415	502	3	46	2175	1418	58	925	634	433	415	883	308	200	328	273	200	262	163	112	239	117	261	111	729	302	235	25	515	44	51
3300044607	Marine hydrothermal vent microbial communities from Pagoda chimney, Guaymas Basin, Pacific Ocean - A2838	Vent fluid	Guaymas Basin, Pacific Ocean; Pagoda Chimney	27.3333	-111.25	324566205	637792	63	46	3	366	243	298	118	58	38	34	0	0	213	211	1	234	149	110	35	77	51	23	55	114	108	55	30	2	7	3	13	3	139	35	11	0	47	3	6
3300032191	Hydrothermal vent fluid microbial communities from Atlantic Lost City Hydrothermal Field, Atlantic Ocean - LC_3862_1325 re-assembly	Vent fluid	Atlantic Lost City Hydrothermal Field, Atlantic Ocean	30.124	-42.1201	215561738	511632	13	11	4	100	59	194	79	14	15	71	25	40	179	234	70	39	129	85	14	22	99	66	101	63	54	109	74	74	62	32	103	21	64	14	140	35	12	7	23
3300032176	Hydrothermal vent fluid microbial communities from Atlantic Lost City Hydrothermal Field, Atlantic Ocean - LC_HO8_2_2 re-assembly	Vent fluid	Atlantic Lost City Hydrothermal Field, Atlantic Ocean	30.1241	-42.1201	255018991	622963	15	8	7	114	65	248	103	21	9	100	38	103	319	276	83	48	145	104	19	22	98	65	105	110	69	168	121	95	112	44	138	32	52	15	231	46	13	28	36
3300017530	Deep-sea sediment microbial communities from hydrothermal vent field in the North Atlantic Ocean - Rainbow vent	Hydrothermal sediment	North Atlantic Ocean; Rainbow vent	36.2309	-33.9045	574201846	1382338	13	11	0	709	451	560	267	156	61	135	21	118	551	209	10	16	34	20	19	52	49	90	65	20	11	550	376	282	289	112	83	52	65	5	138	76	58	2	50
3300017525	Deep-sea sediment microbial communities from hydrothermal vent field in the North Atlantic Ocean - Menez Gwen vent	Hydrothermal sediment	North Atlantic Ocean - Menez Gwen vent	37.8445	-31.5193	213248925	398414	57	48	2	122	95	172	67	38	55	34	6	24	232	218	19	125	52	33	39	59	52	42	69	76	53	110	55	31	40	12	91	10	108	38	53	9	68	1	10
3300026510	Hydrothermal vent microbial communities from Mid Atlantic Ridge, Atlantic Ocean - 355-202	Vent fluid	Mid Atlantic Ridge, Atlantic Ocean	36.2294	-33.9028	358573039	562563	131	73	0	200	147	288	151	31	96	42	5	30	424	317	11	209	329	266	83	120	126	81	122	161	146	147	108	82	38	14	167	17	171	118	93	28	136	17	24
3300026519	Hydrothermal vent microbial communities from Mid Atlantic Ridge, Atlantic Ocean - 354-166	Vent fluid	Mid Atlantic Ridge, Atlantic Ocean	36.2297	-33.9011	577576218	929962	34	33	3	336	214	426	272	35	54	175	75	88	427	405	33	58	418	287	26	38	226	144	231	127	83	457	320	232	238	123	205	72	190	65	197	91	77	36	45
3300026534	Hydrothermal vent microbial communities from Mid Atlantic Ridge, Atlantic Ocean - 356-308	Vent fluid	Mid Atlantic Ridge, Atlantic Ocean	37.2904	-32.2765	665474504	1170547	112	91	4	541	363	589	309	38	79	178	37	123	675	675	51	237	234	163	80	142	241	163	257	278	247	490	342	246	173	86	204	59	311	119	210	69	138	45	26
3300028398	Hydrothermal vent microbial communities from Mid Atlantic Ridge, Atlantic Ocean - 356-284	Vent fluid	Mid Atlantic Ridge, Atlantic Ocean	37.2917	-32.2779	596509297	1061789	237	152	2	581	445	605	309	44	157	114	6	30	676	792	20	331	308	239	126	242	173	108	152	457	314	239	154	58	60	31	272	12	366	127	81	14	319	107	8
3300028827	Marine deep subsurface microbial communities from hydrothermal vents in Axial Seamount, Pacific Ocean - FS900_Dependable_DNA IDBA_UD reassembly	Diffuse fluid	Axial Seamount, Pacific Ocean; Low temperature diffuse fluid vents	45.8799	-129.803	511963681	1150313	41	36	6	570	383	469	198	29	34	155	8	41	534	219	27	74	266	184	26	65	135	101	135	72	40	279	187	124	95	33	91	30	217	61	122	41	62	7	55
3300028817	Marine deep subsurface microbial communities from hydrothermal vents in Axial Seamount, Pacific Ocean - FS903_Marker113_DNA IDBA_UD reassembly	Diffuse fluid	Axial Seamount, Pacific Ocean; Low temperature diffuse fluid vents	45.9227	-129.988	151877137	361168	34	43	3	204	139	184	68	52	33	31	1	7	244	82	6	123	126	85	20	44	36	19	38	54	50	99	60	24	9	3	12	6	84	29	14	4	29	8	14
3300028899	Marine deep subsurface microbial communities from hydrothermal vents in Axial Seamount, Pacific Ocean - FS896_ElGuapo_DNA IDBA_UD reassembly	Diffuse fluid	Axial Seamount, Pacific Ocean; Low temperature diffuse fluid vents	45.9266	-129.979	525803588	1194562	122	105	0	513	323	751	377	132	103	78	12	141	702	349	14	104	200	154	32	78	114	78	80	46	34	641	438	322	60	28	80	12	209	80	54	36	149	13	155
3300028843	Marine deep subsurface microbial communities from hydrothermal vents in Axial Seamount, Pacific Ocean - FS898_N3Area_DNA IDBA_UD reassembly	Diffuse fluid	Axial Seamount, Pacific Ocean; Low temperature diffuse fluid vents	45.9437	-129.985	754439982	1450199	169	134	9	655	422	646	290	117	121	125	5	54	638	522	48	411	238	183	84	204	205	125	210	111	95	382	236	166	212	97	120	58	388	144	152	34	115	16	61
3300006611	Diffuse hydrothermal flow volcanic vent microbial communities from Axial Seamount, northeast Pacific ocean - Sample FS903_Marker113_DNA	Diffuse fluid	Axial Seamount, northeast Pacific ocean; Marker 113 diffuse flow vent	45.9227	-129.988	193269043	494825	51	37	3	318	208	279	113	70	56	37	2	12	319	137	9	174	157	126	28	63	61	24	49	79	60	136	75	39	14	8	21	14	107	29	21	4	42	11	13
3300028894	Diffuse hydrothermal flow volcanic vent microbial communities from Axial Seamount, northeast Pacific ocean - Sample FS906_Marker113_DNA IDBA_UD reassembly	Diffuse fluid	Axial Seamount, northeast Pacific ocean; Marker 113 diffuse flow vent	45.9227	-129.988	220336933	482588	110	84	0	262	190	261	85	70	58	40	1	7	470	152	7	203	211	147	78	167	52	51	62	79	77	108	70	15	20	15	13	28	136	59	15	4	48	24	11
3300028900	Diffuse hydrothermal flow volcanic vent microbial communities from Axial Seamount, northeast Pacific ocean - Sample FS915_Marker113_DNA IDBA_UD reassembly	Diffuse fluid	Axial Seamount, northeast Pacific ocean; Marker 113 diffuse flow vent	45.9228	-129.988	562757777	1344885	138	133	11	678	443	542	219	107	78	116	3	15	808	302	9	373	266	175	84	198	117	80	111	175	143	182	97	35	50	23	46	36	261	68	67	13	69	32	17
3300003518	Diffuse hydrothermal flow volcanic vent microbial communities from Axial Seamount, northeast Pacific ocean - Sample FS861_Marker113_DNA	Diffuse fluid	Axial Seamount, northeast Pacific ocean; Marker 113 diffuse flow vent	45.923	-129.988	113071139	255851	36	29	0	133	87	122	54	39	26	30	2	4	232	48	5	0	101	78	19	37	33	0	0	34	35	57	31	17	14	13	12	21	58	0	11	8	23	5	6
3300003510	Diffuse hydrothermal flow volcanic vent microbial communities from Axial Seamount, northeast Pacific ocean - Sample FS857_Anemone_DNA	Diffuse fluid	Axial seamount; Anemone diffuse flow vent	45.933	-130.014	28942771	68895	23	14	0	44	29	76	40	8	16	12	2	9	62	37	2	0	34	24	3	8	26	0	0	4	6	58	31	23	10	6	15	2	39	0	8	4	15	0	7
3300028825	Diffuse hydrothermal flow volcanic vent microbial communities from Axial Seamount, northeast Pacific ocean - Sample FS914_Anemone_DNA IDBA_UD reassembly	Diffuse fluid	Axial seamount; Anemone diffuse flow vent	45.9332	-130.014	408956639	911799	118	81	9	507	340	531	184	83	104	61	3	18	476	378	12	261	207	127	39	91	96	65	103	123	108	218	96	50	54	21	74	15	194	67	38	10	101	10	34
3300028836	Diffuse hydrothermal flow volcanic vent microbial communities from Axial Seamount, northeast Pacific ocean - Sample FS891_Anemone_DNA IDBA_reassembly	Diffuse fluid	Axial seamount; Anemone diffuse flow vent	45.9332	-130.014	347950772	807213	152	104	0	372	264	642	264	93	130	50	7	47	578	387	13	225	204	160	39	59	124	85	101	60	51	405	220	174	67	28	70	5	216	87	42	24	192	12	107
3300028896	Diffuse hydrothermal flow volcanic vent microbial communities from Axial Seamount, northeast Pacific ocean - Sample FS907_Anemone_DNA IDBA_UD reassembly	Diffuse fluid	Axial seamount; Anemone diffuse flow vent	45.9332	-130.014	226318478	510325	215	135	0	284	211	402	238	34	41	45	3	23	432	169	6	277	254	176	57	106	78	54	58	109	101	175	105	55	13	8	24	8	258	70	20	11	35	4	31
3300028838	Diffuse hydrothermal flow volcanic vent microbial communities from Axial Seamount, northeast Pacific ocean - Sample FS917_Marker33_DNA IDBA_UD reassembly	Diffuse fluid	Axial Seamount, northeast Pacific Ocean; Marker33 Vent	45.9332	-129.982	446641352	1045323	437	281	4	569	406	745	364	64	90	85	1	18	809	366	16	533	424	301	79	214	201	119	136	216	169	184	96	40	42	20	38	21	526	138	39	7	64	17	27
3300028834	Diffuse hydrothermal flow volcanic vent microbial communities from Axial Seamount, northeast Pacific ocean - Sample FS904_Marker33_DNA IDBA_UD reassembly	Diffuse fluid	Axial Seamount, northeast Pacific Ocean; Marker33 Vent	45.9332	-129.982	184252502	394710	108	93	0	216	157	308	141	35	50	29	1	11	303	164	5	165	163	131	57	92	73	61	58	72	56	142	98	39	25	13	36	7	167	69	19	8	60	8	21
3300028821	Diffuse hydrothermal flow volcanic vent microbial communities from Axial Seamount, northeast Pacific ocean - Sample FS908_Marker33_DNA IDBA_UD reassembly	Diffuse fluid	Axial Seamount, northeast Pacific Ocean; Marker33 Vent	45.9332	-129.982	226318478	510325	215	135	0	284	211	402	238	34	41	45	3	23	432	169	6	277	254	176	57	106	78	54	58	109	101	175	105	55	13	8	24	8	258	70	20	11	35	4	31
3300003514	Diffuse hydrothermal flow volcanic vent microbial communities from Axial Seamount, northeast Pacific ocean - Sample FS821_Marshmallow_DNA	Diffuse fluid	Axial Seamount, northeast Pacific Ocean; Marshmallow diffuse flow	45.934	-130.013	75613494	163260	14	10	0	53	37	93	42	3	8	14	2	19	99	41	1	0	27	20	1	8	42	0	0	8	9	96	76	51	18	6	46	2	19	0	28	18	12	0	9
3300003513	Diffuse hydrothermal flow volcanic vent microbial communities from Axial Seamount, northeast Pacific ocean - Sample FS828_N3Area_DNA	Diffuse fluid	Axial Seamount, northeast Pacific Ocean; N3 Area diffuse flow vent	45.944	-129.985	60945433	135876	9	8	0	77	46	86	33	11	7	9	1	6	95	76	1	0	29	23	9	18	30	0	0	24	20	26	20	16	30	9	16	7	31	0	19	6	4	0	3
3300007777	Diffuse hydrothermal flow volcanic vent microbial communities from Axial Seamount, northeast Pacific ocean - Sample FS918_NRZ_DNA CLC_assembly	Diffuse fluid	Axial Seamount, northeast Pacific Ocean; North Rift Zone	46.0747	-129.995	425714829	775163	54	34	2	348	243	422	180	94	109	85	6	29	484	391	20	238	259	192	22	54	91	68	119	78	73	233	149	97	55	28	149	18	164	112	66	30	167	9	30
3300044577	Marine hydrothermal vent mat microbial communities from Ochre Fields, Axial Seamount, Pacific Ocean - S1	Micromial mat	Axial Seamount, Pacific Ocean; Ochre Fields	45.93	-129.98	375798447	908937	6	2	1	492	312	396	204	215	101	76	19	132	378	83	17	11	9	6	4	5	63	62	51	31	29	625	371	257	366	161	32	25	108	11	46	20	11	0	245
3300044578	Marine hydrothermal vent microbial communities from Castle chimney, Axial Seamount, Pacific Ocean - R674	Vent fluid	Axial Seamount, Pacific Ocean; Castle Chimney	46.06	-130	90505095	173475	1	0	0	51	42	86	38	10	5	40	6	12	66	47	5	17	42	31	16	35	33	15	24	18	17	55	31	22	50	31	9	15	19	2	27	9	2	2	11
3300028908	Hydrothermal chimney microbial communities from Main Endeavour vent field at the Juan de Fuca Ridge, Pacific Ocean - Hulk	Vent fluid	Juan de Fuca Ridge, Pacific Ocean; hydrothermal chimney	47.5696	-129.59	555852493	943778	123	93	4	518	381	478	252	39	76	96	4	7	621	389	34	386	331	290	73	124	124	92	119	172	148	87	50	19	27	14	34	23	306	101	49	8	87	6	9
3300002481	Deep oceanic, basalt-hosted subsurface ecosystem from Juan de Fuca Ridge flank, Pacific Ocean, CORK Borehole 1362A_J2.573	Vent fluid	Juan de Fuca Ridge flank, Pacific Ocean; basalt-hosted	47.76	-127.76	169908118	271595	0	0	8	223	180	123	31	1	17	49	0	8	268	0	0	17	100	69	29	39	21	10	19	24	13	28	53	12	33	21	10	23	35	5	45	3	24	0	5
3300002532	Deep oceanic, basalt-hosted subsurface ecosystem from Juan de Fuca Ridge flank, Pacific Ocean, CORK Borehole 1362B_J2.571	Vent fluid	Juan de Fuca Ridge flank, Pacific Ocean; basalt-hosted	47.76	-127.76	168044831	323415	0	0	2	225	153	146	56	7	14	50	1	26	261	0	0	16	56	42	19	30	32	19	24	72	51	72	80	34	64	35	47	30	31	5	79	8	33	1	5
3300027323	Deep oceanic, basalt-hosted subsurface ecosystem from Juan de Fuca Ridge flank, Pacific Ocean, CORK Borehole 1362B_J2.571 (SPAdes)	Vent fluid	Juan de Fuca Ridge flank, Pacific Ocean; basalt-hosted	47.76	-127.76	271974198	486713	3	4	2	210	173	182	81	22	7	54	2	26	273	81	2	26	67	49	26	43	53	33	43	97	81	117	122	63	53	26	61	31	31	9	104	23	24	3	3
Theraml spring (45 data sets)
IMG Genome ID	Genome Name / Sample Name	Habitat	Isolation	Latitude	Longitude	Genome Size * assembled	Gene Count * assembled	KO:K15230	KO:K15231	KO:K01648	KO:K00174	KO:K00175	KO:K00239	KO:K00240	KO:K00244	KO:K00245	KO:K01601	KO:K01602	KO:K00122	KO:K00123	KO:K17218	KO:K17229	KO:K08352	COG0374	COG1740	COG3260	COG3261	KO:K00404	KO:K00405	KO:K00406	KO:K00425	KO:K00426	KO:K02274	KO:K02275	KO:K02276	KO:K00370	KO:K00371	KO:K00372	KO:K00374	KO:K02567	KO:K02568	KO:K00362	KO:K00363	KO:K00366	KO:K00367	KO:K00368
								ATP-citrate lyase alpha-subunit [EC:2.3.3.8]	ATP-citrate lyase beta-subunit [EC:2.3.3.8]	ATP citrate (pro-S)-lyase [EC:2.3.3.8]	2-oxoglutarate/2-oxoacid ferredoxin oxidoreductase subunit alpha [EC:1.2.7.3 1.2.7.11]	2-oxoglutarate/2-oxoacid ferredoxin oxidoreductase subunit beta [EC:1.2.7.3 1.2.7.11]	succinate dehydrogenase / fumarate reductase, flavoprotein subunit [EC:1.3.5.1 1.3.5.4]	succinate dehydrogenase / fumarate reductase, iron-sulfur subunit [EC:1.3.5.1 1.3.5.4]	fumarate reductase flavoprotein subunit [EC:1.3.5.4]	fumarate reductase iron-sulfur subunit [EC:1.3.5.4]	ribulose-bisphosphate carboxylase large chain [EC:4.1.1.39]	ribulose-bisphosphate carboxylase small chain [EC:4.1.1.39]	formate dehydrogenase [EC:1.17.1.9]	formate dehydrogenase major subunit [EC:1.17.1.9]	sulfide:quinone oxidoreductase [EC:1.8.5.4]	sulfide dehydrogenase [flavocytochrome c] flavoprotein chain [EC:1.8.2.3]	thiosulfate reductase / polysulfide reductase chain A [EC:1.8.5.5]	Ni,Fe-hydrogenase I large subunit	Ni,Fe-hydrogenase I small subunit	Ni,Fe-hydrogenase small subunit	Ni,Fe-hydrogenase large subunit	cytochrome c oxidase cbb3-type subunit I [EC:7.1.1.9]	cytochrome c oxidase cbb3-type subunit II	cytochrome c oxidase cbb3-type subunit III	cytochrome bd ubiquinol oxidase subunit I [EC:7.1.1.7]	cytochrome bd ubiquinol oxidase subunit II [EC:7.1.1.7]	cytochrome c oxidase subunit I [EC:7.1.1.9]	cytochrome c oxidase subunit II [EC:7.1.1.9]	cytochrome c oxidase subunit III [EC:7.1.1.9]	nitrate reductase / nitrite oxidoreductase, alpha subunit [EC:1.7.5.1 1.7.99.-]	nitrate reductase / nitrite oxidoreductase, beta subunit [EC:1.7.5.1 1.7.99.-]	assimilatory nitrate reductase catalytic subunit [EC:1.7.99.-]	nitrate reductase gamma subunit [EC:1.7.5.1 1.7.99.-]	nitrate reductase (cytochrome) [EC:1.9.6.1]	nitrate reductase (cytochrome), electron transfer subunit	nitrite reductase (NADH) large subunit [EC:1.7.1.15]	nitrite reductase (NADH) small subunit [EC:1.7.1.15]	ferredoxin-nitrite reductase [EC:1.7.7.1]	ferredoxin-nitrate reductase [EC:1.7.7.2]	nitrite reductase (NO-forming) [EC:1.7.2.1]
3300044993	Microbial mat bacterial communities from hot spring in Waikite Valley, New Zealand - LMW_ETR_NZ_2018_Waikite_1_1	Microbial mat	Waikite Valley, New Zealand	-38.3276	176.302	685490793	870422	5	1	3	172	124	296	219	59	15	43	12	29	121	127	9	21	30	23	23	31	83	68	136	104	95	275	227	250	52	33	40	17	15	6	45	24	19	10	14
3300045911	Microbial mat bacterial communities from hot spring in Waikite Valley, New Zealand - LMW_ETR_NZ_2018_Waikite_2_1	Microbial mat	Waikite Valley, New Zealand	-38.3276	176.302	796576723	1022684	3	0	3	158	121	345	250	99	16	62	16	34	164	140	7	9	44	34	16	27	110	88	153	148	131	336	280	263	60	33	58	20	11	6	53	27	47	15	17
3300045921	Microbial mat bacterial communities from hot spring in Waikite Valley, New Zealand - LMW_ETR_NZ_2018_Waikite_2_2	Microbial mat	Waikite Valley, New Zealand	-38.3276	176.302	768274586	994973	3	0	3	159	123	355	239	101	15	49	15	36	164	141	10	13	42	29	22	26	115	85	138	131	132	330	264	265	75	36	55	22	10	7	50	33	35	18	12
3300044995	Microbial mat bacterial communities from hot spring in Waikite Valley, New Zealand - LMW_ETR_NZ_2018_Waikite_3_1	Microbial mat	Waikite Valley, New Zealand	-38.3276	176.302	499345119	690613	1	1	1	174	137	243	156	32	8	31	15	26	107	100	2	25	20	18	25	31	53	30	58	58	62	274	202	172	102	66	40	23	8	3	39	26	30	11	24
3300044939	Microbial mat bacterial communities from hot spring in Waikite Valley, New Zealand - LMW_ETR_NZ_2018_Waikite_3_2	Microbial mat	Waikite Valley, New Zealand	-38.3276	176.302	471404357	640261	1	1	0	183	160	206	154	35	9	31	14	21	102	112	3	21	20	20	25	24	54	35	61	65	61	309	235	198	128	69	39	21	9	4	41	26	43	9	31
3300044940	Microbial mat bacterial communities from hot spring in Waikite Valley, New Zealand - LMW_ETR_NZ_2018_Waikite_4_1	Microbial mat	Waikite Valley, New Zealand	-38.3276	176.302	684926652	883301	5	4	0	148	114	329	211	71	12	48	20	44	144	152	16	21	42	34	34	39	108	87	155	107	96	281	231	255	67	44	55	22	13	7	48	32	25	12	16
3300044941	Microbial mat bacterial communities from hot spring in Waikite Valley, New Zealand - LMW_ETR_NZ_2018_Waikite_4_2	Microbial mat	Waikite Valley, New Zealand	-38.3276	176.302	642275758	851893	4	1	5	113	92	281	201	70	12	46	11	33	158	131	13	8	49	29	18	23	98	75	119	115	102	261	209	212	48	27	32	15	8	2	23	20	29	7	12
3300045922	Microbial mat bacterial communities from hot spring in Waikite Valley, New Zealand - LMW_ETR_NZ_2018_Waikite_5_1	Microbial mat	Waikite Valley, New Zealand	-38.3276	176.302	785619576	1030039	5	3	5	236	177	338	238	99	20	64	16	41	199	171	10	39	32	25	31	36	115	79	124	133	131	412	292	298	108	62	62	14	14	4	38	33	51	12	22
3300044959	Microbial mat bacterial communities from hot spring in Waikite Valley, New Zealand - LMW_ETR_NZ_2018_Waikite_5_2	Microbial mat	Waikite Valley, New Zealand	-38.3276	176.302	422828043	593392	2	1	0	176	126	198	140	27	9	31	11	23	112	92	6	25	16	10	16	19	29	24	33	53	46	287	207	162	81	45	29	9	12	2	32	18	36	8	22
3300045107	Microbial mat bacterial communities from hot spring in Waikite Valley, New Zealand - LMW_ETR_NZ_2018_Waikite_6_1a	Microbial mat	Waikite Valley, New Zealand	-38.3276	176.302	1469645808	1905724	6	6	4	388	271	551	376	172	38	98	24	77	549	171	12	34	105	87	81	103	161	123	247	264	239	710	561	402	169	104	199	48	16	10	163	102	98	27	125
3300045256	Microbial mat bacterial communities from hot spring in Waikite Valley, New Zealand - LMW_ETR_NZ_2018_Waikite_6_1b	Microbial mat	Waikite Valley, New Zealand	-38.3276	176.302	1455238108	1908647	6	7	3	393	297	547	371	155	39	98	28	67	551	172	10	33	110	88	81	93	184	128	242	272	245	754	632	459	182	96	172	47	17	10	151	86	92	38	119
3300045136	Microbial mat bacterial communities from hot spring in Waikite Valley, New Zealand - LMW_ETR_NZ_2018_Waikite_6_2a	Microbial mat	Waikite Valley, New Zealand	-38.3276	176.302	966732214	1275391	8	6	2	411	324	414	307	114	34	93	30	62	298	203	5	89	81	65	92	92	88	73	112	163	148	585	450	299	264	170	97	51	33	10	81	69	72	25	77
3300044960	Microbial mat bacterial communities from hot spring in Waikite Valley, New Zealand - LMW_ETR_NZ_2018_Waikite_6_2b	Microbial mat	Waikite Valley, New Zealand	-38.3276	176.302	998916686	1314326	7	6	4	438	344	440	308	121	27	100	33	51	310	205	7	94	79	66	83	101	88	68	114	169	143	601	462	334	282	172	102	53	35	11	84	75	65	27	83
3300045912	Microbial mat bacterial communities from hot spring in Waikite Valley, New Zealand - LMW_ETR_NZ_2018_Waikite_7_1	Microbial mat	Waikite Valley, New Zealand	-38.3276	176.302	987381631	1235375	5	8	2	330	253	407	279	93	29	85	21	45	210	190	10	30	57	52	51	53	124	86	118	159	139	467	353	286	169	100	48	32	36	16	36	46	43	15	35
3300045902	Microbial mat bacterial communities from hot spring in Waikite Valley, New Zealand - LMW_ETR_NZ_2018_Waikite_7_2	Microbial mat	Waikite Valley, New Zealand	-38.3276	176.302	920136135	1212008	6	6	0	284	213	386	271	105	22	93	34	54	210	191	15	43	54	48	33	51	145	94	139	145	134	406	328	298	165	92	79	36	28	14	52	35	58	20	36
3300044961	Microbial mat bacterial communities from hot spring in Waikite Valley, New Zealand - LMW_ETR_NZ_2018_Waikite_S_1	Microbial mat	Waikite Valley, New Zealand	-38.3276	176.302	1010669165	1276703	10	5	0	294	243	424	279	127	28	94	32	57	219	218	15	45	61	47	38	55	147	99	161	174	160	424	327	296	160	93	69	36	26	11	42	39	55	19	26
3300044998	Microbial mat bacterial communities from hot spring in Waikite Valley, New Zealand - LMW_ETR_NZ_2018_Waikite_S_2	Microbial mat	Waikite Valley, New Zealand	-38.3276	176.302	1151136385	1462829	9	8	3	314	248	461	330	131	33	110	37	72	284	257	13	40	90	61	40	47	169	124	189	200	177	475	379	348	122	76	98	39	29	14	58	47	59	19	37
3300025104	Hot spring microbial communities from South Africa to study Microbial Dark Matter (Phase II) - Tshipise hot spring metaG (SPAdes)	Hot spring	South Africa	-22.6092	30.1749	227655718	376503	0	1	0	180	132	127	67	15	0	39	8	5	204	68	5	30	62	49	20	39	30	6	16	45	42	82	63	40	16	7	13	6	17	1	32	10	11	8	3
3300025116	Hot spring microbial communities from South Africa to study Microbial Dark Matter (Phase II) - Sagole hot spring metaG (SPAdes)	Hot spring	South Africa	-22.5304	30.6814	354346899	784839	2	0	0	259	163	329	154	56	12	81	26	42	350	123	26	31	125	66	19	38	165	102	125	139	127	254	177	135	90	43	141	26	88	20	155	47	24	21	14
3300025060	Hot spring microbial communities from Gongxiaoshe hot spring, China to study Microbial Dark Matter (Phase II) - GXS 110809B (SPAdes)	Hot spring sediment	Gongxiaoshe hot spring, China	25.4401	98.4408	122052849	189416	0	1	1	115	89	75	51	5	6	12	3	4	89	71	0	13	29	13	6	11	3	2	0	23	6	127	103	63	23	14	3	5	3	0	7	3	37	1	24
3300022541	Gongxiaoshe_combined assembly	Hot spring sediment	Gongxiaoshe hot spring, China	n/a	n/a	126182832	201885	1	1	1	127	100	81	51	5	5	14	3	5	95	72	0	13	46	30	8	19	3	3	0	26	6	129	105	65	23	14	3	6	3	0	7	3	35	1	25
3300025100	Hot spring sediment microbial communities from Zodletone spring, Oklahoma to study Microbial Dark Matter (Phase II) - Zodletone Spring source 0.5m metaG (SPAdes)	Hot spring sediment	Zodletone spring, Oklahoma; Sediment from sulfide-rich spring	34.9956	-98.6889	244425745	637663	9	8	2	418	272	329	128	83	10	75	11	50	504	97	21	53	89	63	42	63	54	26	53	96	85	192	118	67	73	45	54	23	32	6	75	17	4	12	34
3300025884	Hot spring sediment microbial communities from Zodletone spring, Oklahoma to study Microbial Dark Matter (Phase II) - Zodletone Spring source 2m metaG (SPAdes)	Hot spring sediment	Zodletone spring, Oklahoma; Sediment from sulfide-rich spring	34.9956	-98.6889	557887446	1603581	43	29	23	953	616	613	247	107	27	159	16	60	1144	254	56	153	224	124	81	218	129	82	115	262	197	435	245	167	166	86	110	32	66	9	161	23	15	17	77
3300022550	Zodletone_combined assembly	Hot spring sediment	Zodletone spring, Oklahoma; Sediment from sulfide-rich spring	n/a	n/a	684050652	1738932	43	27	16	1094	718	743	292	146	26	173	24	91	1265	284	58	154	232	163	105	223	126	72	136	276	224	489	287	193	199	100	123	54	70	15	186	38	20	22	86
3300025717	Hot spring microbial communities from Elkhorn Slough, Monterey Bay, USA - MD2A	Microbial mat	Elkhorn Slough, Monterey Bay, California, USA	36.83	-121.785	512009680	1011696	1	2	5	231	160	413	219	62	21	90	22	24	147	194	22	27	138	98	4	15	123	66	149	214	183	322	227	245	20	11	8	4	25	5	37	7	13	17	11
3300017393	Hot spring microbial communities from Beatty, Nevada to study Microbial Dark Matter (Phase II) - OV2 TP1 (SPADES assembly)	Hot spring	Well OV2, Beatty, Nevada	36.96	-116.72	78728560	237522	2	0	0	113	79	108	44	43	17	12	0	25	118	31	4	14	7	3	4	11	25	15	13	10	8	145	81	72	127	59	29	4	8	1	36	17	22	9	25
3300017437	Hot spring microbial communities from Beatty, Nevada to study Microbial Dark Matter (Phase II) - OV2 TP2 (SPADES assembly)	Hot spring	Well OV2, Beatty, Nevada	36.96	-116.72	619353258	1726647	15	10	12	782	475	519	255	228	118	63	6	88	511	123	20	100	57	16	29	47	92	96	48	40	25	782	435	377	692	332	140	17	33	2	115	168	155	29	172
3300025157	Hot spring microbial communities from Beatty, Nevada to study Microbial Dark Matter (Phase II) - OV2 TP3 (SPAdes)	Hot spring	Well OV2, Beatty, Nevada	36.96	-116.72	913912776	2199636	21	21	13	1360	810	873	420	422	177	73	8	129	751	140	30	211	43	30	52	109	113	226	79	76	60	1120	601	558	1083	437	206	21	51	10	186	294	314	54	168
3300025819	Hot spring microbial mat communities from California, USA to study Microbial Dark Matter (Phase II) - Cone Pool mat layer C metaG (SPAdes)	Microbial mat	California, USA; Cone Pool mat layer C	37.4127	-118.504	407200295	706374	2	3	2	394	276	228	96	14	3	53	3	15	354	40	9	64	63	45	41	94	33	19	26	104	92	136	83	72	32	14	13	11	19	4	50	12	17	3	0
3300017449	Hot spring microbial mat communities from California, USA to study Microbial Dark Matter (Phase II) - Cone Pool mat layer E metaG (SPADES assembly)	Microbial mat	California, USA; Cone Pool mat layer E	37.4127	-118.504	246781623	528282	3	3	1	445	305	230	67	35	4	43	0	1	362	12	0	47	75	55	38	92	10	2	4	35	33	28	21	18	24	10	0	8	0	0	29	2	3	1	3
3300025794	Hot spring microbial mat communities from California, USA to study Microbial Dark Matter (Phase II) - Cone Pool mat layer H metaG (SPAdes)	Microbial mat	California, USA; Cone Pool mat layer H	37.4127	-118.504	226036176	435640	1	2	3	364	268	174	30	34	7	59	0	0	317	1	0	46	61	40	60	116	3	0	2	3	6	7	5	3	3	3	2	2	0	0	30	0	4	3	1
3300022548	Cone Pool_combined assembly	Microbial mat	California, USA; Cone Pool mat layer C	n/a	n/a	789511424	1433526	7	5	5	966	694	532	170	82	14	127	3	16	876	51	9	128	164	124	123	257	45	20	30	124	111	159	101	86	51	22	19	17	21	4	88	13	25	5	7
3300025820	Hot spring sediment bacterial and archeal communities from California, USA to study Microbial Dark Matter (Phase II) - Blank Spring sediment metaG (SPAdes)	Hot spring sediment	California, USA; Elbow Spring sediment	39.0314	-122.432	431386282	787819	23	21	13	544	387	234	69	58	13	78	6	2	512	48	10	73	39	34	73	120	30	23	21	83	64	43	21	12	43	17	11	12	17	9	61	4	11	0	16
3300025054	Hot spring sediment bacterial and archeal communities from California, USA to study Microbial Dark Matter (Phase II) - Elbow Spring sediment metaG (SPAdes)	Hot spring sediment	California, USA; Blank Spring sediment	39.0348	-122.427	25233824	52717	5	1	0	62	37	23	5	3	2	15	5	0	41	23	13	11	8	4	7	13	1	1	1	12	14	8	2	0	7	4	0	0	0	0	1	0	0	0	1
3300020153	Sediment microbial communities from Great Boiling Springs, Gerlach, Nevada, United States - GBS 60_MetaG	Hot spring sediment	Great Boiling Springs, Gerlach, Nevada, United States; top 1 cm of hot spring sediment	40.6614	-119.366	461589717	739464	3	2	2	352	253	303	159	11	7	44	13	22	264	149	1	53	47	42	26	40	26	19	21	81	68	341	261	161	77	30	13	9	16	0	28	13	64	14	41
3300009503	Hot spring microbial communities from Yellowstone National Park - Yellowstone National Park OP-RAMG-02	Hot spring	Yellowstone National Park; mud, sediment	44.61	-110.44	1771797201	3301246	18	11	10	2355	1654	1066	395	110	33	321	20	20	1816	412	6	231	415	281	462	926	48	40	30	495	363	286	203	103	188	74	43	94	6	3	337	34	52	11	38
3300005850	Hot spring thermophilic microbial communities from Obsidian Pool, Yellowstone National Park, USA - site 1 bottle C1 (SPADES assembly)	Hot spring	Yellowstone National Park, Wyoming, USA; Obsidian Pool	44.6102	-110.439	9205925	13035	2	1	0	13	8	5	2	0	1	0	1	0	7	6	0	0	1	3	3	5	1	1	0	3	2	2	1	0	0	0	0	0	0	0	0	0	0	0	0
3300005573	Hot spring thermophilic microbial communities from Obsidian Pool, Yellowstone National Park, USA - OP-RAMG-01 (SPADES assembly)	Hot spring	Yellowstone National Park, Wyoming, USA; Obsidian Pool	44.611	-110.44	1324228739	1898800	13	11	0	1014	852	509	229	67	30	243	23	9	654	259	7	119	216	182	326	485	69	41	42	294	223	230	158	109	70	46	35	49	12	3	137	29	39	3	26
3300025161	Hot spring sediment bacterial and archeal communities from British Columbia, Canada, to study Microbial Dark Matter (Phase II) - Dewar Creek DC9 2012 metaG (SPAdes)	Hot spring sediment	British Columbia, Canada; Dewar Creek	49.9543	-116.516	661598733	1029424	6	3	2	587	424	337	210	50	4	54	6	18	491	107	8	95	107	66	94	133	58	31	54	168	158	270	182	151	123	52	29	22	12	6	73	21	29	10	12
3300025310	Hot spring sediment bacterial and archeal communities from British Columbia, Canada, to study Microbial Dark Matter (Phase II) - Larsen N4 metaG (SPAdes)	Hot spring sediment	British Columbia, Canada; Larsen N4	60.1987	-125.513	1283102380	2246436	11	9	5	867	629	843	459	221	66	137	32	213	950	375	15	103	174	115	100	168	219	149	209	295	223	1082	719	621	576	272	266	86	85	21	247	173	144	45	170
3300022554	Dewar_combined assembly	hot spring sediment	British Columbia, Canada; Dewar Creek	n/a	n/a	1023108986	1512420	6	3	2	844	612	531	333	80	16	95	17	31	761	216	9	133	173	116	110	165	74	43	68	209	190	530	430	313	206	95	44	32	23	6	112	51	111	19	76
3300022547	Wilbur_combined assembly	Hot spring sediment	hot spring sediment	n/a	n/a	456199054	840142	26	22	13	603	422	253	74	61	15	95	12	2	549	73	23	83	50	37	80	132	31	24	23	97	80	53	23	13	50	20	12	12	17	9	61	4	10	0	17
