# Supplementary material for: Genome-centric insight into metabolically active microbial population in shallow-sea hydrothermal vents
Source: Microbiome. 2022 Oct 14;10:170. doi: 10.1186/s40168-022-01351-7 (PMC9563475; doi:10.1186/s40168-022-01351-7)
Supplement: Supplementary file 6 — Additional file 5: Table S4. Relative abundance (reads per kilobase per million mapped reads, RPKM) of selected key genes in metagenomic datasets. [file 40168_2022_1351_MOESM5_ESM.xlsx]

## Sheet: Sheet4
Table S4 Relative abundance (reads per kilobase per million mapped reads, RPKM) of selected key genes in metagenomic datasets.
Functions	Gene abbreviation	Gene name	2017-BQ	2017-HQ	2018-BQ	2018-HQ	2019-BQ
Carbon metabolism
Calvin–Benson–Bassham cycle	rbcL	ribulose-bisphosphate carboxylase large chain [EC:4.1.1.39]	24.8249	13.8855	122.83	21.6465	88.2775
Calvin–Benson–Bassham cycle	rbcS	ribulose-bisphosphate carboxylase small chain [EC:4.1.1.39] RuBisCO small chain	9.45391	1.97504	63.967	9.39194	16.3927
reductive tricarboxylic acid cycle	aclA	ATP-citrate lyase alpha-subunit [EC:2.3.3.8]	2813.89	1476.81	827.347	1840.23	1044.26
reductive tricarboxylic acid cycle	aclB	ATP-citrate lyase beta-subunit [EC:2.3.3.8]	1876.51	920.87	727.102	1419.91	592.969
reductive tricarboxylic acid cycle	korA	oorA, oforA;2-oxoglutarate/2-oxoacid ferredoxin oxidoreductase subunit alpha [EC:1.2.7.3 1.2.7.11]	1642.62	586.3	537.294	469.888	714.789
reductive tricarboxylic acid cycle	korB	oorB, oforB;2-oxoglutarate/2-oxoacid ferredoxin oxidoreductase subunit beta [EC:1.2.7.3 1.2.7.11]	1618.4	478.355	513.673	501.785	474.341
reductive tricarboxylic acid cycle	sdhA, frdA	succinate dehydrogenase / fumarate reductase, flavoprotein subunit [EC:1.3.5.1 1.3.5.4]	911.128	1293.24	1259.49	1518.28	995.727
reductive tricarboxylic acid cycle	sdhB, frdB	succinate dehydrogenase / fumarate reductase, iron-sulfur subunit [EC:1.3.5.1 1.3.5.4]	1323.77	816.773	770.051	584.933	767.65
Formate oxidation	fdhF	formate dehydrogenase major subunit [EC:1.17.1.9]	473.449	862.681	542.285	1180.78	791.05
Sulfur metabolism
sulfide oxidation	sqr group 1	sulfide:quinone oxidoreductase [EC:1.8.5.4]	9.85527	3.99925	90.3891	20.4392	80.3727
sulfide oxidation	sqr group 2	sulfide:quinone oxidoreductase [EC:1.8.5.4]	0.728887	0	0.489242	0	27.4273
sulfide oxidation	sqr group 3	sulfide:quinone oxidoreductase [EC:1.8.5.4]	35.5203	12.6128	1.07219	1.22833	61.8378
sulfide oxidation	sqr group 4	sulfide:quinone oxidoreductase [EC:1.8.5.4]	2587.85	584.906	741.133	612.853	562.125
sulfide oxidation	sqr group 5	sulfide:quinone oxidoreductase [EC:1.8.5.4]	0	0	0	26.8439	22.0555
sulfide oxidation	sqr group 6	sulfide:quinone oxidoreductase [EC:1.8.5.4]	165.654	505.754	300.536	965.773	639.48
sulfide oxidation	fccA	cytochrome subunit of sulfide dehydrogenase [EC:1.8.2.3]	15.4972	0	159	24.6777	35.3389
sulfide oxidation	fccB	sulfide dehydrogenase [flavocytochrome c] flavoprotein chain [EC:1.8.2.3]	21.3407	0	208.598	35.2087	47.9144
sulfide oxidation	soxA	sulfur-oxidizing protein SoxA	11.8587	0	89.7592	13.8552	52.2955
sulfide oxidation	soxB	sulfur-oxidizing protein SoxB	16.0178	0	99.4686	15.7567	67.832
sulfide oxidation	soxC	sulfane dehydrogenase subunit SoxC	18.0561	0	125.037	20.2339	84.9587
sulfide oxidation	soxX	sulfur-oxidizing protein SoxX	9.45493	0	74.0669	13.0627	33.1099
sulfide oxidation	soxY	sulfur-oxidizing protein SoxY	15.0979	0	118.142	23.967	71.2626
sulfide oxidation	soxZ	sulfur-oxidizing protein SoxZ	8.70517	0	104.278	16.1896	44.6212
sulfide oxidation	soxD	cytochrome c	31.2919	1.41338	127.352	23.6907	141.652
polysulfide reduction	psrA	polysulfide reductase subunit A[EC:1.8.5.5]	162.018	1569.7	1189.62	1699.14	907.982
Assimilatory sulfate reduction	sat	sulfate adenylyltransferase [EC:2.7.7.4]	288.883	927.73	438.241	388.921	500.863
Assimilatory sulfate reduction	cysN	sulfate adenylyltransferase subunit 1 [EC:2.7.7.4]	13.3345	43.321	57.1647	95.808	167.399
Assimilatory sulfate reduction	cysD	sulfate adenylyltransferase subunit 2 [EC:2.7.7.4]	58.7825	33.5578	44.0934	36.155	110.728
Assimilatory sulfate reduction	cysC	adenylylsulfate kinase [EC:2.7.1.25]	134.598	61.812	56.9423	86.7644	220.674
Assimilatory sulfate reduction	cysNC	bifunctional enzyme CysN/CysC [EC:2.7.7.4 2.7.1.25]	85.555	0	6.84671	0	22.2295
Assimilatory sulfate reduction	cysH	phosphoadenosine phosphosulfate reductase [EC:1.8.4.8]	31.263	19.7389	3.13095	5.05184	92.9933
Assimilatory sulfate reduction	cysK	cysteine synthase A [EC:2.5.1.47]	395.23	538.554	480.413	621.659	460.042
Assimilatory sulfate reduction	cysM	cysteine synthase B [EC:2.5.1.47]0	56.3902	13.5563	78.3536	21.0897	89.2176
Assimilatory sulfate reduction	cysJ	sulfite reductase (NADPH) flavoprotein alpha-component [EC:1.8.1.2]	19.7807	0	202.422	34.1911	75.5675
Assimilatory sulfate reduction	cysI	sulfite reductase (NADPH) hemoprotein beta-component [EC:1.8.1.2]	0.476531	0	0	0	5.46666
Assimilatory sulfate reduction	sir	sulfite reductase (ferredoxin) [EC:1.8.7.1]	4.93328	14.947	0.72251	0	2.58774
Dssimilatory sulfate reduction and sulfide oxidation	aprA	adenylylsulfate reductase subunit A [EC:1.8.99.2]	53.4196	0.24521	10.5431	6.92472	59.7199
Dssimilatory sulfate reduction and sulfide oxidation	aprB	adenylylsulfate reductase subunit B [EC:1.8.99.2]	8.76344	0.731737	4.56982	0.946264	15.8125
Dssimilatory sulfate reduction and sulfide oxidation	dsrA	sulfite reductase alpha subunit [EC:1.8.99.3 1.8.99.5]	1.8883	0	0	0	1.70867
Dssimilatory sulfate reduction and sulfide oxidation	dsrB	sulfite reductase beta subunit [EC:1.8.99.3 1.8.99.5]	1.87582	0	0	0	1.916
sulfite dehydrogenase	sorA	sorA; sulfite dehydrogenase (cytochrome) subunit A [EC:1.8.2.1]	0.279638	0	0	0	0
tetrathionate reductase	ttrA	ttrA; tetrathionate reductase subunit A	0	5.59148	0	0	2.03236
tetrathionate reductase	ttrB	ttrB; tetrathionate reductase subunit B	7.85667	0	3.31628	0	17.1478
thiosulfate sulfurtransferase	tst	thiosulfate/3-mercaptopyruvate sulfurtransferase [EC:2.8.1.1 2.8.1.2]	45.8176	21.0779	88.7303	57.2438	138.755
H2 metabolism
H2 oxidation	[FeFe]	Fe-Fe hydrogenase	10.8056	14.4123	220.751	0	19.0627
H2 oxidation	[NiFe] Group 1	Ni-Fe hydrogenase	973.333	153.526	335.255	20.0053	148.81
H2 oxidation	[NiFe] Group 2	Ni-Fe hydrogenase	0	0	0	0	3.77802
H2 oxidation	[NiFe] Group 3	Ni-Fe hydrogenase	0.162277	28.9903	0	0.553309	34.6122
H2 oxidation	[NiFe] Group 4	Ni-Fe hydrogenase	941.575	834.414	910.768	573.144	119.244
Terminal oxidase
oxygen utilization	coxAC	cytochrome c oxidase subunit I+III [EC:1.9.3.1]	0.269025	0	0	0	1.7132
oxygen utilization	coxA	cytochrome c oxidase subunit I [EC:1.9.3.1]	119.218	22.0864	32.0082	12.1277	132.379
oxygen utilization	coxB	cytochrome c oxidase subunit II [EC:1.9.3.1]	43.9854	11.218	22.2715	6.71374	78.0688
oxygen utilization	coxC	cytochrome c oxidase subunit III [EC:1.9.3.1]	36.639	10.5362	23.3029	9.43544	72.4599
oxygen utilization	coxD	ctaF; cytochrome c oxidase subunit IV [EC:1.9.3.1]	2.61346	0	0.815404	0.353722	2.76417
oxygen utilization	ccoNO	cytochrome c oxidase cbb3-type subunit I/II [EC:1.9.3.1]	26.8159	0	0	0	3.54043
oxygen utilization	ccoN	cytochrome c oxidase cbb3-type subunit I [EC:1.9.3.1]	14.9745	0	134.973	21.5422	87.7962
oxygen utilization	ccoO	cytochrome c oxidase cbb3-type subunit II	14.7151	0	112.659	17.4307	62.0306
oxygen utilization	ccop	cytochrome c oxidase cbb3-type subunit III	34.0163	0	113.931	19.9392	78.8695
oxygen utilization	ccoQ	cytochrome c oxidase cbb3-type subunit IV	0	0	0	0	6.87158
oxygen utilization	cydA	cytochrome bd ubiquinol oxidase subunit I [EC:7.1.1.7]	1227.6	648.258	962.991	658.756	822.193
oxygen utilization	cydB	cytochrome bd ubiquinol oxidase subunit II [EC:7.1.1.7]	78.4926	825.295	648.355	940.228	527.736
oxygen utilization	cyoA	cytochrome o ubiquinol oxidase subunit II [EC:7.1.1.3]	0.0365789	0	0	0	0.868842
oxygen utilization	cyoB	cytochrome o ubiquinol oxidase subunit I [EC:7.1.1.3]	0	0	0	0	1.814
oxygen utilization	cyoC	cytochrome o ubiquinol oxidase subunit III	4.27014	0	0.242886	0	4.8102
Nitrogen assimilation
Dissimilatory nitrate reduction/Denitirification	napA	nitrate reductase beta & nitrite oxidoreductase	1416.99	388.747	1302.87	491.515	211.145
Dissimilatory nitrate reduction/Denitirification	napB	cytochrome c-type protein	685.954	76.9707	334.454	139.336	54.8112
Dissimilatory nitrate reduction	nirB	nitrite reductase (NADH) large subunit [EC:1.7.1.15]	57.6507	3.98174	372.059	43.1497	71.6088
Dissimilatory nitrate reduction	nirD	nitrite reductase (NADH) small subunit [EC:1.7.1.15]	3.96367	0	53.1308	7.40503	10.2513
Assimilatory nitrate reduction	nasA	assimilatory nitrate reductase catalytic subunit [EC:1.7.99.-]	1.16462	0	1.15971	0	6.56184
Aissimilatory nitrate reduction/Denitirification	narB	ferredoxin-nitrate reductase [EC:1.7.7.2]	1136.67	883.47	386.787	799.774	334.845
Assimilatory nitrate reduction	nirA	ferredoxin-nitrite reductase [EC:1.7.7.1]	341.517	755.438	361.401	720.866	289.446
Denitrifiation	nosZ	nitrous oxide reductase [EC:1.7.2.4]	71.2914	0	6.13893	0	8.2005
Denitrifiation	nos	nitric-oxide synthase, bacterial [EC:1.14.13.165]	0.0847751	0	0	0	0
Denitrifiation	norC	nitric-oxide reductase subunit C	0.328172	0	0	0.28137	6.60436
Denitrifiation	norB	nitric-oxide reductase subunit B [EC:1.7.2.5]	4.66055	0	31.2728	0.815163	12.023
Denitrifiation	nirK	Nitrite reductase(NO-forming) [EC:1.7.2.1]	25.209	0	2.65138	0	0.218027
Denitrifiation	nirS	Nitrite reductase(NO-forming) / hydroxylamine reductase [EC:1.7.2.1 1.7.99.1]	0.271423	0	0	0	6.37168
Anammox	hao/hzo	hydroxylamine oxidoreductase/hydrazine oxidoreducatse	0	0	0	0	0
Nitrogen fixation	nifD	nitrogenase molybdenum-iron protein alpha chain [EC:1.18.6.1]	2.17214	23.5312	12.354	0	7.21523
Nitrogen fixation	nifH	nitrogenase iron protein [EC:1.18.6.1]	2.70463	11.7352	55.793	0	6.38038
Nitrogen fixation	nifK	nitrogenase molybdenum-iron protein beta chain [EC:1.18.6.1]	2.02075	20.279	8.62811	0	7.61668
Nitrogen assimilation	gltB	glutamate synthase (NADPH/NADH) large chain[EC:1.4.1.13 1.4.1.14]	1835.21	2331.77	2118.61	3616.53	1975.31
Nitrogen assimilation	gltS	glutamate synthase (ferredoxin-dependent) [EC:1.4.7.1]	14.2311	36.7553	6.70277	0.74189	16.8542
Nitrogen mineralization	gudB, rocG	glutamate dehydrogenase [EC:1.4.1.2]	3.39031	1.87861	2.91581	0	5.40992
Nitrogen mineralization	GLUD1_2, gdhA	glutamate dehydrogenase (NAD(P)+) [EC:1.4.1.3]	64.5817	20.6807	48.986	8.49548	105.567
Nitrogen mineralization	gdhA	glutamate dehydrogenase (NADP+) [EC:1.4.1.4]	1170.57	488.956	526.697	1092.24	396.191
Nitrogen metabolism	ureA	urease subunit gamma [EC:3.5.1.5]	3.30623	4.61147	11.7547	1.96123	6.17174
Nitrogen metabolism	ureC	urease subunit alpha [EC:3.5.1.5]	32.1205	32.5032	27.3641	17.4262	50.4902
Nitrogen metabolism	narK, narU, nasA	MFS transporter, NNP family, nitrate/nitrite transporter	22.6192	22.3834	156.111	92.4361	43.2118
Nitrogen metabolism	ftr	formylmethanofuran--tetrahydromethanopterin N-formyltransferase [EC:2.3.1.101]	0.665909	0	0	0	1.58682
Nitrogen metabolism	nrtC, nasD	nitrate/nitrite transport system ATP-binding protein [EC:3.6.3.-]	18.1989	300.07	381.052	13.3614	321.188
Nitrogen metabolism	nrtB, nasE, cynB	nitrate/nitrite transport system permease protein	8.37199	506.553	396.837	566.568	239.83
Nitrogen metabolism	nrtA, nasF, cynA	nitrate/nitrite transport system substrate-binding protein	42.6132	644.317	720.032	705.335	434.45
Phosphorus metabolism
Phosphorus metabolism	pstA	phosphate transport system permease protein	647.736	384.965	628.995	573.426	505.307
Phosphorus metabolism	phnJ	PhnJ protein	62.1253	134.13	81.1437	43.6159	67.1111
Phosphorus metabolism	phoD	alkaline phosphatase D [EC:3.1.3.1]	46.7942	1.27633	8.42703	10.3702	35.9108
Phosphorus metabolism	phoA, phoB	alkaline phosphatase [EC:3.1.3.1]	16.7378	0	1.74019	0.462814	11.7809
Phosphorus metabolism	pstC	phosphate transport system permease protein	111.899	366.205	389.435	458.272	559.337
Phosphorus metabolism	phnM	PhnM protein	99.6008	249.187	96.0595	74.5001	144.811
Phosphorus metabolism	pstS	phosphate transport system substrate-binding protein	822.888	393.494	628.886	348.926	669.948
Phosphorus metabolism	phnE	phosphonate transport system permease protein	48.354	98.2363	77.5535	39.9916	86.226
Phosphorus metabolism	phnG	PhnG protein	11.7583	50.5547	49.6521	27.9233	43.924
Phosphorus metabolism	phnD	phosphonate transport system substrate-binding protein	77.7291	134.541	99.8184	40.992	99.9927
Phosphorus metabolism	phnI	PhnI protein	60.9896	147.094	87.0349	40.6232	66.9095
Phosphorus metabolism	phnH	PhnH protein	21.4357	144.977	59.4951	31.8514	46.8462
Phosphorus metabolism	ppk	polyphosphate kinase [EC:2.7.4.1]	80.369	35.0199	148.036	21.3771	110.999
Phosphorus metabolism	phnN	ribose 1,5-bisphosphokinase [EC:2.7.4.23]	34.0402	17.2329	70.3941	34.2041	55.3051
Phosphorus metabolism	phnW	2-aminoethylphosphonate-pyruvate transaminase [EC:2.6.1.37]	4.42383	0.576243	3.72386	1.47824	7.56631
Bacterial chemotaxis	aer	aerotaxis receptor	13.4932	287.132	333.762	75.2821	362.807
Bacterial chemotaxis	cheBR	two-component system, chemotaxis family, CheB/CheR fusion protein [EC:3.1.1.61 2.1.1.80]	60.3892	112.528	23.5524	85.4267	154.305
Bacterial chemotaxis	malE	maltose/maltodextrin transport system substrate-binding protein	13.2384	3.02474	17.514	0	3.33584
Bacterial chemotaxis	cheR	chemotaxis protein methyltransferase CheR [EC:2.1.1.80]	89.3929	275.757	50.2221	12.999	55.49
Bacterial chemotaxis	cheY	two-component system, chemotaxis family, response regulator CheY	775.751	460.791	451.319	551.404	426.987
Bacterial chemotaxis	cheB	two-component system, chemotaxis family, response regulator CheB [EC:3.1.1.61]	105.38	343.272	44.5262	286.44	85.9735
Bacterial chemotaxis	mcp	methyl-accepting chemotaxis protein	1095.22	3165.95	2155.59	2121.98	1688.56
Bacterial chemotaxis	cheA	two-component system, chemotaxis family, sensor kinase CheA [EC:2.7.13.3]	2041.78	2460.68	1107.14	2069.34	749.118
Bacterial chemotaxis	cheW	purine-binding chemotaxis protein CheW	455.448	674.469	561.532	657.729	275.901
Bacterial chemotaxis	cheC	chemotaxis protein CheC	10.6372	1.03916	8.07614	0	1.01343
Bacterial chemotaxis	cheD	chemotaxis protein CheD [EC:3.5.1.44]	34.3703	0	14.8592	0	3.72399
CO oxidation	coxS	CO dehydrogenase small subunit;carbon-monoxide dehydrogenase small subunit [EC:1.2.7.4]	75.811	1.64102	41.8608	2.09738	35.0719
CO oxidation	coxM	cutM; carbon-monoxide dehydrogenase medium subunit [EC:1.2.7.4]	38.8039	0.879331	16.9201	0.761864	39.9849
CO oxidation	coxL	cutL; carbon-monoxide dehydrogenase large subunit [EC:1.2.7.4]	59.5229	1.89815	29.3867	6.84067	64.7237
