# Supplementary material for: Genome-centric insight into metabolically active microbial population in shallow-sea hydrothermal vents
Source: Microbiome. 2022 Oct 14;10:170. doi: 10.1186/s40168-022-01351-7 (PMC9563475; doi:10.1186/s40168-022-01351-7)
Supplement: Supplementary file 7 — Additional file 6: Table S5. The average nucleotide identity (ANI) and amino acid identity (AAI) between MAGs and their closes relatives. [file 40168_2022_1351_MOESM6_ESM.xlsx]

## Sheet: ANI
Table S5 The average nucleotide identity (ANI) and amino acid identity (AAI) between MAGs and their close relatives
	bin2017-1	bin2017-2	bin2017-3	bin2017-4	bin2017-5	bin2018-1	bin2018-2	bin2018-3	bin2018-4	bin2018-5	bin2018-6	bin2018-7	bin2018-8	bin2018-9	bin2019-1	bin2019-2	bin2019-3	bin2019-4	bin2019-5	bin2019-6
Acidilobus sp. 7A
Acidilobus saccharovorans 345-15
Caminibacter mediatlanticus TB-2				0.7591						0.7896	0.765
Cetia pacifica				0.7376						0.7801	0.7628
Hippea maritima DSM 10411	0.7367											0.7353
Hydrogenovibrio sp. Milos-T1			0.7552											0.7566		0.7561
Hydrogenovibrio kuenenii			0.7602											0.7602		0.7602
Hydrogenovibrio marinus			0.7532											0.7531		0.7524
Lebetimonas sp. JH292				0.7524						0.8076	0.9017
Lebetimonas sp. JH369				0.7605						0.8062	0.9073
Lebetimonas sp. JS032				0.7583						0.8043	0.9094
Lebetimonas sp. JS085				0.7572						0.8058	0.9082
Lebetimonas sp. JS138				0.7588						0.8057	0.9082
Lebetimonas sp. JS170				0.7573						0.8057	0.9081
Lebetimonas natsushimae				0.753						0.8447	0.8068
Mesoaciditoga lauensis DSM 25116		0.7782					0.7777
Nautilia sp. PV-1				0.7317						0.7705	0.7599
Nautilia profundicola Am-H				0.7359						0.769	0.7612
Nitratifractor salsuginis DSM 16511															0.869
Nitratiruptor labii
Pyrococcus yayanosii CH1													0.7645
Sulfurovum sp. AR																			0.7452
Sulfurovum lithotrophicum ATCC BAA-797																			0.7593
Sulfurovum riftiae																			0.7671
Thermococcus guaymasensis DSM 11113													0.7911
Thiomicrorhabdus sp. Kp2			0.7959											0.795		0.7968
Thiomicrorhabdus sp. Milos-T2			0.7924											0.7924		0.7917
Thiomicrorhabdus aquaedulcis			0.7924											0.7924		0.7917
Thiomicrorhabdus arctica			0.7723											0.7728		0.7748
Thiomicrorhabdus chilensis			0.7526											0.7526	1	0.7529
Thiomicrorhabdus sediminis			0.7689											0.7686		0.7697
Thiomicrospira sp. ALE5			0.7354											0.7355		0.7355
Thiomicrospira aerophila			0.7438											0.7437		0.7437
Thiomicrospira microaerophila			0.7411											0.7419		0.7425
Thiomicrospira pelophila			0.7511											0.7498		0.7507
bin2017-1.fa	1											0.9986
bin2017-2.fa		1					0.9993
bin2017-3.fa			1											0.9998		0.9998
bin2017-4.fa				1						0.7523	0.7299
bin2017-5.fa					1	0.9931
bin2018-1.fa					0.9931	1
bin2018-2.fa		0.9993					1
bin2018-3.fa								1	0.7975
bin2018-4.fa								0.7975	1
bin2018-5.fa				0.7523						1	0.8053
bin2018-6.fa				0.73						0.8053	1
bin2018-7.fa	0.9986											1
bin2018-8.fa													1
bin2018-9.fa			0.9998											1		0.9998
bin2019-1.fa															1
bin2019-2.fa			0.9998											0.9998		1
bin2019-3.fa																	1
bin2019-4.fa																		1
bin2019-5.fa																			1
bin2019-6.fa																				1

## Sheet: AAI
	bin2017-1	bin2017-2	bin2017-3	bin2017-4	bin2017-5	bin2018-1	bin2018-2	bin2018-3	bin2018-4	bin2018-5	bin2018-6	bin2018-7	bin2018-8	bin2018-9	bin2019-1	bin2019-2	bin2019-3	bin2019-4	bin2019-5	bin2019-6
Acidilobus sp. 7A	0.3233	0.3298	0.3154	0.3142	0.337	0.3343	0.3275	0.3343	0.335	0.317	0.3162	0.3236	0.3803	0.3144	0.3305	0.315	0.4478	0.4848	0.3276	0.4908
Acidilobus saccharovorans 345-15	0.3245	0.3318	0.322	0.3129	0.3361	0.332	0.3306	0.3339	0.3349	0.3216	0.3173	0.3263	0.3836	0.3217	0.3292	0.3199	0.451	0.4835	0.3217	0.49
Caminibacter mediatlanticus TB-2	0.409	0.3636	0.3752	0.609	0.4093	0.403	0.3637	0.3772	0.3725	0.7221	0.709	0.4162	0.3378	0.375	0.4918	0.3756	0.3255	0.3298	0.4881	0.3212
Cetia pacifica	0.404	0.3631	0.3781	0.6128	0.4077	0.4032	0.3628	0.373	0.3709	0.7307	0.7162	0.4129	0.3308	0.3791	0.4934	0.3784	0.3308	0.3267	0.4877	0.3234
Hippea maritima DSM 10411	0.6305	0.3939	0.3799	0.4161	0.419	0.4131	0.3953	0.3955	0.3966	0.4104	0.406	0.6373	0.3523	0.3787	0.3997	0.3791	0.3394	0.3381	0.3879	0.3368
Hydrogenovibrio sp. Milos-T1	0.3672	0.3522	0.6371	0.3802	0.379	0.3704	0.3525	0.3555	0.3566	0.3739	0.3643	0.374	0.3258	0.636	0.3841	0.6381	0.3226	0.323	0.3784	0.3227
Hydrogenovibrio kuenenii	0.369	0.3529	0.6391	0.3796	0.3776	0.3719	0.3526	0.3561	0.3584	0.3736	0.3647	0.3734	0.3294	0.6406	0.384	0.6419	0.3211	0.3226	0.3801	0.322
Hydrogenovibrio marinus	0.3676	0.3538	0.6379	0.3812	0.3768	0.3735	0.3536	0.3557	0.3591	0.3745	0.3676	0.3741	0.3249	0.6425	0.3832	0.6444	0.3221	0.325	0.3816	0.3221
Lebetimonas sp. JH292	0.4077	0.3651	0.3766	0.6148	0.4083	0.4008	0.3647	0.3704	0.3685	0.8386	0.9193	0.4156	0.3364	0.3764	0.4919	0.3772	0.3311	0.331	0.4812	0.3256
Lebetimonas sp. JH369	0.4084	0.3632	0.375	0.6168	0.4082	0.3988	0.3624	0.3686	0.3687	0.8365	0.9199	0.417	0.3358	0.3758	0.4916	0.3774	0.3321	0.3257	0.4808	0.3256
Lebetimonas sp. JS032	0.4079	0.3644	0.3744	0.6176	0.4092	0.4007	0.3636	0.3702	0.3676	0.8385	0.9253	0.4168	0.3379	0.3751	0.4911	0.3761	0.3316	0.3306	0.4775	0.3272
Lebetimonas sp. JS085	0.4079	0.3633	0.3744	0.6178	0.4087	0.401	0.363	0.3686	0.3694	0.8393	0.9259	0.4166	0.3342	0.3751	0.4931	0.3762	0.3293	0.3272	0.4813	0.3251
Lebetimonas sp. JS138	0.4079	0.3629	0.3742	0.6186	0.4089	0.4008	0.3625	0.3698	0.3668	0.8408	0.9248	0.416	0.337	0.3749	0.4933	0.3765	0.3289	0.3287	0.4818	0.3267
Lebetimonas sp. JS170	0.4078	0.363	0.3745	0.618	0.4088	0.401	0.3628	0.3684	0.3688	0.8392	0.9255	0.4158	0.3347	0.3752	0.4924	0.3764	0.3299	0.3286	0.4819	0.3268
Lebetimonas natsushimae	0.4087	0.3654	0.3784	0.6187	0.4102	0.4039	0.366	0.3736	0.3719	0.8948	0.8452	0.4149	0.3307	0.3794	0.4986	0.3803	0.3303	0.3302	0.487	0.3256
Mesoaciditoga lauensis DSM 25116	0.3769	0.8159	0.3558	0.3693	0.3764	0.3774	0.8169	0.4081	0.4129	0.3627	0.3567	0.3866	0.3596	0.3551	0.3596	0.3558	0.3395	0.3413	0.3542	0.3362
Nautilia sp. PV-1	0.4041	0.3646	0.3777	0.6159	0.4068	0.4014	0.3656	0.3699	0.3679	0.7319	0.7217	0.4122	0.3349	0.3785	0.4947	0.3785	0.3252	0.3279	0.4891	0.3243
Nautilia profundicola Am-H	0.406	0.3646	0.3784	0.6195	0.4066	0.4023	0.3649	0.3704	0.3717	0.7352	0.7242	0.4137	0.3365	0.3789	0.4982	0.3785	0.3266	0.3289	0.4911	0.3236
Nitratifractor salsuginis DSM 16511	0.3889	0.3569	0.3815	0.5064	0.3965	0.3887	0.3565	0.3567	0.3621	0.4943	0.4875	0.3956	0.337	0.382	0.8764	0.3823	0.3293	0.3312	0.6013	0.3353
Nitratiruptor labii	0.3978	0.3653	0.379	0.538	0.4048	0.3985	0.3651	0.3705	0.3678	0.5291	0.5157	0.4058	0.3344	0.3802	0.5366	0.3787	0.3244	0.3294	0.5362	0.3241
Pyrococcus yayanosii CH1	0.3375	0.3565	0.3231	0.3217	0.357	0.3545	0.3537	0.3587	0.3594	0.3298	0.3338	0.3407	0.6703	0.3207	0.3364	0.3221	0.3969	0.4102	0.3289	0.4086
Sulfurovum sp. AR	0.38	0.349	0.3842	0.5045	0.3857	0.378	0.351	0.3568	0.3561	0.4811	0.4734	0.3846	0.3259	0.3841	0.5758	0.3847	0.3256	0.3279	0.6975	0.3207
Sulfurovum lithotrophicum ATCC BAA-797	0.3861	0.3524	0.3851	0.5107	0.3888	0.3833	0.3532	0.3601	0.3602	0.4969	0.4831	0.3899	0.3286	0.3858	0.5955	0.3862	0.3269	0.327	0.7061	0.3211
Sulfurovum riftiae	0.3852	0.3524	0.3844	0.5066	0.3862	0.3788	0.3531	0.3545	0.3594	0.4944	0.4829	0.3904	0.3348	0.3842	0.5919	0.3854	0.323	0.3305	0.7034	0.329
Thermococcus guaymasensis DSM 11113	0.3387	0.3585	0.3243	0.3236	0.3566	0.354	0.3572	0.3584	0.3614	0.3285	0.3322	0.3407	0.7367	0.324	0.3331	0.3249	0.3982	0.4044	0.3324	0.3992
Thiomicrorhabdus sp. Kp2	0.3658	0.3549	0.7875	0.3794	0.3773	0.3729	0.3542	0.3567	0.3551	0.3725	0.3678	0.3703	0.331	0.7905	0.3817	0.7938	0.3214	0.3205	0.3798	0.3234
Thiomicrorhabdus sp. Milos-T2	0.3643	0.353	0.7864	0.383	0.3786	0.3751	0.3529	0.3556	0.3546	0.3728	0.3662	0.3728	0.3279	0.7902	0.3822	0.792	0.3248	0.3248	0.3802	0.3234
Thiomicrorhabdus aquaedulcis	0.3635	0.3521	0.6746	0.3768	0.3742	0.3681	0.3528	0.3503	0.3536	0.3657	0.362	0.3697	0.322	0.6769	0.3764	0.677	0.3266	0.3241	0.3767	0.3204
Thiomicrorhabdus arctica	0.3647	0.3522	0.7151	0.3762	0.3768	0.3744	0.351	0.3495	0.3552	0.3701	0.363	0.3702	0.3258	0.7191	0.3795	0.7196	0.3255	0.3252	0.3803	0.3215
Thiomicrorhabdus chilensis	0.3644	0.3518	0.6946	0.3803	0.3794	0.3762	0.3521	0.3519	0.3543	0.3706	0.3673	0.3718	0.3291	0.6984	0.383	0.7007	0.3238	0.3222	0.383	0.3229
Thiomicrorhabdus sediminis	0.3621	0.3524	0.718	0.3771	0.3762	0.3728	0.3534	0.3528	0.3555	0.3714	0.3676	0.3695	0.3256	0.7228	0.3823	0.7255	0.3198	0.3218	0.3796	0.3253
Thiomicrospira sp. ALE5	0.3629	0.3536	0.6128	0.3762	0.3735	0.3708	0.3533	0.3535	0.3553	0.3708	0.3626	0.3693	0.3263	0.6144	0.3783	0.6161	0.3202	0.3215	0.3778	0.3194
Thiomicrospira aerophila	0.3642	0.3521	0.5877	0.3727	0.3724	0.3712	0.351	0.3487	0.3544	0.3664	0.3614	0.3703	0.3293	0.5888	0.3792	0.591	0.323	0.3239	0.3774	0.3244
Thiomicrospira microaerophila	0.364	0.352	0.5915	0.3749	0.3749	0.3718	0.3513	0.3532	0.3537	0.3669	0.3617	0.3695	0.3265	0.5936	0.3824	0.596	0.3249	0.3231	0.3781	0.3217
Thiomicrospira pelophila	0.3634	0.3494	0.6	0.3755	0.3729	0.372	0.3493	0.3475	0.3535	0.3679	0.3615	0.3708	0.3268	0.6032	0.3798	0.6046	0.322	0.3213	0.377	0.3258
bin2017-1.fa	1	0.378	0.3674	0.4089	0.4046	0.4008	0.3772	0.3792	0.3826	0.408	0.402	0.9945	0.3449	0.3652	0.388	0.366	0.3275	0.3276	0.381	0.3225
bin2017-2.fa	0.3775	1	0.3562	0.3648	0.3822	0.3789	0.998	0.4087	0.4118	0.3617	0.3562	0.3867	0.3625	0.3559	0.3563	0.355	0.34	0.3348	0.3526	0.3351
bin2017-3.fa	0.368	0.3564	1	0.3802	0.3805	0.3748	0.3561	0.3558	0.3565	0.3727	0.3684	0.3746	0.331	0.9979	0.3815	0.9989	0.3271	0.3284	0.3807	0.3234
bin2017-4.fa	0.4088	0.3638	0.3811	1	0.4043	0.3974	0.3651	0.3671	0.3647	0.6126	0.6008	0.4155	0.3244	0.3805	0.5011	0.3797	0.3268	0.3254	0.4973	0.3164
bin2017-5.fa	0.4046	0.3821	0.3805	0.4041	1	0.9819	0.3828	0.3919	0.3934	0.4065	0.3961	0.4106	0.3504	0.3814	0.3913	0.3807	0.3387	0.3471	0.3826	0.339
bin2018-1.fa	0.4011	0.3781	0.3743	0.3974	0.9819	1	0.381	0.3834	0.3859	0.3999	0.3918	0.4047	0.3491	0.3761	0.3919	0.3759	0.3409	0.3427	0.3765	0.3359
bin2018-2.fa	0.3767	0.998	0.3561	0.3663	0.3827	0.3813	1	0.409	0.4132	0.3614	0.357	0.3867	0.3593	0.3567	0.3563	0.3559	0.3386	0.3344	0.3537	0.3348
bin2018-3.fa	0.3791	0.4084	0.3559	0.3674	0.3921	0.3837	0.4087	1	0.7101	0.3657	0.3667	0.3876	0.3602	0.357	0.3608	0.3552	0.3379	0.3386	0.3524	0.337
bin2018-4.fa	0.3834	0.4113	0.3565	0.3648	0.394	0.386	0.4127	0.7104	1	0.363	0.3627	0.3914	0.3602	0.3566	0.3581	0.3563	0.338	0.3405	0.3534	0.3402
bin2018-5.fa	0.4075	0.3611	0.3729	0.6127	0.4061	0.3999	0.3606	0.3652	0.3626	1	0.8353	0.408	0.3361	0.3744	0.4892	0.3752	0.3277	0.3274	0.4875	0.3212
bin2018-6.fa	0.4021	0.3556	0.3682	0.6009	0.3957	0.3915	0.3564	0.3654	0.3616	0.8359	1	0.4042	0.3334	0.369	0.4773	0.3702	0.324	0.3302	0.4771	0.3227
bin2018-7.fa	0.9945	0.3867	0.3741	0.4155	0.4107	0.4052	0.3865	0.3878	0.3904	0.4084	0.404	1	0.3455	0.3737	0.3946	0.3733	0.3326	0.3306	0.3851	0.3276
bin2018-8.fa	0.3443	0.3628	0.3306	0.3234	0.3513	0.3497	0.3595	0.3603	0.3609	0.3366	0.3335	0.3452	1	0.3293	0.347	0.3297	0.394	0.401	0.3286	0.4038
bin2018-9.fa	0.3658	0.356	0.9979	0.3797	0.3815	0.3764	0.3568	0.3568	0.3569	0.3742	0.3689	0.3743	0.3302	1	0.3802	0.9997	0.3272	0.3274	0.3819	0.3212
bin2019-1.fa	0.3884	0.3562	0.3815	0.5012	0.3916	0.3911	0.3559	0.3611	0.3575	0.4889	0.4767	0.395	0.3476	0.3801	1	0.3792	0.3309	0.3345	0.5892	0.3364
bin2019-2.fa	0.3664	0.3552	0.9989	0.3789	0.3805	0.3761	0.356	0.355	0.3565	0.3749	0.3704	0.3738	0.3305	0.9997	0.3793	1	0.3269	0.3277	0.3818	0.3217
bin2019-3.fa	0.327	0.3402	0.3271	0.3268	0.3399	0.3423	0.3388	0.3372	0.3373	0.3271	0.3243	0.3326	0.3942	0.3273	0.3308	0.3269	1	0.4839	0.3255	0.4935
bin2019-4.fa	0.3273	0.3355	0.328	0.3255	0.3474	0.3444	0.3349	0.339	0.34	0.3285	0.3301	0.3305	0.4007	0.3274	0.3352	0.3274	0.4831	1	0.335	0.5582
bin2019-5.fa	0.3807	0.3524	0.3815	0.4977	0.3826	0.3763	0.3536	0.3524	0.3539	0.4877	0.4774	0.3848	0.3289	0.3825	0.5896	0.3827	0.3258	0.3349	1	0.3295
bin2019-6.fa	0.3228	0.3343	0.3231	0.3169	0.3405	0.3374	0.334	0.3363	0.3395	0.3202	0.3218	0.3273	0.4033	0.3209	0.3361	0.3213	0.4926	0.5575	0.3292	1
