# Supplementary material for: Genome-centric insight into metabolically active microbial population in shallow-sea hydrothermal vents
Source: Microbiome. 2022 Oct 14;10:170. doi: 10.1186/s40168-022-01351-7 (PMC9563475; doi:10.1186/s40168-022-01351-7)
Supplement: Supplementary file 8 — Additional file 7: Table S6. Proteins identified from microbes at shallow-vents and their functional annotations and abundances. [file 40168_2022_1351_MOESM7_ESM.xlsx]

## Sheet: 2018-HQ identified proteins
Table S6 Proteins identified from microbes at shallow-vents (2018-HQ, 2018-BQ and 2019-BQ samples) and their functional annotations and abuduances (COG, cluster of orthologous groups; KO, KEGG orthology; NSAF, normalized spectral abundance factor values) . The number of peptide spectrum matches and unique peptide are shown.
Protein accession	Protein description	Mol. weight [kDa]	Sequence coverage [%]	MS/MS Counts	Peptides	Unique peptides	KEGG KO No.	KEGG Gene	COG NO.	COG description	NSAF
HQN_orf_1000	Unclassified Protein	56.427	2.7	1	1	1					1.60994e-05
HQN_orf_10000	Unclassified Protein	67.258	16.8	11	11	8			COG2887	RecB family exonuclease	0.000150834
HQN_orf_10004	Biosynthetic arginine decarboxylase OS=Deinococcus radiodurans (strain ATCC 13939 / DSM 20539 / JCM 16871 / LMG 4051 / NBRC 15346 / NCIMB 9279 / R1 / VKM B-1422)GN=speA PE=3 SV=1	44.529	35.6	12	13	2	K01585	speA; arginine decarboxylase [EC:4.1.1.19]	COG1166	Arginine decarboxylase (spermidine biosynthesis)	0.000261477
HQN_orf_10005	Histidine--tRNA ligase OS=Sulfurovum sp. (strain NBC37-1) GN=hisS PE=3 SV=1	48.82	31	17	13	6	K01892	HARS; histidyl-tRNA synthetase [EC:6.1.1.21]	COG0124	Histidyl-tRNA synthetase	0.0002434
HQN_orf_10031	Unclassified Protein	46.668	8.5	1	2	2			COG2327	Uncharacterized conserved protein	3.94939e-05
HQN_orf_10033	Maltodextrin phosphorylase OS=Thermococcus litoralis (strain ATCC 51850 / DSM 5473 / JCM 8560 / NS-C)GN=malP PE=1 SV=1	64.877	30.2	16	13	7	K00688	PYG; glycogen phosphorylase [EC:2.4.1.1]	COG0058	Glucan phosphorylase	0.000181208
HQN_orf_10034	Unclassified Protein	29.551	37.5	11	8	6	K13788	pta; phosphate acetyltransferase [EC:2.3.1.8]			0.000252761
HQN_orf_10043	Unclassified Protein	11.111	33.3	1	3	1					0.000303313
HQN_orf_10048	Anthranilate synthase component 2 OS=Pseudomonas aeruginosa (strain ATCC 15692 / DSM 22644 / CIP 104116/ JCM 14847 / LMG 12228 / 1C / PRS 101 / PAO1) GN=trpG PE=4 SV=2	23.498	26.9	4	4	2	K01658	trpG; anthranilate synthase component II [EC:4.1.3.27]	COG0512	Anthranilate/para-aminobenzoate synthases component II	0.000159639
HQN_orf_10050	ATP-citrate synthase alpha chain protein 1 OS=Arabidopsis thaliana GN=ACLA-1 PE=1 SV=1	23.302	48.1	13	10	3	K01648	ACLY; ATP citrate (pro-S)-lyase [EC:2.3.3.8]	COG0045	Succinyl-CoA synthetase, beta subunit	0.000405499
HQN_orf_10051	Glycine--tRNA ligase alpha subunit OS=Nitratiruptor sp. (strain SB155-2) GN=glyQ PE=3 SV=1	33.719	35.3	20	10	1	K01878	glyQ; glycyl-tRNA synthetase alpha chain [EC:6.1.1.14]	COG0752	Glycyl-tRNA synthetase, alpha subunit	0.000276746
HQN_orf_10053	Unclassified Protein	29.726	20.2	6	5	3	K07164		COG1579	Zn-ribbon protein, possibly nucleic acid-binding	0.000158637
HQN_orf_10056	Glycine cleavage system H protein 4 OS=Aquifex aeolicus (strain VF5) GN=gcvH4 PE=3 SV=1	21.213	8.6	1	1	1	K02437	gcvH; glycine cleavage system H protein	COG0509	Glycine cleavage system H protein (lipoate-binding)	4.54062e-05
HQN_orf_10064	Polysulfide reductase chain B OS=Wolinella succinogenes (strain ATCC 29543 / DSM 1740 / LMG 7466 / NCTC 11488 / FDC 602W) GN=psrB PE=4 SV=1	19.928	49.2	18	10	4			COG0437	Fe-S-cluster-containing hydrogenase components 1	0.000476908
HQN_orf_10065	Unclassified Protein	49.365	17	11	5	3	K00185		COG5557	Polysulphide reductase	8.96316e-05
HQN_orf_10066	Sulfide-quinone reductase OS=Acidithiobacillus ferrooxidans (strain ATCC 23270 / DSM 14882 / CIP 104768/ NCIMB 8455) GN=AFE_1792 PE=1 SV=1	19.361	33.3	5	4	4	K17218	sqr; sulfide:quinone oxidoreductase [EC:1.8.5.4]	COG0446	Uncharacterized NAD(FAD)-dependent dehydrogenases	0.000191971
HQN_orf_10068	Ribosomal RNA small subunit methyltransferase E OS=Helicobacter pylori (strain ATCC 700392 / 26695)GN=rsmE PE=3 SV=1	15.696	15.1	2	2	1	K09761		COG1385	Uncharacterized protein conserved in bacteria	0.000125336
HQN_orf_10085	Chorismate synthase OS=Nitratiruptor sp. (strain SB155-2) GN=aroC PE=3 SV=1	41.671	21.5	8	8	0	K01736	aroC; chorismate synthase [EC:4.2.3.5]	COG0082	Chorismate synthase	0.000168977
HQN_orf_10087	Unclassified Protein	17.54	15	1	2	1	K02156	AUB; aubergine	COG1639	Predicted signal transduction protein	0.000112338
HQN_orf_1012	Unclassified Protein	33.643	7.1	2	2	2	K00405	ccoO; cytochrome c oxidase cbb3-type subunit II	COG2993	Cbb3-type cytochrome oxidase, cytochrome c subunit	5.47497e-05
HQN_orf_1013	Cbb3-type cytochrome c oxidase subunit FixP OS=Bradyrhizobium sp. (strain ORS 278) GN=fixP PE=3 SV=1	34.986	22.4	5	7	7	K00406	ccoP; cytochrome c oxidase cbb3-type subunit III	COG2010	Cytochrome c, mono- and diheme variants	0.000175181
HQN_orf_10135	Unclassified Protein	8.9982	50.6	4	4	3			COG0677	UDP-N-acetyl-D-mannosaminuronate dehydrogenase	0.00048145
HQN_orf_1014	Unclassified Protein	6.0969	23.2	2	1	1	K08166				0.000199548
HQN_orf_10161	Ribonucleoside-diphosphate reductase subunit alpha OS=Synechocystis sp. (strain PCC 6803 / Kazusa) GN=nrdA PE=3 SV=1	68.954	12.6	6	5	5	K00525	E1.17.4.1A; ribonucleoside-diphosphate reductase alpha chain [EC:1.17.4.1]	COG0209	Ribonucleotide reductase, alpha subunit	6.69862e-05
HQN_orf_10163	Unclassified Protein	85.026	11.8	4	5	5			COG0508	Pyruvate/2-oxoglutarate dehydrogenase complex, dihydrolipoamide acyltransferase (E2) component, and related enzymes	5.25856e-05
HQN_orf_10174	Amidophosphoribosyltransferase 2, chloroplastic OS=Arabidopsis thaliana GN=ASE2 PE=1 SV=1	40.693	27.5	5	10	0	K00764	purF; amidophosphoribosyltransferase [EC:2.4.2.14]	COG0034	Glutamine phosphoribosylpyrophosphate amidotransferase	0.000219792
HQN_orf_10175	Carboxynorspermidine synthase OS=Vibrio cholerae serotype O1 (strain ATCC 39315 / El Tor Inaba N16961)GN=VC_1624 PE=1 SV=1	45.543	30.8	7	10	4	K00290	LYS1; saccharopine dehydrogenase (NAD+, L-lysine forming) [EC:1.5.1.7]	COG1748	Saccharopine dehydrogenase and related proteins	0.000198504
HQN_orf_10177	Putative UDP-glucose 4-epimerase OS=Methanocaldococcus jannaschii (strain ATCC 43067 / DSM 2661 / JAL-1/ JCM 10045 / NBRC 100440) GN=MJ0211 PE=3 SV=1	37.121	8.8	3	2	2	K01784	galE; UDP-glucose 4-epimerase [EC:5.1.3.2]	COG0451	Nucleoside-diphosphate-sugar epimerases	4.87642e-05
HQN_orf_10178	Unclassified Protein	52.135	8.3	3	3	3					5.49481e-05
HQN_orf_10184	Transcription termination factor Rho OS=Aquifex aeolicus (strain VF5) GN=rho PE=3 SV=1	43.863	2.8	1	1	1	K03628	rho; transcription termination factor Rho	COG1158	Transcription termination factor	2.04389e-05
HQN_orf_10189	Unclassified Protein	15.278	20.7	4	2	2	K11959	urtA; urea transport system substrate-binding protein	COG0683	ABC-type branched-chain amino acid transport systems, periplasmic component	0.000124309
HQN_orf_10191	Phenylalanine--tRNA ligase beta subunit OS=Sulfurimonas denitrificans (strain ATCC 33889 / DSM 1251)GN=pheT PE=3 SV=1	83.286	3.1	1	2	0	K01890	FARSB; phenylalanyl-tRNA synthetase beta chain [EC:6.1.1.20]	COG0073	EMAP domain	2.12107e-05
HQN_orf_10201	3-dehydroquinate synthase OS=Nitratiruptor sp. (strain SB155-2) GN=aroB PE=3 SV=1	40.64	40.1	24	11	4	K01735	aroB; 3-dehydroquinate synthase [EC:4.2.3.4]	COG0337	3-dehydroquinate synthetase	0.000244608
HQN_orf_10204	Phosphoenolpyruvate carboxykinase (ATP) OS=Campylobacter jejuni subsp. jejuni serotype O:6 (strain 81116/ NCTC 11828) GN=pckA PE=3 SV=1	41.743	58	7	19	6	K01610	E4.1.1.49; phosphoenolpyruvate carboxykinase (ATP) [EC:4.1.1.49]	COG1866	Phosphoenolpyruvate carboxykinase (ATP)	0.000396898
HQN_orf_10212	Unclassified Protein	29.655	9.4	2	2	2					6.39902e-05
HQN_orf_10227	Phosphate import ATP-binding protein PstB OS=Sulfurimonas denitrificans (strain ATCC 33889 / DSM 1251)GN=pstB PE=3 SV=1	31.533	53.9	1	11	1	K02036	pstB; phosphate transport system ATP-binding protein [EC:7.3.2.1]	COG1117	ABC-type phosphate transport system, ATPase component	0.000318363
HQN_orf_10234	Trifunctional nucleotide phosphoesterase protein YfkN OS=Bacillus subtilis (strain 168) GN=yfkN PE=1 SV=1	63.728	54.2	23	23	23			COG4222	Uncharacterized protein conserved in bacteria	0.00031884
HQN_orf_10235	50S ribosomal protein L25 OS=Nautilia profundicola (strain ATCC BAA-1463 / DSM 18972 / AmH) GN=rplY PE=3 SV=1	20.572	76	17	16	3	K02897	RP-L25; large subunit ribosomal protein L25	COG1825	Ribosomal protein L25 (general stress protein Ctc)	0.000735305
HQN_orf_10238	Unclassified Protein	7.5196	31.2	4	3	3	K01586	lysA; diaminopimelate decarboxylase [EC:4.1.1.20]	COG0019	Diaminopimelate decarboxylase	0.000505522
HQN_orf_10239	Histidinol-phosphate aminotransferase OS=Arcobacter butzleri (strain RM4018) GN=hisC PE=3 SV=1	28.124	31	13	9	3	K00817	hisC; histidinol-phosphate aminotransferase [EC:2.6.1.9]	COG0079	Histidinol-phosphate/aromatic aminotransferase and cobyric acid decarboxylase	0.000298015
HQN_orf_10240	P-protein OS=Aquifex aeolicus (strain VF5) GN=pheA PE=4 SV=1	42.122	26.1	1	7	0	K14170	pheA; chorismate mutase / prephenate dehydratase [EC:5.4.99.5 4.2.1.51]	COG1605	Chorismate mutase	0.000150368
HQN_orf_10244	Unclassified Protein	33.867	3.2	1	1	1			COG1149	MinD superfamily P-loop ATPase containing an inserted ferredoxin domain	2.5792e-05
HQN_orf_10262	tRNA modification GTPase MnmE OS=Sulfurovum sp. (strain NBC37-1) GN=mnmE PE=3 SV=1	27.037	32.5	7	7	5	K03650		COG0486	Predicted GTPase	0.000239098
HQN_orf_10268	Unclassified Protein	6.9829	36.1	4	3	3	K01682	acnB; aconitate hydratase 2 / 2-methylisocitrate dehydratase [EC:4.2.1.3 4.2.1.99]			0.000529035
HQN_orf_1029	3,4-dihydroxy-2-butanone 4-phosphate synthase OS=Photobacterium leiognathi GN=ribB PE=3 SV=1	42.272	14.6	4	4	4	K14652	ribBA; 3,4-dihydroxy 2-butanone 4-phosphate synthase / GTP cyclohydrolase II [EC:4.1.99.12 3.5.4.25]	COG0807	GTP cyclohydrolase II	8.15359e-05
HQN_orf_10292	Unclassified Protein	18.708	18.3	4	2	2	K01736	aroC; chorismate synthase [EC:4.2.3.5]	COG2165	Type II secretory pathway, pseudopilin PulG	0.000103874
HQN_orf_10293	Unclassified Protein	66.924	16.9	14	10	5			COG2956	Predicted N-acetylglucosaminyl transferase	0.00013787
HQN_orf_10294	UDP-glucose 6-dehydrogenase OS=Salmonella typhimurium (strain LT2 / SGSC1412 / ATCC 700720) GN=udg PE=3 SV=1	23.677	54.7	9	11	2	K00012	UGDH; UDPglucose 6-dehydrogenase [EC:1.1.1.22]	COG1004	Predicted UDP-glucose 6-dehydrogenase	0.000432182
HQN_orf_1030	6,7-dimethyl-8-ribityllumazine synthase OS=Thiomicrospira crunogena (strain XCL-2) GN=ribH PE=3 SV=1	18.196	26.2	3	2	2	K00794	ribH; 6,7-dimethyl-8-ribityllumazine synthase [EC:2.5.1.78]	COG0054	Riboflavin synthase beta-chain	9.84784e-05
HQN_orf_10307	Cation-efflux pump FieF OS=Citrobacter koseri (strain ATCC BAA-895 / CDC 4225-83 / SGSC4696) GN=fieF PE=3 SV=1	35.691	8.2	1	2	1			COG0053	Predicted Co/Zn/Cd cation transporters	5.07213e-05
HQN_orf_10311	Cytosol non-specific dipeptidase OS=Escherichia coli (strain K12) GN=pepD PE=1 SV=3	48.263	40.2	23	16	5	K01270	pepD; dipeptidase D [EC:3.4.13.-]	COG2195	Di- and tripeptidases	0.000298097
HQN_orf_10315	NADH-quinone oxidoreductase subunit M OS=Rickettsia prowazekii (strain Madrid E) GN=nuoM PE=3 SV=1	54.718	2.4	1	1	1	K00342	nuoM; NADH-quinone oxidoreductase subunit M [EC:7.1.1.2]	COG1008	NADH:ubiquinone oxidoreductase subunit 4 (chain M)	1.58969e-05
HQN_orf_10328	Homoserine dehydrogenase OS=Helicobacter pylori (strain J99 / ATCC 700824) GN=hom PE=3 SV=1	47.616	56.9	14	17	7	K00003	hom; homoserine dehydrogenase [EC:1.1.1.3]	COG0460	Homoserine dehydrogenase	0.000308393
HQN_orf_10329	Unclassified Protein	14.936	34.1	2	4	2					0.000266064
HQN_orf_10332	Probable ribonucleotide transport ATP-binding protein mkl OS=Mycobacterium tuberculosis (strain CDC 1551/ Oshkosh) GN=mkl PE=3 SV=1	30.263	29.5	7	5	1	K02065	mlaF; phospholipid/cholesterol/gamma-HCH transport system ATP-binding protein	COG1127	ABC-type transport system involved in resistance to organic solvents, ATPase component	0.000149858
HQN_orf_10333	Unclassified Protein	30.815	8.3	2	2	2			COG0845	Membrane-fusion protein	6.11519e-05
HQN_orf_10334	Ribonuclease H OS=Agrobacterium fabrum (strain C58 / ATCC 33970) GN=rnhA PE=3 SV=1	10.271	13.8	1	1	1	K03469	rnhA; ribonuclease HI [EC:3.1.26.4]	COG0328	Ribonuclease HI	0.000101104
HQN_orf_10335	1,4-dihydroxy-6-naphtoate synthase OS=Thermus thermophilus (strain HB8 / ATCC 27634 / DSM 579) GN=mqnD PE=1 SV=1	34.82	12.1	1	3	1	K11785	mqnD; 1,4-dihydroxy-6-naphthoate synthase [EC:1.14.-.-]	COG2107	Predicted periplasmic solute-binding protein	7.92631e-05
HQN_orf_10336	ATP-dependent DNA helicase PcrA OS=Bacillus subtilis (strain 168) GN=pcrA PE=1 SV=1	53.135	18.8	5	6	4	K03657	uvrD; DNA helicase II / ATP-dependent DNA helicase PcrA [EC:3.6.4.12]	COG0210	Superfamily I DNA and RNA helicases	0.000102702
HQN_orf_10339	Bifunctional dihydropteroate synthase/dihydropteroate reductase OS=Helicobacter pylori (strain ATCC 700392 / 26695) GN=folP PE=1 SV=1	45.029	19.8	9	7	4	K00796	folP; dihydropteroate synthase [EC:2.5.1.15]	COG0294	Dihydropteroate synthase and related enzymes	0.000138953
HQN_orf_10348	Valine--tRNA ligase OS=Nitratiruptor sp. (strain SB155-2) GN=valS PE=3 SV=1	17.844	65.8	6	11	5	K01873	VARS; valyl-tRNA synthetase [EC:6.1.1.9]	COG0525	Valyl-tRNA synthetase	0.000595794
HQN_orf_10349	Outer membrane protein assembly factor BamD OS=Helicobacter pylori (strain ATCC 700392 / 26695) GN=bamD PE=3 SV=1	26.404	17.7	2	2	2	K05807		COG4105	DNA uptake lipoprotein	7.29119e-05
HQN_orf_10358	Unclassified Protein	13.641	31.7	0	5	1	K05919		COG2033	Desulfoferrodoxin	0.000375388
HQN_orf_10362	UDP-4-amino-4,6-dideoxy-N-acetyl-beta-L-altrosamine transaminase OS=Campylobacter jejuni subsp. jejuni serotype O:2 (strain ATCC 700819 / NCTC 11168) GN=pseC PE=1 SV=1	44.641	14.6	1	5	1			COG0399	Predicted pyridoxal phosphate-dependent enzyme apparently involved in regulation of cell wall biogenesis	0.000103591
HQN_orf_10363	UDP-N-acetylglucosamine 4,6-dehydratase (inverting) OS=Campylobacter jejuni subsp. jejuni serotype O:2(strain ATCC 700819 / NCTC 11168) GN=pseB PE=1 SV=1	39.034	30.7	12	10	3	K15894	pseB; UDP-N-acetylglucosamine 4,6-dehydratase [EC:4.2.1.115]	COG1086	Predicted nucleoside-diphosphate sugar epimerases	0.000229783
HQN_orf_10370	Protein translocase subunit SecD OS=Helicobacter pylori (strain J99 / ATCC 700824) GN=secD PE=3 SV=1	57.951	16.1	6	7	4	K03072	secD; preprotein translocase subunit SecD	COG0342	Preprotein translocase subunit SecD	0.000102669
HQN_orf_10371	Protein translocase subunit SecF OS=Helicobacter pylori (strain ATCC 700392 / 26695) GN=secF PE=3 SV=1	28.696	17.9	3	3	2	K03074	secF; preprotein translocase subunit SecF	COG0341	Preprotein translocase subunit SecF	9.5582e-05
HQN_orf_10395	Protein TolB OS=Wolinella succinogenes (strain ATCC 29543 / DSM 1740 / LMG 7466 / NCTC 11488 / FDC 602W)GN=tolB PE=3 SV=1	49.057	23.8	7	9	7	K03641		COG0823	Periplasmic component of the Tol biopolymer transport system	0.000169344
HQN_orf_10405	Ferredoxin-dependent glutamate synthase OS=Porphyra purpurea GN=gltB PE=3 SV=1	85.791	53	42	36	13	K00265	gltB; glutamate synthase (NADPH) large chain [EC:1.4.1.13]	COG0070	Glutamate synthase domain 3	0.000357306
HQN_orf_10422	Flagellin B OS=Helicobacter mustelae GN=flaB PE=3 SV=3	46.139	39.9	40	19	2	K02406	fliC; flagellin	COG1344	Flagellin and related hook-associated proteins	0.000338202
HQN_orf_10434	Succinate--CoA ligase [ADP-forming] subunit alpha OS=Aquifex aeolicus (strain VF5) GN=sucD PE=3 SV=1	34.226	70.8	29	16	16	K01902	sucD; succinyl-CoA synthetase alpha subunit [EC:6.2.1.5]	COG0074	Succinyl-CoA synthetase, alpha subunit	0.000395197
HQN_orf_10436	Succinate--CoA ligase [ADP-forming] subunit beta OS=Aquifex aeolicus (strain VF5) GN=sucC PE=3 SV=1	19.32	34.1	8	4	4	K01903	sucC; succinyl-CoA synthetase beta subunit [EC:6.2.1.5]	COG0045	Succinyl-CoA synthetase, beta subunit	0.000188393
HQN_orf_1044	Protein TolR OS=Pseudomonas aeruginosa (strain ATCC 15692 / DSM 22644 / CIP 104116 / JCM 14847 / LMG 12228 / 1C / PRS 101 / PAO1) GN=tolR PE=3 SV=1	17.128	7.6	1	1	1	K03560		COG0848	Biopolymer transport protein	5.45528e-05
HQN_orf_10446	NADH-quinone oxidoreductase subunit B OS=Carboxydothermus hydrogenoformans (strain ATCC BAA-161 / DSM 6008 / Z-2901) GN=nuoB PE=3 SV=1	19.505	44.3	8	6	4	K00331	nuoB; NADH-quinone oxidoreductase subunit B [EC:7.1.1.2]	COG0377	NADH:ubiquinone oxidoreductase 20 kD subunit and related Fe-S oxidoreductases	0.000287956
HQN_orf_10449	Cysteine--tRNA ligase OS=Nitratiruptor sp. (strain SB155-2) GN=cysS PE=3 SV=1	56.096	14.6	3	6	1	K01883	CARS; cysteinyl-tRNA synthetase [EC:6.1.1.16]	COG0215	Cysteinyl-tRNA synthetase	9.7424e-05
HQN_orf_10467	Indole-3-glycerol phosphate synthase OS=Nautilia profundicola (strain ATCC BAA-1463 / DSM 18972 / AmH)GN=trpC PE=3 SV=1	31.157	9.9	1	2	2	K01609	trpC; indole-3-glycerol phosphate synthase [EC:4.1.1.48]	COG0134	Indole-3-glycerol phosphate synthase	5.94732e-05
HQN_orf_10468	Flagellar L-ring protein OS=Wolinella succinogenes (strain ATCC 29543 / DSM 1740 / LMG 7466 / NCTC 11488/ FDC 602W) GN=flgH PE=3 SV=2	27.454	25.7	4	5	3	K02393	flgH; flagellar L-ring protein precursor FlgH	COG2063	Flagellar basal body L-ring protein	0.000164131
HQN_orf_10480	Unclassified Protein	44.706	2.9	1	1	1			COG0438	Glycosyltransferase	2.0832e-05
HQN_orf_10483	Transcriptional regulatory protein AfsQ1 OS=Streptomyces coelicolor (strain ATCC BAA-471 / A3(2) /M145) GN=afsQ1 PE=1 SV=2	18.77	5.5	2	1	1			COG4753	Response regulator containing CheY-like receiver domain and AraC-type DNA-binding domain	5.22954e-05
HQN_orf_10514	Chaperone protein HtpG OS=Helicobacter hepaticus (strain ATCC 51449 / 3B1) GN=htpG PE=3 SV=1	71.093	42.9	38	27	12	K04079	HSP90A; molecular chaperone HtpG	COG0326	Molecular chaperone, HSP90 family	0.000345256
HQN_orf_10521	Ferredoxin-dependent glutamate synthase 2 OS=Synechocystis sp. (strain PCC 6803 / Kazusa) GN=gltS PE=1 SV=2	86.458	24.4	19	14	14	K00265	gltB; glutamate synthase (NADPH) large chain [EC:1.4.1.13]	COG0070	Glutamate synthase domain 3	0.000140237
HQN_orf_10529	Carbamoyl-phosphate synthase large chain OS=Campylobacter jejuni subsp. jejuni serotype O:2 (strain ATCC 700819 / NCTC 11168) GN=carB PE=3 SV=1	86.491	21.4	8	15	3	K01955	carB; carbamoyl-phosphate synthase large subunit [EC:6.3.5.5]	COG0458	Carbamoylphosphate synthase large subunit (split gene in MJ)	0.000150453
HQN_orf_10561	Unclassified Protein	74.989	18.7	12	9	8			COG2604	Uncharacterized protein conserved in bacteria	0.000109368
HQN_orf_10562	Unclassified Protein	54.919	3.7	2	2	1	K07462	recJ; single-stranded-DNA-specific exonuclease [EC:3.1.-.-]	COG3914	Predicted O-linked N-acetylglucosamine transferase, SPINDLY family	3.43115e-05
HQN_orf_10582	Undecaprenyl-diphosphatase OS=Persephonella marina (strain DSM 14350 / EX-H1) GN=uppP PE=3 SV=1	31.877	5.3	1	1	1	K06153	bacA; undecaprenyl-diphosphatase [EC:3.6.1.27]	COG1968	Uncharacterized bacitracin resistance protein	2.86145e-05
HQN_orf_10597	Unclassified Protein	44.607	12.3	5	3	3			COG3203	Outer membrane protein (porin)	5.97074e-05
HQN_orf_10598	Adenosylhomocysteinase OS=Aquifex aeolicus (strain VF5) GN=ahcY PE=3 SV=1	39.983	35.7	12	11	4	K01251	E3.3.1.1; adenosylhomocysteinase [EC:3.3.1.1]	COG0499	S-adenosylhomocysteine hydrolase	0.000243892
HQN_orf_10601	Uncharacterized protease HP_0169 OS=Helicobacter pylori (strain ATCC 700392 / 26695) GN=HP_0169 PE=3 SV=1	28.045	38.7	1	9	1	K08303	putative protease [EC:3.4.-.-]	COG0826	Collagenase and related proteases	0.000291648
HQN_orf_10619	Aminodeoxyfutalosine deaminase OS=Nitratiruptor sp. (strain SB155-2) GN=NIS_0429 PE=1 SV=1	34.625	13.8	2	4	1	K20810	mqnX; aminodeoxyfutalosine deaminase [EC:3.5.4.40]	COG0402	Cytosine deaminase and related metal-dependent hydrolases	0.000106054
HQN_orf_10622	Imidazoleglycerol-phosphate dehydratase OS=Nautilia profundicola (strain ATCC BAA-1463 / DSM 18972 /AmH) GN=hisB PE=3 SV=1	23.355	41.8	7	7	4	K01693	hisB; imidazoleglycerol-phosphate dehydratase [EC:4.2.1.19]	COG0131	Imidazoleglycerol-phosphate dehydratase	0.000279368
HQN_orf_10623	3-deoxy-D-manno-octulosonate 8-phosphate phosphatase KdsC OS=Yersinia pestis GN=kdsC PE=1 SV=1	20.879	35	3	5	2	K03270	kdsC; 3-deoxy-D-manno-octulosonate 8-phosphate phosphatase (KDO 8-P phosphatase) [EC:3.1.3.45]	COG1778	Low specificity phosphatase (HAD superfamily)	0.000229783
HQN_orf_10625	Unclassified Protein	19.083	21.9	3	3	3	K09774		COG1934	Uncharacterized protein conserved in bacteria	0.000150652
HQN_orf_10662	3-phosphoshikimate 1-carboxyvinyltransferase OS=Nitratiruptor sp. (strain SB155-2) GN=aroA PE=3 SV=1	38.863	23.3	3	6	3	K00800	aroA; 3-phosphoshikimate 1-carboxyvinyltransferase [EC:2.5.1.19]	COG0128	5-enolpyruvylshikimate-3-phosphate synthase	0.000134607
HQN_orf_10663	4-hydroxy-3-methylbut-2-enyl diphosphate reductase OS=Nautilia profundicola (strain ATCC BAA-1463 /DSM 18972 / AmH) GN=ispH PE=3 SV=1	33.748	48.8	15	10	5	K03527	ispH; 4-hydroxy-3-methylbut-2-en-1-yl diphosphate reductase [EC:1.17.7.4]	COG0761	Penicillin tolerance protein	0.000269852
HQN_orf_10664	30S ribosomal protein S1 OS=Helicobacter pylori (strain J99 / ATCC 700824) GN=rpsA PE=3 SV=1	17.176	30.5	4	6	3	K02945	RP-S1; small subunit ribosomal protein S1	COG0539	Ribosomal protein S1	0.000337015
HQN_orf_10671	Unclassified Protein	32.457	4.1	0	1	1	K03823	pat; phosphinothricin acetyltransferase [EC:2.3.1.183]	COG3637	Opacity protein and related surface antigens	2.7776e-05
HQN_orf_10685	Unclassified Protein	31.024	3.6	2	1	1	K03543		COG1566	Multidrug resistance efflux pump	2.92774e-05
HQN_orf_10702	Unclassified Protein	77.994	37.7	30	31	31					0.000340678
HQN_orf_10711	Dihydroorotase OS=Thermoanaerobacter sp. (strain X514) GN=pyrC PE=3 SV=1	43.619	38.2	14	12	5	K01465	URA4; dihydroorotase [EC:3.5.2.3]	COG0044	Dihydroorotase and related cyclic amidohydrolases	0.000246596
HQN_orf_10715	tRNA (cytidine(34)-2'-O)-methyltransferase OS=Aeromonas hydrophila subsp. hydrophila (strain ATCC 7966/ DSM 30187 / JCM 1027 / KCTC 2358 / NCIMB 9240) GN=trmL PE=3 SV=2	19.885	12.6	3	2	2	K03216		COG0219	Predicted rRNA methylase (SpoU class)	9.65967e-05
HQN_orf_10719	Uncharacterized glycosyltransferase MJ1178 OS=Methanocaldococcus jannaschii (strain ATCC 43067 / DSM 2661 / JAL-1 / JCM 10045 / NBRC 100440) GN=MJ1178 PE=3 SV=1	43.537	6.1	2	2	2			COG0438	Glycosyltransferase	4.24809e-05
HQN_orf_10723	Quinolinate synthase A OS=Helicobacter pylori (strain J99 / ATCC 700824) GN=nadA PE=3 SV=1	12.25	58.3	1	4	2	K03517	nadA; quinolinate synthase [EC:2.5.1.72]	COG0379	Quinolinate synthase	0.000337015
HQN_orf_1073	Cytochrome c1 OS=Allochromatium vinosum (strain ATCC 17899 / DSM 180 / NBRC 103801 / NCIMB 10441 / D)GN=petC PE=3 SV=1	27.111	5.9	1	1	1	K00413	CYC1; ubiquinol-cytochrome c reductase cytochrome c1 subunit	COG2857	Cytochrome c1	3.44674e-05
HQN_orf_1075	Ubiquinol-cytochrome c reductase iron-sulfur subunit OS=Allochromatium vinosum (strain ATCC 17899 /DSM 180 / NBRC 103801 / NCIMB 10441 / D) GN=petA PE=3 SV=2	23.691	13.9	0	1	1	K00411	UQCRFS1; ubiquinol-cytochrome c reductase iron-sulfur subunit [EC:7.1.1.8]	COG0723	Rieske Fe-S protein	3.69895e-05
HQN_orf_10751	Quinolinate synthase A OS=Helicobacter pylori (strain J99 / ATCC 700824) GN=nadA PE=3 SV=1	12.736	29.6	1	3	1	K03517	nadA; quinolinate synthase [EC:2.5.1.72]	COG0379	Quinolinate synthase	0.000236964
HQN_orf_10759	DNA-directed RNA polymerase subunit beta OS=Nitratiruptor sp. (strain SB155-2) GN=rpoB PE=3 SV=1	85.438	9.1	2	5	0	K03043	rpoB; DNA-directed RNA polymerase subunit beta [EC:2.7.7.6]	COG0085	DNA-directed RNA polymerase, beta subunit/140 kD subunit	5.11662e-05
HQN_orf_10760	Ribonucleoside-diphosphate reductase subunit beta OS=Helicobacter pylori (strain J99 / ATCC 700824)GN=nrdB PE=3 SV=1	29.734	32.9	2	7	2	K00526	E1.17.4.1B; ribonucleoside-diphosphate reductase beta chain [EC:1.17.4.1]	COG0208	Ribonucleotide reductase, beta subunit	0.000221166
HQN_orf_10765	ATP synthase subunit alpha OS=Nitratiruptor sp. (strain SB155-2) GN=atpA PE=3 SV=1	35.421	59.2	25	19	2	K02111	ATPF1A; F-type H+/Na+-transporting ATPase subunit alpha [EC:7.1.2.2 7.2.2.1]	COG0056	F0F1-type ATP synthase, alpha subunit	0.000469296
HQN_orf_10766	Phenylalanine--tRNA ligase alpha subunit OS=Sulfurovum sp. (strain NBC37-1) GN=pheS PE=3 SV=1	25.154	47.2	9	9	2	K01889	FARSA; phenylalanyl-tRNA synthetase alpha chain [EC:6.1.1.20]	COG0016	Phenylalanyl-tRNA synthetase alpha subunit	0.000342942
HQN_orf_10767	Uncharacterized HIT-like protein jhp_0977 OS=Helicobacter pylori (strain J99 / ATCC 700824) GN=jhp_0977 PE=4 SV=1	14.227	19.4	0	1	1	K02503		COG0537	Diadenosine tetraphosphate (Ap4A) hydrolase and other HIT family hydrolases	6.83139e-05
HQN_orf_10768	Probable endonuclease 4 OS=Nautilia profundicola (strain ATCC BAA-1463 / DSM 18972 / AmH) GN=nfo PE=3 SV=1	34.209	35.9	8	8	2	K01151	nfo; deoxyribonuclease IV [EC:3.1.21.2]	COG0648	Endonuclease IV	0.000214356
HQN_orf_1077	Histidinol dehydrogenase OS=Thiomicrospira crunogena (strain XCL-2) GN=hisD PE=3 SV=1	48.881	29.2	8	9	9	K00013	hisD; histidinol dehydrogenase [EC:1.1.1.23]	COG0141	Histidinol dehydrogenase	0.000157248
HQN_orf_10776	Ribonucleoside-diphosphate reductase subunit beta OS=Helicobacter pylori (strain J99 / ATCC 700824)GN=nrdB PE=3 SV=1	22.89	27.1	4	5	3	K00526	E1.17.4.1B; ribonucleoside-diphosphate reductase beta chain [EC:1.17.4.1]	COG0208	Ribonucleotide reductase, beta subunit	0.000210634
HQN_orf_10782	Unclassified Protein	81.303	14.9	9	7	7					7.17295e-05
HQN_orf_10786	Vi polysaccharide biosynthesis protein VipA/TviB OS=Salmonella typhi GN=vipA PE=3 SV=1	49.98	7.4	3	3	3	K02474	wbpO; UDP-N-acetyl-D-galactosamine dehydrogenase [EC:1.1.1.-]	COG0677	UDP-N-acetyl-D-mannosaminuronate dehydrogenase	5.30268e-05
HQN_orf_10789	Unclassified Protein	10.063	26.7	3	4	4					0.000421269
HQN_orf_10793	CinA-like protein OS=Chloroherpeton thalassium (strain ATCC 35110 / GB-78) GN=Ctha_1770 PE=3 SV=1	28.003	30	7	6	6	K03742	pncC; nicotinamide-nucleotide amidase [EC:3.5.1.42]	COG1546	Uncharacterized protein (competence- and mitomycin-induced)	0.000196957
HQN_orf_10813	Probable thiol peroxidase OS=Aquifex aeolicus (strain VF5) GN=tpx PE=1 SV=1	14.59	45.2	5	5	5	K11065		COG2077	Peroxiredoxin	0.000324053
HQN_orf_10831	Multidrug resistance protein MdtB OS=Edwardsiella tarda (strain EIB202) GN=mdtB PE=3 SV=1	82.263	9.3	0	7	0			COG0841	Cation/multidrug efflux pump	7.32136e-05
HQN_orf_10839	3-dehydroquinate dehydratase OS=Nitratiruptor sp. (strain SB155-2) GN=aroQ PE=3 SV=1	19.401	33.7	6	4	1	K03786	aroQ; 3-dehydroquinate dehydratase II [EC:4.2.1.10]	COG0757	3-dehydroquinate dehydratase II	0.000193193
HQN_orf_10844	Unclassified Protein	34.17	3.2	0	1	1					2.85069e-05
HQN_orf_10846	DNA-directed RNA polymerase subunit beta' OS=Nitratiruptor sp. (strain SB155-2) GN=rpoC PE=3 SV=1	47.457	42.3	6	16	3	K03046	rpoC; DNA-directed RNA polymerase subunit beta' [EC:2.7.7.6]	COG0086	DNA-directed RNA polymerase, beta' subunit/160 kD subunit	0.000305606
HQN_orf_10866	Aspartyl/glutamyl-tRNA(Asn/Gln) amidotransferase subunit B OS=Campylobacter fetus subsp. fetus (strain 82-40) GN=gatB PE=3 SV=1	8.8181	27.5	2	2	0	K02434	gatB; aspartyl-tRNA(Asn)/glutamyl-tRNA(Gln) amidotransferase subunit B [EC:6.3.5.6 6.3.5.7]	COG0064	Asp-tRNAAsn/Glu-tRNAGln amidotransferase B subunit (PET112 homolog)	0.000244608
HQN_orf_10871	Imidazole glycerol phosphate synthase subunit HisF OS=Clostridium thermocellum (strain ATCC 27405 /DSM 1237 / NBRC 103400 / NCIMB 10682 / NRRL B-4536 / VPI 7372)GN=hisF PE=3 SV=1	30.198	15.9	4	3	3	K02500	hisF; imidazole glycerol-phosphate synthase subunit HisF [EC:4.3.2.10]	COG0107	Imidazoleglycerol-phosphate synthase	9.02719e-05
HQN_orf_10872	Imidazole glycerol phosphate synthase subunit HisH 1 OS=Campylobacter jejuni (strain RM1221) GN=hisH1 PE=3 SV=1	23.99	18.7	0	3	3	K02501	hisH; imidazole glycerol-phosphate synthase subunit HisH [EC:4.3.2.10]	COG0118	Glutamine amidotransferase	0.000113177
HQN_orf_10873	Unclassified Protein	28.184	5.7	1	1	1			COG0037	Predicted ATPase of the PP-loop superfamily implicated in cell cycle control	3.34046e-05
HQN_orf_10881	2-isopropylmalate synthase OS=Nitratiruptor sp. (strain SB155-2) GN=leuA PE=3 SV=1	47.091	21.2	1	7	1	K01649	leuA; 2-isopropylmalate synthase [EC:2.3.3.13]	COG0119	Isopropylmalate/homocitrate/citramalate synthases	0.000130417
HQN_orf_10896	Acetyl-coenzyme A synthetase OS=Wolinella succinogenes (strain ATCC 29543 / DSM 1740 / LMG 7466 / NCTC 11488 / FDC 602W) GN=acsA PE=3 SV=1	14.81	56.9	0	5	2	K01895	ACSS1_2; acetyl-CoA synthetase [EC:6.2.1.1]	COG0365	Acyl-coenzyme A synthetases/AMP-(fatty) acid ligases	0.000318607
HQN_orf_10914	Phosphopantetheine adenylyltransferase OS=Nautilia profundicola (strain ATCC BAA-1463 / DSM 18972 /AmH) GN=coaD PE=3 SV=1	19.848	8.5	0	1	1	K00954	E2.7.7.3A; pantetheine-phosphate adenylyltransferase [EC:2.7.7.3]	COG0669	Phosphopantetheine adenylyltransferase	4.79926e-05
HQN_orf_10915	Succinate--CoA ligase [ADP-forming] subunit alpha OS=Haemophilus influenzae (strain ATCC 51907 / DSM 11121 / KW20 / Rd) GN=sucD PE=3 SV=1	16.135	29.3	2	4	1	K01902	sucD; succinyl-CoA synthetase alpha subunit [EC:6.2.1.5]	COG0074	Succinyl-CoA synthetase, alpha subunit	0.000218211
HQN_orf_10928	DNA gyrase subunit B OS=Campylobacter jejuni subsp. jejuni serotype O:2 (strain ATCC 700819 / NCTC 11168)GN=gyrB PE=3 SV=2	79.268	37.9	11	23	1	K02470		COG0187	Type IIA topoisomerase (DNA gyrase/topo II, topoisomerase IV), B subunit	0.000254606
HQN_orf_10943	Type II secretion system protein D OS=Aeromonas hydrophila GN=exeD PE=3 SV=2	36.144	14.9	5	4	3	K02453	gspD; general secretion pathway protein D	COG1450	Type II secretory pathway, component PulD	9.75285e-05
HQN_orf_10971	50S ribosomal protein L25 OS=Nautilia profundicola (strain ATCC BAA-1463 / DSM 18972 / AmH) GN=rplY PE=3 SV=1	22.068	59.4	1	10	1	K02897	RP-L25; large subunit ribosomal protein L25	COG1825	Ribosomal protein L25 (general stress protein Ctc)	0.000423622
HQN_orf_10976	Protein translocase subunit SecD OS=Helicobacter pylori (strain ATCC 700392 / 26695) GN=secD PE=3 SV=2	29.853	14.4	2	3	1	K03072	secD; preprotein translocase subunit SecD	COG0342	Preprotein translocase subunit SecD	9.28511e-05
HQN_orf_11009	DNA-directed RNA polymerase subunit alpha OS=Nitratiruptor sp. (strain SB155-2) GN=rpoA PE=3 SV=1	32.276	40.6	5	11	5	K03040	rpoA; DNA-directed RNA polymerase subunit alpha [EC:2.7.7.6]	COG0202	DNA-directed RNA polymerase, alpha subunit/40 kD subunit	0.000310079
HQN_orf_11011	Nitrogen fixation protein NifU OS=Trichormus azollae GN=nifU PE=3 SV=1	12.796	58.1	10	3	3			COG0694	Thioredoxin-like proteins and domains	0.000229783
HQN_orf_11013	UDP-N-acetylmuramoyl-L-alanyl-D-glutamate--2,6-diaminopimelate ligase OS=Campylobacter jejuni subsp.jejuni serotype O:2 (strain ATCC 700819 / NCTC 11168) GN=murE PE=3 SV=2	16.86	15.3	1	2	1	K01928	murE; UDP-N-acetylmuramoyl-L-alanyl-D-glutamate--2,6-diaminopimelate ligase [EC:6.3.2.13]	COG0769	UDP-N-acetylmuramyl tripeptide synthase	0.000115769
HQN_orf_11017	CAAX prenyl protease 1 OS=Saccharomyces cerevisiae (strain ATCC 204508 / S288c) GN=STE24 PE=1 SV=1	40.957	19.2	13	6	3	K06013	STE24; STE24 endopeptidase [EC:3.4.24.84]	COG0501	Zn-dependent protease with chaperone function	0.000133032
HQN_orf_11028	Homoserine dehydrogenase OS=Helicobacter pylori (strain J99 / ATCC 700824) GN=hom PE=3 SV=1	47.687	56.4	2	20	1	K00003	hom; homoserine dehydrogenase [EC:1.1.1.3]	COG0460	Homoserine dehydrogenase	0.000362815
HQN_orf_11030	Putative RNA-binding protein RbpE OS=Nostoc sp. (strain PCC 7120 / SAG 25.82 / UTEX 2576) GN=rbpE PE=3 SV=3	11.472	24	5	2	1			COG0724	RNA-binding proteins (RRM domain)	0.000176345
HQN_orf_11031	Phosphate acyltransferase OS=Campylobacter concisus (strain 13826) GN=plsX PE=3 SV=1	20.793	29.4	0	3	1	K03621	plsX; phosphate acyltransferase [EC:2.3.1.274]	COG0416	Fatty acid/phospholipid biosynthesis enzyme	0.000129253
HQN_orf_11032	3-oxoacyl-[acyl-carrier-protein] synthase 3 OS=Sulfurovum sp. (strain NBC37-1) GN=fabH PE=3 SV=1	37.148	25.4	6	6	0	K00648	fabH; 3-oxoacyl-[acyl-carrier-protein] synthase III [EC:2.3.1.180]	COG0332	3-oxoacyl-[acyl-carrier-protein] synthase III	0.000140423
HQN_orf_11033	Protease HtpX OS=Stenotrophomonas maltophilia (strain K279a) GN=htpX PE=3 SV=1	27.225	24.1	6	4	1	K03799		COG0501	Zn-dependent protease with chaperone function	0.000133618
HQN_orf_11056	Ferredoxin-dependent glutamate synthase OS=Antithamnion sp. GN=gltB PE=3 SV=1	80.745	57.4	65	37	16	K00265	gltB; glutamate synthase (NADPH) large chain [EC:1.4.1.13]	COG0070	Glutamate synthase domain 3	0.000386986
HQN_orf_11064	Flagellin A OS=Helicobacter pylori (strain ATCC 700392 / 26695) GN=flaA PE=1 SV=2	44.427	24.3	5	8	2	K02406	fliC; flagellin	COG1344	Flagellin and related hook-associated proteins	0.000150528
HQN_orf_11067	Translation initiation factor IF-2 OS=Nitratiruptor sp. (strain SB155-2) GN=infB PE=3 SV=1	69.411	33.9	12	19	2	K02519		COG0532	Translation initiation factor 2 (IF-2; GTPase)	0.000238929
HQN_orf_11070	Homoserine kinase OS=Nautilia profundicola (strain ATCC BAA-1463 / DSM 18972 / AmH) GN=thrB PE=3 SV=1	15.549	7.3	1	1	1	K00872	thrB1; homoserine kinase [EC:2.7.1.39]	COG0083	Homoserine kinase	6.31903e-05
HQN_orf_11071	Translation initiation factor IF-2 OS=Nitratiruptor sp. (strain SB155-2) GN=infB PE=3 SV=1	61.915	27.8	5	13	5	K02519		COG0532	Translation initiation factor 2 (IF-2; GTPase)	0.000184256
HQN_orf_11073	Unclassified Protein	36.97	14.7	3	4	4					9.24736e-05
HQN_orf_11087	Uridylate kinase OS=Campylobacter curvus (strain 525.92) GN=pyrH PE=3 SV=2	8.5768	21.2	0	1	1	K09903	pyrH; uridylate kinase [EC:2.7.4.22]	COG0528	Uridylate kinase	0.000124309
HQN_orf_11089	GTP 3',8-cyclase OS=Nautilia profundicola (strain ATCC BAA-1463 / DSM 18972 / AmH) GN=moaA PE=3 SV=1	20.192	13.6	1	2	1	K03639	moaA; GTP 3',8-cyclase [EC:4.1.99.22]	COG2896	Molybdenum cofactor biosynthesis enzyme	9.65967e-05
HQN_orf_1110	Elongation factor Ts OS=Thiomicrospira crunogena (strain XCL-2) GN=tsf PE=3 SV=1	33.196	14.7	5	3	3	K02357		COG0264	Translation elongation factor Ts	7.71136e-05
HQN_orf_11109	Carbamoyl-phosphate synthase large chain OS=Campylobacter jejuni subsp. jejuni serotype O:2 (strain ATCC 700819 / NCTC 11168) GN=carB PE=3 SV=1	75.299	45.8	3	21	1	K01955	carB; carbamoyl-phosphate synthase large subunit [EC:6.3.5.5]	COG0458	Carbamoylphosphate synthase large subunit (split gene in MJ)	0.000242743
HQN_orf_1111	Uridylate kinase OS=Thiomicrospira crunogena (strain XCL-2) GN=pyrH PE=3 SV=1	28.553	22.5	2	4	4	K09903	pyrH; uridylate kinase [EC:2.7.4.22]	COG0528	Uridylate kinase	0.000121813
HQN_orf_11115	50S ribosomal protein L13 OS=Nautilia profundicola (strain ATCC BAA-1463 / DSM 18972 / AmH) GN=rplM PE=3 SV=1	17.899	36.5	13	6	6	K02871	RP-L13; large subunit ribosomal protein L13	COG0102	Ribosomal protein L13	0.000322674
HQN_orf_11128	Chaperone protein DnaJ OS=Arcobacter butzleri (strain RM4018) GN=dnaJ PE=3 SV=1	34.363	41.7	9	9	6	K03686		COG0484	DnaJ-class molecular chaperone with C-terminal Zn finger domain	0.000236144
HQN_orf_11133	Dihydroxy-acid dehydratase OS=Aquifex aeolicus (strain VF5) GN=ilvD PE=3 SV=1	25.095	35.4	12	7	7	K01687	ilvD; dihydroxy-acid dehydratase [EC:4.2.1.9]	COG0129	Dihydroxyacid dehydratase/phosphogluconate dehydratase	0.000252761
HQN_orf_11135	Thioredoxin reductase OS=Aquifex aeolicus (strain VF5) GN=trxB PE=3 SV=1	10.893	37.4	1	2	1	K00384	trxB; thioredoxin reductase (NADPH) [EC:1.8.1.9]	COG0492	Thioredoxin reductase	0.000172337
HQN_orf_1116	Outer membrane protein assembly factor BamA OS=Klebsiella pneumoniae (strain 342) GN=bamA PE=3 SV=1	61.423	6.9	3	3	3	K07277		COG4775	Outer membrane protein/protective antigen OMA87	4.29217e-05
HQN_orf_11166	Unclassified Protein	72.163	1.5	0	1	1	K03406	mcp; methyl-accepting chemotaxis protein	COG1196	Chromosome segregation ATPases	1.17381e-05
HQN_orf_11168	Glutamine--fructose-6-phosphate aminotransferase [isomerizing] OS=Aquifex aeolicus (strain VF5) GN=glmS PE=3 SV=3	19.851	25.6	2	3	3	K00820	glmS; glutamine---fructose-6-phosphate transaminase (isomerizing) [EC:2.6.1.16]	COG0449	Glucosamine 6-phosphate synthetase, contains amidotransferase and phosphosugar isomerase domains	0.000141295
HQN_orf_11170	Phosphate-specific transport system accessory protein PhoU homolog OS=Aquifex aeolicus (strain VF5)GN=phoU PE=1 SV=1	29.26	25.1	5	4	4	K02039		COG0704	Phosphate uptake regulator	0.000130177
HQN_orf_11180	ATP-dependent DNA helicase Hel308 OS=Pyrococcus abyssi (strain GE5 / Orsay) GN=hel308 PE=3 SV=1	70.086	1.9	1	1	1	K03726				1.2617e-05
HQN_orf_11186	DNA-directed RNA polymerase subunit beta' OS=Nitratiruptor sp. (strain SB155-2) GN=rpoC PE=3 SV=1	81.835	12.3	6	8	2	K03046	rpoC; DNA-directed RNA polymerase subunit beta' [EC:2.7.7.6]	COG0086	DNA-directed RNA polymerase, beta' subunit/160 kD subunit	8.42537e-05
HQN_orf_11191	Heptaprenyl diphosphate synthase component 2 OS=Geobacillus stearothermophilus GN=hepT PE=3 SV=1	36.067	4.5	1	1	1	K02523	ispB; octaprenyl-diphosphate synthase [EC:2.5.1.90]	COG0142	Geranylgeranyl pyrophosphate synthase	2.5792e-05
HQN_orf_11198	Unclassified Protein	21.914	5.4	1	1	1					4.12111e-05
HQN_orf_11225	Cysteine--tRNA ligase OS=Nitratiruptor sp. (strain SB155-2) GN=cysS PE=3 SV=1	36.38	48.7	7	15	4	K01883	CARS; cysteinyl-tRNA synthetase [EC:6.1.1.16]	COG0215	Cysteinyl-tRNA synthetase	0.000381686
HQN_orf_11226	Dihydroorotate dehydrogenase (quinone) OS=Nautilia profundicola (strain ATCC BAA-1463 / DSM 18972 /AmH) GN=pyrD PE=3 SV=1	44.987	13.2	5	5	1	K00254	DHODH; dihydroorotate dehydrogenase [EC:1.3.5.2]	COG0167	Dihydroorotate dehydrogenase	9.89927e-05
HQN_orf_11227	Unclassified Protein	46.145	10.1	2	4	3			COG0739	Membrane proteins related to metalloendopeptidases	7.83756e-05
HQN_orf_11228	Probable septum site-determining protein MinC OS=Helicobacter pylori (strain J99 / ATCC 700824) GN=minC PE=3 SV=1	22.934	20.6	5	4	4			COG0850	Septum formation inhibitor	0.000167577
HQN_orf_11229	UDP-3-O-acyl-N-acetylglucosamine deacetylase OS=Nautilia profundicola (strain ATCC BAA-1463 / DSM 18972/ AmH) GN=lpxC PE=3 SV=1	18.509	38.8	7	8	3	K02535	lpxC; UDP-3-O-[3-hydroxymyristoyl] N-acetylglucosamine deacetylase [EC:3.5.1.108]	COG0774	UDP-3-O-acyl-N-acetylglucosamine deacetylase	0.00040174
HQN_orf_11231	Sulfide-quinone reductase OS=Aquifex aeolicus (strain VF5) GN=sqr PE=1 SV=1	51.072	5.9	2	2	2	K17218	sqr; sulfide:quinone oxidoreductase [EC:1.8.5.4]	COG0446	Uncharacterized NAD(FAD)-dependent dehydrogenases	3.44674e-05
HQN_orf_11252	Membrane protein insertase YidC OS=Campylobacter jejuni subsp. jejuni serotype O:2 (strain ATCC 700819/ NCTC 11168) GN=yidC PE=3 SV=1	41.848	22.1	10	7	3	K03217	yidC; YidC/Oxa1 family membrane protein insertase	COG0706	Preprotein translocase subunit YidC	0.000152968
HQN_orf_11278	Serine--tRNA ligase OS=Nautilia profundicola (strain ATCC BAA-1463 / DSM 18972 / AmH) GN=serS PE=3 SV=1	48.535	32.2	18	13	0	K01875	SARS; seryl-tRNA synthetase [EC:6.1.1.11]	COG0172	Seryl-tRNA synthetase	0.000244002
HQN_orf_11286	Metalloprotease TldD OS=Escherichia coli (strain K12) GN=tldD PE=1 SV=1	15.712	16.9	1	2	2	K03592		COG0312	Predicted Zn-dependent proteases and their inactivated homologs	0.000116659
HQN_orf_11289	Putative L(+)-tartrate dehydratase subunit alpha OS=Methanocaldococcus jannaschii (strain ATCC 43067/ DSM 2661 / JAL-1 / JCM 10045 / NBRC 100440) GN=MJ1294 PE=3 SV=1	32.756	30.7	6	6	6	K01677	E4.2.1.2AA; fumarate hydratase subunit alpha [EC:4.2.1.2]	COG1951	Tartrate dehydratase alpha subunit/Fumarate hydratase class I, N-terminal domain	0.000161337
HQN_orf_11306	Unclassified Protein	39.806	18.1	4	4	3	K08305		COG1462	Uncharacterized protein involved in formation of curli polymers	9.02719e-05
HQN_orf_11307	Unclassified Protein	38.299	6.9	1	2	2	K03529				4.84526e-05
HQN_orf_11312	Phosphoglycerate kinase OS=Aquifex aeolicus (strain VF5) GN=pgk PE=3 SV=1	45.333	8	2	2	2	K00927	PGK; phosphoglycerate kinase [EC:2.7.2.3]	COG0126	3-phosphoglycerate kinase	3.82007e-05
HQN_orf_11325	Unclassified Protein	61.909	1.9	0	2	2	K19171				2.99126e-05
HQN_orf_11338	Unclassified Protein	25.352	5	1	1	1			COG0775	Nucleoside phosphorylase	3.73539e-05
HQN_orf_11358	Translation initiation factor IF-2 OS=Nitratiruptor sp. (strain SB155-2) GN=infB PE=3 SV=1	20.254	18.9	4	4	2	K02519		COG0532	Translation initiation factor 2 (IF-2; GTPase)	0.000187231
HQN_orf_11362	Inosine-5'-monophosphate dehydrogenase OS=Helicobacter pylori (strain J99 / ATCC 700824) GN=guaB PE=3 SV=1	37.772	78.9	27	25	4	K00088	IMPDH; IMP dehydrogenase [EC:1.1.1.205]	COG0517	FOG: CBS domain	0.000554301
HQN_orf_11364	Fructose-1,6-bisphosphatase class 1 OS=Arcobacter butzleri (strain RM4018) GN=fbp PE=3 SV=1	23.824	27.7	1	6	2	K03841	FBP; fructose-1,6-bisphosphatase I [EC:3.1.3.11]	COG0158	Fructose-1,6-bisphosphatase	0.000234521
HQN_orf_11406	Oligoendopeptidase F homolog OS=Borrelia burgdorferi (strain ATCC 35210 / B31 / CIP 102532 / DSM 4680)GN=pepF PE=3 SV=1	48.027	7.1	2	3	2	K08602		COG1164	Oligoendopeptidase F	5.84795e-05
HQN_orf_11415	Unclassified Protein	57.121	2.5	1	1	1	K16898		COG1074	ATP-dependent exoDNAse (exonuclease V) beta subunit (contains helicase and exonuclease domains)	1.62026e-05
HQN_orf_11435	Glyceraldehyde-3-phosphate dehydrogenase 2 OS=Bacillus subtilis (strain 168) GN=gapB PE=1 SV=1	38.702	19.6	7	6	6	K00134	GAPDH; glyceraldehyde 3-phosphate dehydrogenase [EC:1.2.1.12]	COG0057	Glyceraldehyde-3-phosphate dehydrogenase/erythrose-4-phosphate dehydrogenase	0.00013421
HQN_orf_11441	UDP-N-acetylmuramoyl-L-alanyl-D-glutamate--2,6-diaminopimelate ligase OS=Campylobacter jejuni subsp.jejuni serotype O:2 (strain ATCC 700819 / NCTC 11168) GN=murE PE=3 SV=2	46.185	20.1	12	8	3	K01928	murE; UDP-N-acetylmuramoyl-L-alanyl-D-glutamate--2,6-diaminopimelate ligase [EC:6.3.2.13]	COG0769	UDP-N-acetylmuramyl tripeptide synthase	0.000157565
HQN_orf_11449	Unclassified Protein	26.639	14.7	1	3	1	K01657	trpE; anthranilate synthase component I [EC:4.1.3.27]	COG0147	Anthranilate/para-aminobenzoate synthases component I	0.00011043
HQN_orf_11453	DNA topoisomerase 1 OS=Helicobacter pylori (strain ATCC 700392 / 26695) GN=topA PE=1 SV=1	73.109	17.9	2	12	1	K03168		COG0550	Topoisomerase IA	0.000146765
HQN_orf_11459	Vitamin B12 transporter BtuB OS=Photorhabdus luminescens subsp. laumondii (strain DSM 15139 / CIP 105565/ TT01) GN=btuB PE=3 SV=1	67.858	11.8	3	5	5	K16092		COG4206	Outer membrane cobalamin receptor protein	6.28759e-05
HQN_orf_1146	Protein TraB OS=Escherichia coli (strain K12) GN=traB PE=3 SV=1	53.171	2.1	0	1	1	K12065		COG2433	Uncharacterized conserved protein	1.6629e-05
HQN_orf_11460	Propionyl-CoA carboxylase beta chain OS=Saccharopolyspora erythraea (strain ATCC 11635 / DSM 40517 /JCM 4748 / NBRC 13426 / NCIMB 8594 / NRRL 2338) GN=pccB PE=3 SV=2	47.823	2.7	1	1	1	K01604				1.79263e-05
HQN_orf_11482	Adenosine monophosphate-protein transferase SoFic OS=Shewanella oneidensis (strain MR-1) GN=fic PE=1 SV=1	43.261	6.2	1	1	1			COG3177	Uncharacterized conserved protein	2.14204e-05
HQN_orf_11483	Bifunctional homocysteine S-methyltransferase/5,10-methylenetetrahydrofolate reductase OS=Bacillus subtilis(strain 168) GN=yitJ PE=2 SV=1	36.045	18.8	6	4	2			COG0685	5,10-methylenetetrahydrofolate reductase	0.000100435
HQN_orf_11492	Unclassified Protein	6.7096	24.1	1	1	1	K15899	pseF; pseudaminic acid cytidylyltransferase [EC:2.7.7.81]	COG1083	CMP-N-acetylneuraminic acid synthetase	0.000189571
HQN_orf_11493	Unclassified Protein	9.539	18.1	5	1	1	K04763				0.000116659
HQN_orf_11517	Ribosome maturation factor RimP OS=Nautilia profundicola (strain ATCC BAA-1463 / DSM 18972 / AmH) GN=rimP PE=3 SV=1	18.196	42.4	1	4	1	K09748		COG0779	Uncharacterized protein conserved in bacteria	0.000216652
HQN_orf_11537	Sialic acid synthase OS=Homo sapiens GN=NANS PE=1 SV=2	35.564	29.5	6	6	5	K01654	E2.5.1.56; N-acetylneuraminate synthase [EC:2.5.1.56]	COG2089	Sialic acid synthase	0.000154752
HQN_orf_11550	Unclassified Protein	42.663	27.4	11	8	6	K12285		COG4969	Tfp pilus assembly protein, major pilin PilA	0.000172828
HQN_orf_11551	Unclassified Protein	25.957	18.4	1	4	4	K05658	ABCB1; ATP-binding cassette, subfamily B (MDR/TAP), member 1 [EC:7.6.2.2]	COG2165	Type II secretory pathway, pseudopilin PulG	0.000140423
HQN_orf_11558	Probable diguanylate cyclase YdaM OS=Escherichia coli (strain K12) GN=ydaM PE=1 SV=2	44.909	8.8	4	4	2			COG3706	Response regulator containing a CheY-like receiver domain and a GGDEF domain	8.21988e-05
HQN_orf_11559	Cyclic dehypoxanthine futalosine synthase OS=Bacillus halodurans (strain ATCC BAA-125 / DSM 18197 /FERM 7344 / JCM 9153 / C-125) GN=mqnC PE=1 SV=1	35.664	32.6	17	12	4	K11784	mqnC; cyclic dehypoxanthinyl futalosine synthase [EC:1.21.98.1]	COG1060	Thiamine biosynthesis enzyme ThiH and related uncharacterized enzymes	0.000305349
HQN_orf_11563	Phosphatidylserine decarboxylase proenzyme OS=Ehrlichia canis (strain Jake) GN=psd PE=3 SV=1	26.582	19.8	6	4	4	K01613	psd; phosphatidylserine decarboxylase [EC:4.1.1.65]	COG0688	Phosphatidylserine decarboxylase	0.000141735
HQN_orf_11564	ATP-dependent zinc metalloprotease FtsH OS=Helicobacter pylori (strain J99 / ATCC 700824) GN=ftsH PE=3 SV=1	47.773	37.8	17	12	4	K03798		COG0465	ATP-dependent Zn proteases	0.000218736
HQN_orf_11576	Translation initiation factor IF-2 OS=Nitratiruptor sp. (strain SB155-2) GN=infB PE=3 SV=1	75.547	43.2	32	26	10	K02519		COG0532	Translation initiation factor 2 (IF-2; GTPase)	0.000298266
HQN_orf_11581	Unclassified Protein	62.415	3.2	1	1	1	K06030	MFN2; mitofusin 2 [EC:3.6.5.-]	COG0699	Predicted GTPases (dynamin-related)	1.48392e-05
HQN_orf_11583	Chemotaxis protein CheA OS=Thermotoga maritima (strain ATCC 43589 / MSB8 / DSM 3109 / JCM 10099) GN=cheA PE=1 SV=2	80.832	5.2	4	3	3	K03407	cheA; two-component system, chemotaxis family, sensor kinase CheA [EC:2.7.13.3]	COG0643	Chemotaxis protein histidine kinase and related kinases	3.25444e-05
HQN_orf_11590	3',5'-cyclic adenosine monophosphate phosphodiesterase CpdA OS=Rhodopseudomonas palustris (strain ATCC BAA-98 / CGA009) GN=cpdA PE=3 SV=1	15.544	16.2	3	2	1	K03651	cpdA; 3',5'-cyclic-AMP phosphodiesterase [EC:3.1.4.53]	COG1409	Predicted phosphohydrolases	0.000129621
HQN_orf_11595	Polyribonucleotide nucleotidyltransferase OS=Campylobacter concisus (strain 13826) GN=pnp PE=3 SV=1	66.432	31.3	5	15	3	K00962	pnp; polyribonucleotide nucleotidyltransferase [EC:2.7.7.8]	COG1185	Polyribonucleotide nucleotidyltransferase (polynucleotide phosphorylase)	0.000196447
HQN_orf_11600	Uncharacterized aminotransferase HP_0736 OS=Helicobacter pylori (strain ATCC 700392 / 26695) GN=HP_0736 PE=3 SV=1	21.968	41	12	8	4			COG0075	Serine-pyruvate aminotransferase/archaeal aspartate aminotransferase	0.000342727
HQN_orf_11601	ATP phosphoribosyltransferase regulatory subunit OS=Wolinella succinogenes (strain ATCC 29543 / DSM 1740 / LMG 7466 / NCTC 11488 / FDC 602W) GN=hisZ PE=3 SV=1	33.844	24.3	10	6	6	K03723	mfd; transcription-repair coupling factor (superfamily II helicase) [EC:3.6.4.-]	COG3705	ATP phosphoribosyltransferase involved in histidine biosynthesis	0.000166048
HQN_orf_11602	Adenylosuccinate synthetase OS=Nautilia profundicola (strain ATCC BAA-1463 / DSM 18972 / AmH) GN=purA PE=3 SV=1	29.225	55.2	7	13	6	K01939	purA; adenylosuccinate synthase [EC:6.3.4.4]	COG0104	Adenylosuccinate synthase	0.000395891
HQN_orf_11604	Unclassified Protein	34.755	8.5	2	2	2					5.26586e-05
HQN_orf_11605	Unclassified Protein	29.023	4.9	1	1	1			COG2067	Long-chain fatty acid transport protein	3.0576e-05
HQN_orf_11606	Unclassified Protein	17.51	48.4	2	6	1			COG1639	Predicted signal transduction protein	0.000320402
HQN_orf_11608	Unclassified Protein	31.09	9.1	2	2	2	K02450		COG3267	Type II secretory pathway, component ExeA (predicted ATPase)	6.19007e-05
HQN_orf_11612	Unclassified Protein	18.689	7.8	1	1	1	K00571				5.12354e-05
HQN_orf_1162	Triosephosphate isomerase OS=Thiomicrospira crunogena (strain XCL-2) GN=tpiA PE=3 SV=1	23.966	25.6	4	4	3	K01803	TPI; triosephosphate isomerase (TIM) [EC:5.3.1.1]	COG0149	Triosephosphate isomerase	0.000145824
HQN_orf_11646	Probable S-adenosylmethionine synthase OS=Aquifex aeolicus (strain VF5) GN=mat PE=3 SV=1	46.735	33.7	9	8	5	K00789	metK; S-adenosylmethionine synthetase [EC:2.5.1.6]	COG1812	Archaeal S-adenosylmethionine synthetase	0.000151279
HQN_orf_11653	Shikimate dehydrogenase (NADP(+)) OS=Helicobacter hepaticus (strain ATCC 51449 / 3B1) GN=aroE PE=3 SV=1	31.267	53.5	15	11	5	K00014	aroE; shikimate dehydrogenase [EC:1.1.1.25]	COG0169	Shikimate 5-dehydrogenase	0.000324557
HQN_orf_11676	Pyridoxine 5'-phosphate synthase OS=Nautilia profundicola (strain ATCC BAA-1463 / DSM 18972 / AmH) GN=pdxJ PE=3 SV=1	31.415	17.6	3	3	2	K03474	pdxJ; pyridoxine 5-phosphate synthase [EC:2.6.99.2]	COG0854	Pyridoxal phosphate biosynthesis protein	8.74943e-05
HQN_orf_11684	Leucine--tRNA ligase OS=Nitratiruptor sp. (strain SB155-2) GN=leuS PE=3 SV=1	82.327	29.3	27	19	3	K01869	LARS; leucyl-tRNA synthetase [EC:6.1.1.4]	COG0495	Leucyl-tRNA synthetase	0.000207301
HQN_orf_11698	N,N'-diacetyllegionaminic acid synthase OS=Legionella pneumophila subsp. pneumophila (strain Philadelphia 1 / ATCC 33152 / DSM 7513) GN=neuB PE=1 SV=1	10.631	15.6	1	1	1	K01654	E2.5.1.56; N-acetylneuraminate synthase [EC:2.5.1.56]	COG2089	Sialic acid synthase	9.84784e-05
HQN_orf_11703	Unclassified Protein	59.178	10.3	1	4	3			COG1075	Predicted acetyltransferases and hydrolases with the alpha/beta hydrolase fold	5.58588e-05
HQN_orf_11720	50S ribosomal protein L18 OS=Wolinella succinogenes (strain ATCC 29543 / DSM 1740 / LMG 7466 / NCTC 11488 / FDC 602W) GN=rplR PE=3 SV=1	15.028	33.3	7	6	6	K02881	RP-L18; large subunit ribosomal protein L18	COG0256	Ribosomal protein L18	0.000379142
HQN_orf_11721	50S ribosomal protein L6 OS=Wolinella succinogenes (strain ATCC 29543 / DSM 1740 / LMG 7466 / NCTC 11488/ FDC 602W) GN=rplF PE=3 SV=1	21.431	39.1	0	10	0	K02933	RP-L6; large subunit ribosomal protein L6	COG0097	Ribosomal protein L6P/L9E	0.000423622
HQN_orf_11722	30S ribosomal protein S8 OS=Nautilia profundicola (strain ATCC BAA-1463 / DSM 18972 / AmH) GN=rpsH PE=3 SV=1	16.699	58.7	14	11	2	K02994	RP-S8; small subunit ribosomal protein S8	COG0096	Ribosomal protein S8	0.000631903
HQN_orf_11724	50S ribosomal protein L5 OS=Wolinella succinogenes (strain ATCC 29543 / DSM 1740 / LMG 7466 / NCTC 11488/ FDC 602W) GN=rplE PE=3 SV=1	22.602	47	1	8	1	K02931	RP-L5; large subunit ribosomal protein L5	COG0094	Ribosomal protein L5	0.000329689
HQN_orf_11732	Enoyl-[acyl-carrier-protein] reductase [NADPH] FabL OS=Bacillus subtilis (strain 168) GN=fabL PE=1 SV=1	29.877	15.2	1	4	0	K00076	hdhA; 7-alpha-hydroxysteroid dehydrogenase [EC:1.1.1.159]	COG1028	Dehydrogenases with different specificities (related to short-chain alcohol dehydrogenases)	0.000117109
HQN_orf_11733	4-hydroxy-tetrahydrodipicolinate synthase OS=Sulfurovum sp. (strain NBC37-1) GN=dapA PE=3 SV=1	12.836	20.9	2	2	1	K01714	dapA; 4-hydroxy-tetrahydrodipicolinate synthase [EC:4.3.3.7]	COG0329	Dihydrodipicolinate synthase/N-acetylneuraminate lyase	0.000156347
HQN_orf_11734	4-hydroxy-tetrahydrodipicolinate synthase OS=Nitratiruptor sp. (strain SB155-2) GN=dapA PE=3 SV=1	14.426	44.4	1	4	1	K01714	dapA; 4-hydroxy-tetrahydrodipicolinate synthase [EC:4.3.3.7]	COG0329	Dihydrodipicolinate synthase/N-acetylneuraminate lyase	0.000259242
HQN_orf_11739	50S ribosomal protein L28 OS=Nautilia profundicola (strain ATCC BAA-1463 / DSM 18972 / AmH) GN=rpmB PE=3 SV=1	7.6508	13.2	4	1	1	K02902	RP-L28; large subunit ribosomal protein L28	COG0227	Ribosomal protein L28	0.000151657
HQN_orf_11741	Arginine biosynthesis bifunctional protein ArgJ OS=Wolinella succinogenes (strain ATCC 29543 / DSM 1740/ LMG 7466 / NCTC 11488 / FDC 602W) GN=argJ PE=3 SV=1	30.849	27.9	8	6	5	K00620	argJ; glutamate N-acetyltransferase / amino-acid N-acetyltransferase [EC:2.3.1.35 2.3.1.1]	COG1364	N-acetylglutamate synthase (N-acetylornithine aminotransferase)	0.000174318
HQN_orf_11756	Arginine--tRNA ligase OS=Nautilia profundicola (strain ATCC BAA-1463 / DSM 18972 / AmH) GN=argS PE=3 SV=1	63.004	24.5	1	10	1	K01887	RARS; arginyl-tRNA synthetase [EC:6.1.1.19]	COG0018	Arginyl-tRNA synthetase	0.000143614
HQN_orf_11759	Unclassified Protein	37.78	6	0	1	1					2.38454e-05
HQN_orf_11773	Putative dihydroorotate dehydrogenase A (fumarate) OS=Aquifex aeolicus (strain VF5) GN=pyrD PE=3 SV=1	14.174	16.4	1	1	1	K17828	pyrDI; dihydroorotate dehydrogenase (NAD+) catalytic subunit [EC:1.3.1.14]	COG0167	Dihydroorotate dehydrogenase	6.95673e-05
HQN_orf_11782	ATP synthase subunit alpha OS=Nitratiruptor sp. (strain SB155-2) GN=atpA PE=3 SV=1	28.979	55	2	15	1	K02111	ATPF1A; F-type H+/Na+-transporting ATPase subunit alpha [EC:7.1.2.2 7.2.2.1]	COG0056	F0F1-type ATP synthase, alpha subunit	0.000451359
HQN_orf_1180	3-isopropylmalate dehydrogenase OS=Thiomicrospira crunogena (strain XCL-2) GN=leuB PE=3 SV=1	40.419	26.3	5	6	6	K00052	leuB; 3-isopropylmalate dehydrogenase [EC:1.1.1.85]	COG0473	Isocitrate/isopropylmalate dehydrogenase	0.000127087
HQN_orf_11803	Metalloprotease PmbA OS=Escherichia coli O157:H7 GN=pmbA PE=3 SV=1	35.496	33.8	7	7	7	K03592		COG0312	Predicted Zn-dependent proteases and their inactivated homologs	0.000179932
HQN_orf_11804	3-isopropylmalate dehydratase large subunit 1 OS=Thermotoga maritima (strain ATCC 43589 / MSB8 / DSM 3109 / JCM 10099) GN=leuC1 PE=3 SV=1	45.702	51.7	24	14	14	K01681	ACO; aconitate hydratase [EC:4.2.1.3]	COG1048	Aconitase A	0.000264737
HQN_orf_11805	Isocitrate dehydrogenase [NADP] OS=Azotobacter vinelandii GN=icd PE=1 SV=5	28.314	49.8	21	12	11	K00031	IDH1; isocitrate dehydrogenase [EC:1.1.1.42]	COG2838	Monomeric isocitrate dehydrogenase	0.000395626
HQN_orf_11807	Unclassified Protein	22.527	6.2	1	1	1			COG1619	Uncharacterized proteins, homologs of microcin C7 resistance protein MccF	4.35795e-05
HQN_orf_11810	MEMO1 family protein aq_890 OS=Aquifex aeolicus (strain VF5) GN=aq_890 PE=3 SV=1	31.322	5.3	1	1	1	K06990		COG1355	Predicted dioxygenase	2.87229e-05
HQN_orf_11815	Chaperone protein DnaK OS=Aquifex aeolicus (strain VF5) GN=dnaK PE=3 SV=1	16.605	35.8	2	4	4	K04043	dnaK; molecular chaperone DnaK	COG0443	Molecular chaperone	0.000229783
HQN_orf_11822	Phosphoribosylamine--glycine ligase OS=Campylobacter jejuni (strain RM1221) GN=purD PE=3 SV=1	43.691	50.4	5	19	4	K01945	purD; phosphoribosylamine---glycine ligase [EC:6.3.4.13]	COG0151	Phosphoribosylamine-glycine ligase	0.000379142
HQN_orf_11863	UDP-glucose 4-epimerase OS=Azospirillum brasilense GN=exoB PE=3 SV=1	40.034	52.5	15	16	16	K01784	galE; UDP-glucose 4-epimerase [EC:5.1.3.2]	COG1087	UDP-glucose 4-epimerase	0.000356839
HQN_orf_11864	Unclassified Protein	17.704	8.1	1	1	1					5.78843e-05
HQN_orf_11866	Unclassified Protein	16.93	50.7	5	6	3			COG0607	Rhodanese-related sulfurtransferase	0.000349977
HQN_orf_11870	Unclassified Protein	30.65	4.1	1	1	1	K02030				3.0576e-05
HQN_orf_11872	Phosphoribosylformylglycinamidine synthase subunit PurL OS=Sulfurimonas denitrificans (strain ATCC 33889/ DSM 1251) GN=purL PE=3 SV=1	33.959	47.9	13	14	6	K23269	purL; phosphoribosylformylglycinamidine synthase subunit PurL [EC:6.3.5.3]	COG0046	Phosphoribosylformylglycinamidine (FGAM) synthase, synthetase domain	0.000367335
HQN_orf_11873	CinA-like protein OS=Uncultured termite group 1 bacterium phylotype Rs-D17 GN=TGRD_033 PE=3 SV=1	42.279	13.8	4	3	3	K03743	pncC; nicotinamide-nucleotide amidase [EC:3.5.1.42]	COG1546	Uncharacterized protein (competence- and mitomycin-induced)	6.46265e-05
HQN_orf_11875	ATP-dependent protease ATPase subunit HslU OS=Helicobacter pylori (strain ATCC 700392 / 26695) GN=hslU PE=3 SV=1	51.375	36.4	24	19	0	K03667		COG1220	ATP-dependent protease HslVU (ClpYQ), ATPase subunit	0.000333504
HQN_orf_11876	GTPase Era OS=Helicobacter pylori (strain HPAG1) GN=era PE=3 SV=1	30.919	25.6	1	6	0	K03595		COG1159	GTPase	0.000181263
HQN_orf_11878	Unclassified Protein	19.289	23.8	2	3	2	K00769	gpt; xanthine phosphoribosyltransferase [EC:2.4.2.22]	COG2236	Predicted phosphoribosyltransferases	0.000151657
HQN_orf_11880	Unclassified Protein	25.346	31	4	6	3					0.000229783
HQN_orf_11881	Probable tRNA-dihydrouridine synthase OS=Helicobacter pylori (strain J99 / ATCC 700824) GN=dus PE=3 SV=1	37.282	20.4	5	4	1	K05540		COG0042	tRNA-dihydrouridine synthase	9.78431e-05
HQN_orf_11882	Riboflavin synthase OS=Photobacterium phosphoreum GN=ribE PE=1 SV=1	23.289	23.9	1	4	2	K00793	ribE; riboflavin synthase [EC:2.5.1.9]	COG0307	Riboflavin synthase alpha chain	0.000163072
HQN_orf_11898	Bacterioferritin OS=Desulfovibrio desulfuricans (strain ATCC 27774 / DSM 6949) GN=bfr PE=1 SV=1	20.264	25.6	6	5	5	K03594	bfr; bacterioferritin [EC:1.16.3.1]	COG2193	Bacterioferritin (cytochrome b1)	0.000239963
HQN_orf_11899	Dual-specificity RNA methyltransferase RlmN OS=Nautilia profundicola (strain ATCC BAA-1463 / DSM 18972/ AmH) GN=rlmN PE=3 SV=1	42.407	19.6	0	6	1	K06941		COG0820	Predicted Fe-S-cluster redox enzyme	0.000128523
HQN_orf_1190	Phosphoribosylformylglycinamidine cyclo-ligase OS=Thiomicrospira crunogena (strain XCL-2) GN=purM PE=3 SV=1	38.922	32.1	5	6	6	K01933	purM; phosphoribosylformylglycinamidine cyclo-ligase [EC:6.3.3.1]	COG0150	Phosphoribosylaminoimidazole (AIR) synthetase	0.000129991
HQN_orf_11907	Translation initiation factor IF-3 OS=Sulfurimonas denitrificans (strain ATCC 33889 / DSM 1251) GN=infC PE=3 SV=1	9.9444	53.8	2	3	2	K02520		COG0290	Translation initiation factor 3 (IF-3)	0.000315952
HQN_orf_11908	Threonine--tRNA ligase OS=Nautilia profundicola (strain ATCC BAA-1463 / DSM 18972 / AmH) GN=thrS PE=3 SV=1	72.796	62.9	42	35	11	K01868	TARS; threonyl-tRNA synthetase [EC:6.1.1.3]	COG0441	Threonyl-tRNA synthetase	0.000432952
HQN_orf_11921	DNA translocase FtsK OS=Campylobacter jejuni subsp. jejuni serotype O:2 (strain ATCC 700819 / NCTC 11168)GN=ftsK PE=3 SV=1	79.398	16.8	2	9	1	K03466		COG1674	DNA segregation ATPase FtsK/SpoIIIE and related proteins	9.97742e-05
HQN_orf_11938	Anthranilate synthase component 1 OS=Aquifex aeolicus (strain VF5) GN=trpE PE=3 SV=1	55.459	29.3	23	13	4	K01657	trpE; anthranilate synthase component I [EC:4.1.3.27]	COG0147	Anthranilate/para-aminobenzoate synthases component I	0.000211993
HQN_orf_11939	Unclassified Protein	26.609	23.2	4	3	3	K03749		COG3147	Uncharacterized protein conserved in bacteria	0.000103874
HQN_orf_11941	50S ribosomal protein L25 OS=Nautilia profundicola (strain ATCC BAA-1463 / DSM 18972 / AmH) GN=rplY PE=3 SV=1	22.161	13.7	2	4	0	K02897	RP-L25; large subunit ribosomal protein L25	COG1825	Ribosomal protein L25 (general stress protein Ctc)	0.000169449
HQN_orf_11944	Cyclic di-GMP phosphodiesterase PdeB OS=Shewanella oneidensis (strain MR-1) GN=pdeB PE=1 SV=1	69.347	3.9	1	2	1			COG3706	Response regulator containing a CheY-like receiver domain and a GGDEF domain	2.62837e-05
HQN_orf_11945	Nucleoside diphosphate kinase OS=Campylobacter curvus (strain 525.92) GN=ndk PE=3 SV=1	16.388	39.2	3	4	2	K00940	ndk; nucleoside-diphosphate kinase [EC:2.7.4.6]	COG0105	Nucleoside diphosphate kinase	0.000233318
HQN_orf_11947	50S ribosomal protein L32 OS=Nautilia profundicola (strain ATCC BAA-1463 / DSM 18972 / AmH) GN=rpmF PE=3 SV=1	7.5959	29	2	2	2	K02911	RP-L32; large subunit ribosomal protein L32	COG0333	Ribosomal protein L32	0.000297366
HQN_orf_11948	Phosphate acyltransferase OS=Campylobacter curvus (strain 525.92) GN=plsX PE=3 SV=2	37.799	33.1	10	8	4	K03621	plsX; phosphate acyltransferase [EC:2.3.1.274]	COG0416	Fatty acid/phospholipid biosynthesis enzyme	0.000184385
HQN_orf_11949	3-oxoacyl-[acyl-carrier-protein] synthase 3 OS=Sulfurimonas denitrificans (strain ATCC 33889 / DSM 1251)GN=fabH PE=3 SV=1	6.9468	51.6	1	3	2	K00648	fabH; 3-oxoacyl-[acyl-carrier-protein] synthase III [EC:2.3.1.180]	COG0332	3-oxoacyl-[acyl-carrier-protein] synthase III	0.000529035
HQN_orf_11958	Tyrosine--tRNA ligase OS=Sulfurimonas denitrificans (strain ATCC 33889 / DSM 1251) GN=tyrS PE=3 SV=1	47.113	49.6	26	17	4	K01866	YARS; tyrosyl-tRNA synthetase [EC:6.1.1.1]	COG0162	Tyrosyl-tRNA synthetase	0.000323078
HQN_orf_11959	Unclassified Protein	19.592	62.1	1	7	2	K00459	ncd2; nitronate monooxygenase [EC:1.13.12.16]	COG2070	Dioxygenases related to 2-nitropropane dioxygenase	0.000325643
HQN_orf_11968	Unclassified Protein	24.314	6.2	0	1	1			COG4254	Uncharacterized protein conserved in bacteria	3.64559e-05
HQN_orf_11969	Unclassified Protein	55.912	10	3	4	4			COG3303	Formate-dependent nitrite reductase, periplasmic cytochrome c552 subunit	6.45348e-05
HQN_orf_11972	Unclassified Protein	10.387	45.7	7	4	4	K04574	NEFH; neurofilament heavy polypeptide			0.000409883
HQN_orf_11977	Anthranilate phosphoribosyltransferase OS=Petrotoga mobilis (strain DSM 10674 / SJ95) GN=trpD PE=3 SV=1	37.88	35.5	1	10	0	K00766	trpD; anthranilate phosphoribosyltransferase [EC:2.4.2.18]	COG0547	Anthranilate phosphoribosyltransferase	0.000232602
HQN_orf_11982	ATP synthase epsilon chain OS=Helicobacter pylori (strain ATCC 700392 / 26695) GN=atpC PE=3 SV=2	15.205	41.4	9	4	3	K02114	ATPF1E; F-type H+-transporting ATPase subunit epsilon	COG0355	F0F1-type ATP synthase, epsilon subunit (mitochondrial delta subunit)	0.00023883
HQN_orf_12007	Cytochrome bd ubiquinol oxidase subunit 1 OS=Bacillus subtilis (strain 168) GN=cydA PE=3 SV=1	45.369	5.8	2	2	2	K00425	cydA; cytochrome bd ubiquinol oxidase subunit I [EC:7.1.1.7]			3.82972e-05
HQN_orf_12029	tRNA N6-adenosine threonylcarbamoyltransferase OS=Nautilia profundicola (strain ATCC BAA-1463 / DSM 18972 / AmH) GN=tsaD PE=3 SV=1	33.957	27.2	5	6	2	K01409		COG0533	Metal-dependent proteases with possible chaperone activity	0.000156347
HQN_orf_12030	Unclassified Protein	45.561	51.1	35	19	18					0.00037037
HQN_orf_12039	Ammonium/H(+) antiporter subunit AmhM OS=Bacillus pseudofirmus (strain OF4) GN=amhM PE=1 SV=1	20.076	6.1	1	1	1	K07228		COG0490	Putative regulatory, ligand-binding protein related to C-terminal domains of K+ channels	4.65205e-05
HQN_orf_12048	Tungsten-containing aldehyde ferredoxin oxidoreductase OS=Pyrococcus abyssi (strain GE5 / Orsay) GN=aor PE=3 SV=1	72.519	4.4	3	3	3	K03738	aor; aldehyde:ferredoxin oxidoreductase [EC:1.2.7.5]			3.58809e-05
HQN_orf_12058	LL-diaminopimelate aminotransferase OS=Aquifex aeolicus (strain VF5) GN=dapL PE=3 SV=1	8.2804	46.7	4	3	3	K10206	E2.6.1.83; LL-diaminopimelate aminotransferase [EC:2.6.1.83]	COG0436	Aspartate/tyrosine/aromatic aminotransferase	0.000406223
HQN_orf_12077	Transcription-repair-coupling factor OS=Helicobacter pylori (strain J99 / ATCC 700824) GN=mfd PE=3 SV=1	78.476	16.3	3	12	0	K03723	mfd; transcription-repair coupling factor (superfamily II helicase) [EC:3.6.4.-]	COG1197	Transcription-repair coupling factor (superfamily II helicase)	0.000134607
HQN_orf_12078	Unclassified Protein	7.1771	43.5	6	3	2	K00265	gltB; glutamate synthase (NADPH) large chain [EC:1.4.1.13]	COG0070	Glutamate synthase domain 3	0.000517012
HQN_orf_12088	Unclassified Protein	76.473	28.8	21	16	16			COG3118	Thioredoxin domain-containing protein	0.000192275
HQN_orf_12114	ATP synthase subunit a OS=Nitratiruptor sp. (strain SB155-2) GN=atpB PE=3 SV=1	9.2228	34.9	2	1	1	K02108	ATPF0A; F-type H+-transporting ATPase subunit a	COG0356	F0F1-type ATP synthase, subunit a	0.000113177
HQN_orf_12118	Enolase OS=Aquifex aeolicus (strain VF5) GN=eno PE=3 SV=1	37.372	8.7	1	2	1	K01689	ENO; enolase [EC:4.2.1.11]	COG0148	Enolase	4.79926e-05
HQN_orf_1212	Dihydroorotase OS=Pseudomonas entomophila (strain L48) GN=pyrC PE=3 SV=1	40.01	3.3	1	1	1	K01465	URA4; dihydroorotase [EC:3.5.2.3]	COG0418	Dihydroorotase	2.19792e-05
HQN_orf_12135	Unclassified Protein	34.412	9	1	2	1	K10716		COG1226	Kef-type K+ transport systems, predicted NAD-binding component	5.39704e-05
HQN_orf_12137	Unclassified Protein	23.561	48	1	8	2	K01141	sbcB; exodeoxyribonuclease I [EC:3.1.11.1]	COG1633	Uncharacterized conserved protein	0.000327906
HQN_orf_12142	Unclassified Protein	20.856	23.5	2	4	2					0.000188393
HQN_orf_12146	Sulfide-quinone reductase OS=Acidianus ambivalens GN=sqr PE=1 SV=1	45.351	11.2	8	4	4	K17218	sqr; sulfide:quinone oxidoreductase [EC:1.8.5.4]			7.91941e-05
HQN_orf_12182	Unclassified Protein	27.174	18.4	2	2	2			COG1611	Predicted Rossmann fold nucleotide-binding protein	6.8623e-05
HQN_orf_12183	Ribonuclease TTHA0252 OS=Thermus thermophilus (strain HB8 / ATCC 27634 / DSM 579) GN=TTHA0252 PE=1 SV=1	42.354	12.3	2	4	2	K07576		COG1236	Predicted exonuclease of the beta-lactamase fold involved in RNA processing	8.52004e-05
HQN_orf_1220	Pyruvate dehydrogenase E1 component OS=Cupriavidus necator (strain ATCC 17699 / H16 / DSM 428 / Stanier 337) GN=pdhA PE=3 SV=1	101.82	2.5	3	2	2	K00163	aceE; pyruvate dehydrogenase E1 component [EC:1.2.4.1]	COG2609	Pyruvate dehydrogenase complex, dehydrogenase (E1) component	1.70977e-05
HQN_orf_12234	Polyamine aminopropyltransferase 1 OS=Aquifex aeolicus (strain VF5) GN=speE1 PE=3 SV=1	27.96	5.8	1	1	1	K00797	speE; spermidine synthase [EC:2.5.1.16]	COG0421	Spermidine synthase	3.37015e-05
HQN_orf_12235	Protein translocase subunit SecD OS=Aquifex aeolicus (strain VF5) GN=secD PE=3 SV=1	49.918	5.3	2	2	2	K03072	secD; preprotein translocase subunit SecD	COG0342	Preprotein translocase subunit SecD	3.4546e-05
HQN_orf_12249	3-deoxy-manno-octulosonate cytidylyltransferase OS=Nitratiruptor sp. (strain SB155-2) GN=kdsB PE=3 SV=1	12.295	16.8	4	2	1	K00979	kdsB; 3-deoxy-manno-octulosonate cytidylyltransferase (CMP-KDO synthetase) [EC:2.7.7.38]	COG1212	CMP-2-keto-3-deoxyoctulosonic acid synthetase	0.000170401
HQN_orf_12250	4-hydroxythreonine-4-phosphate dehydrogenase OS=Sulfurimonas denitrificans (strain ATCC 33889 / DSM 1251) GN=pdxA PE=3 SV=1	35.88	8.2	3	2	2	K00097	pdxA; 4-hydroxythreonine-4-phosphate dehydrogenase [EC:1.1.1.262]	COG1995	Pyridoxal phosphate biosynthesis protein	5.03843e-05
HQN_orf_12256	50S ribosomal protein L3 OS=Helicobacter hepaticus (strain ATCC 51449 / 3B1) GN=rplC PE=3 SV=2	18.66	32.2	7	6	3	K02906	RP-L3; large subunit ribosomal protein L3	COG0087	Ribosomal protein L3	0.000299323
HQN_orf_12267	DNA-binding protein HU-alpha OS=Burkholderia pseudomallei (strain 1026b) GN=hupA PE=3 SV=1	11.897	45.5	5	7	5	K03530		COG0776	Bacterial nucleoid DNA-binding protein	0.000576955
HQN_orf_12268	Flagellar hook-associated protein 3 OS=Bacillus subtilis (strain 168) GN=flgL PE=3 SV=1	44.941	26.6	7	7	7	K02397	flgL; flagellar hook-associated protein 3 FlgL	COG1344	Flagellin and related hook-associated proteins	0.000137157
HQN_orf_12297	S-adenosylmethionine synthase OS=Wolinella succinogenes (strain ATCC 29543 / DSM 1740 / LMG 7466 / NCTC 11488 / FDC 602W) GN=metK PE=3 SV=1	18.007	73.3	17	7	4	K00789	metK; S-adenosylmethionine synthetase [EC:2.5.1.6]	COG0192	S-adenosylmethionine synthetase	0.000363561
HQN_orf_12298	5-methyltetrahydropteroyltriglutamate--homocysteine methyltransferase OS=Desulfotomaculum reducens (strain MI-1) GN=metE PE=3 SV=1	55.095	50.9	68	32	12	K00549	metE; 5-methyltetrahydropteroyltriglutamate--homocysteine methyltransferase [EC:2.1.1.14]	COG0620	Methionine synthase II (cobalamin-independent)	0.000519595
HQN_orf_12303	Acetolactate synthase small subunit OS=Buchnera aphidicola subsp. Schizaphis graminum (strain Sg) GN=ilvH PE=3 SV=1	19.783	8.5	1	1	1	K01653	E2.2.1.6S; acetolactate synthase I/III small subunit [EC:2.2.1.6]	COG0440	Acetolactate synthase, small (regulatory) subunit	4.79926e-05
HQN_orf_12304	Acetolactate synthase large subunit OS=Bacillus subtilis (strain 168) GN=ilvB PE=1 SV=4	55.164	5.1	0	2	1	K01652	E2.2.1.6L; acetolactate synthase I/II/III large subunit [EC:2.2.1.6]	COG0028	Thiamine pyrophosphate-requiring enzymes [acetolactate synthase, pyruvate dehydrogenase (cytochrome), glyoxylate carboligase, phosphonopyruvate decarboxylase]	3.20627e-05
HQN_orf_12305	N-acetyl-gamma-glutamyl-phosphate reductase OS=Sulfurovum sp. (strain NBC37-1) GN=argC PE=3 SV=1	9.8753	69.2	1	4	2	K00145	argC; N-acetyl-gamma-glutamyl-phosphate reductase [EC:1.2.1.38]	COG0002	Acetylglutamate semialdehyde dehydrogenase	0.000415498
HQN_orf_12306	Unclassified Protein	29.756	4.8	1	1	1	K03269	lpxH; UDP-2,3-diacylglucosamine hydrolase [EC:3.6.1.54]	COG2908	Uncharacterized protein conserved in bacteria	3.28261e-05
HQN_orf_12307	Unclassified Protein	9.0235	35	1	2	1	K03415	cheV; two-component system, chemotaxis family, chemotaxis protein CheV	COG0835	Chemotaxis signal transduction protein	0.000244608
HQN_orf_12308	Chemotaxis protein CheV OS=Bacillus subtilis (strain 168) GN=cheV PE=1 SV=1	31.331	44.5	7	11	5	K03415	cheV; two-component system, chemotaxis family, chemotaxis protein CheV	COG0835	Chemotaxis signal transduction protein	0.000317153
HQN_orf_12336	V-type ATP synthase beta chain OS=Staphylothermus marinus (strain ATCC 43588 / DSM 3639 / JCM 9404 /F1) GN=atpB PE=3 SV=1	53.787	2.7	1	1	1	K02118	ATPVB; V/A-type H+/Na+-transporting ATPase subunit B			1.62026e-05
HQN_orf_12341	Trigger factor OS=Sulfurimonas denitrificans (strain ATCC 33889 / DSM 1251) GN=tig PE=3 SV=1	20.175	14.5	2	2	2	K03545		COG0544	FKBP-type peptidyl-prolyl cis-trans isomerase (trigger factor)	9.47855e-05
HQN_orf_12345	Alanine racemase OS=Nitratiruptor sp. (strain SB155-2) GN=alr PE=3 SV=1	40.141	11.8	4	3	1	K01775	alr; alanine racemase [EC:5.1.1.1]	COG0787	Alanine racemase	6.91444e-05
HQN_orf_12368	2-methylcitrate synthase OS=Bacillus subtilis (strain 168) GN=mmgD PE=1 SV=1	42.869	9.1	2	2	2	K01647	CS; citrate synthase [EC:2.3.3.1]			4.16639e-05
HQN_orf_12369	tRNA-2-methylthio-N(6)-dimethylallyladenosine synthase OS=Sulfurovum sp. (strain NBC37-1) GN=miaB PE=3 SV=2	24.812	12.9	1	2	1	K06168		COG0621	2-methylthioadenine synthetase	7.62094e-05
HQN_orf_12380	ATP synthase subunit alpha OS=Campylobacter fetus subsp. fetus (strain 82-40) GN=atpA PE=3 SV=1	17.748	56.3	11	10	5	K02111	ATPF1A; F-type H+/Na+-transporting ATPase subunit alpha [EC:7.1.2.2 7.2.2.1]	COG0056	F0F1-type ATP synthase, alpha subunit	0.000512354
HQN_orf_12390	D-3-phosphoglycerate dehydrogenase OS=Bacillus subtilis (strain 168) GN=serA PE=3 SV=3	60.359	70.5	36	36	1	K00058	serA; D-3-phosphoglycerate dehydrogenase / 2-oxoglutarate reductase [EC:1.1.1.95 1.1.1.399]	COG0111	Phosphoglycerate dehydrogenase and related dehydrogenases	0.000517993
HQN_orf_12394	Unclassified Protein	75.2	1.7	1	1	1	K13038	coaBC; phosphopantothenoylcysteine decarboxylase / phosphopantothenate---cysteine ligase [EC:4.1.1.36 6.3.2.5]	COG4206	Outer membrane cobalamin receptor protein	1.227e-05
HQN_orf_12413	DNA-directed RNA polymerase subunit beta' OS=Nitratiruptor sp. (strain SB155-2) GN=rpoC PE=3 SV=1	76.033	44.2	5	24	5	K03046	rpoC; DNA-directed RNA polymerase subunit beta' [EC:2.7.7.6]	COG0086	DNA-directed RNA polymerase, beta' subunit/160 kD subunit	0.00027574
HQN_orf_12421	DNA translocase FtsK OS=Campylobacter jejuni subsp. jejuni serotype O:2 (strain ATCC 700819 / NCTC 11168)GN=ftsK PE=3 SV=1	77.193	21.2	13	11	4	K03466		COG1674	DNA segregation ATPase FtsK/SpoIIIE and related proteins	0.000126381
HQN_orf_12425	Phosphoenolpyruvate synthase OS=Aquifex aeolicus (strain VF5) GN=ppsA PE=3 SV=1	65.697	31.9	23	17	17	K01007	pps; pyruvate, water dikinase [EC:2.7.9.2]	COG1080	Phosphoenolpyruvate-protein kinase (PTS system EI component in bacteria)	0.000227351
HQN_orf_12453	Signaling protein YkoW OS=Bacillus subtilis (strain 168) GN=ykoW PE=3 SV=2	58.356	3.2	3	1	1			COG3706	Response regulator containing a CheY-like receiver domain and a GGDEF domain	1.57976e-05
HQN_orf_12456	Nicotinamide-nucleotide amidohydrolase PncC OS=Enterobacter agglomerans GN=pncC PE=3 SV=1	40.826	20.3	4	5	3	K03742	pncC; nicotinamide-nucleotide amidase [EC:3.5.1.42]	COG1546	Uncharacterized protein (competence- and mitomycin-induced)	0.00011086
HQN_orf_12458	Nitrate reductase OS=Klebsiella oxytoca GN=nasA PE=2 SV=2	69.76	16	8	7	7	K00372	nasA; assimilatory nitrate reductase catalytic subunit [EC:1.7.99.-]	COG0243	Anaerobic dehydrogenases, typically selenocysteine-containing	8.92099e-05
HQN_orf_12460	Unclassified Protein	32.46	8.8	3	2	1	K10716		COG1226	Kef-type K+ transport systems, predicted NAD-binding component	5.7229e-05
HQN_orf_12461	Cyclic AMP receptor protein OS=Thermus thermophilus (strain HB8 / ATCC 27634 / DSM 579) GN=TTHA1437 PE=1 SV=1	19.69	15.6	2	2	2	K10914	crp; CRP/FNR family transcriptional regulator, cyclic AMP receptor protein	COG0664	cAMP-binding proteins - catabolite gene activator and regulatory subunit of cAMP-dependent protein kinases	9.78431e-05
HQN_orf_12462	Unclassified Protein	23.621	45.6	10	9	3	K01141	sbcB; exodeoxyribonuclease I [EC:3.1.11.1]	COG1633	Uncharacterized conserved protein	0.000368895
HQN_orf_12481	60 kDa chaperonin OS=Aquifex aeolicus (strain VF5) GN=groL PE=3 SV=1	57.7	69.3	78	34	32	K04077	groEL; chaperonin GroEL	COG0459	Chaperonin GroEL (HSP60 family)	0.000499644
HQN_orf_12482	10 kDa chaperonin OS=Hydrogenobaculum sp. (strain Y04AAS1) GN=groS PE=3 SV=1	12.791	57.3	5	5	5	K04078		COG0234	Co-chaperonin GroES (HSP10)	0.000382972
HQN_orf_12496	Probable nitronate monooxygenase OS=Staphylococcus aureus (strain Newman) GN=NWMN_0792 PE=3 SV=1	22.91	65.7	23	16	4	K00459	ncd2; nitronate monooxygenase [EC:1.13.12.16]	COG2070	Dioxygenases related to 2-nitropropane dioxygenase	0.000641933
HQN_orf_12500	Histidinol-phosphate aminotransferase OS=Campylobacter fetus subsp. fetus (strain 82-40) GN=hisC PE=3 SV=1	15.14	42.4	2	4	1	K00817	hisC; histidinol-phosphate aminotransferase [EC:2.6.1.9]	COG0079	Histidinol-phosphate/aromatic aminotransferase and cobyric acid decarboxylase	0.000266064
HQN_orf_12501	Flagellar M-ring protein OS=Salmonella typhimurium (strain LT2 / SGSC1412 / ATCC 700720) GN=fliF PE=1 SV=2	62.653	16.1	4	6	3	K02409	fliF; flagellar M-ring protein FliF	COG1766	Flagellar biosynthesis/type III secretory pathway lipoprotein	8.42537e-05
HQN_orf_12502	DNA ligase OS=Nautilia profundicola (strain ATCC BAA-1463 / DSM 18972 / AmH) GN=ligA PE=3 SV=1	74.135	10.8	4	7	5	K01972	E6.5.1.2; DNA ligase (NAD+) [EC:6.5.1.2]	COG0272	NAD-dependent DNA ligase (contains BRCT domain type II)	8.41202e-05
HQN_orf_12515	DNA translocase FtsK OS=Campylobacter jejuni subsp. jejuni serotype O:2 (strain ATCC 700819 / NCTC 11168)GN=ftsK PE=3 SV=1	33.96	12.5	1	3	1	K03466		COG1674	DNA segregation ATPase FtsK/SpoIIIE and related proteins	7.98193e-05
HQN_orf_12525	Acetyl-coenzyme A synthetase OS=Wolinella succinogenes (strain ATCC 29543 / DSM 1740 / LMG 7466 / NCTC 11488 / FDC 602W) GN=acsA PE=3 SV=1	64.016	31	54	16	7	K01895	ACSS1_2; acetyl-CoA synthetase [EC:6.2.1.1]	COG0365	Acyl-coenzyme A synthetases/AMP-(fatty) acid ligases	0.00021704
HQN_orf_12526	DNA polymerase I OS=Helicobacter pylori (strain J99 / ATCC 700824) GN=polA PE=3 SV=1	76.485	24.5	7	15	6	K02335	polA; DNA polymerase I [EC:2.7.7.7]	COG0749	DNA polymerase I - 3'-5' exonuclease and polymerase domains	0.000176072
HQN_orf_12541	Unclassified Protein	18.414	15	2	1	1			COG2165	Type II secretory pathway, pseudopilin PulG	4.89215e-05
HQN_orf_12543	Unclassified Protein	10.742	9.4	1	1	1					9.59853e-05
HQN_orf_12548	Ferredoxin, 2Fe-2s OS=Azotobacter vinelandii (strain DJ / ATCC BAA-1303) GN=Avin_01520 PE=1 SV=2	15.338	26.7	4	4	2			COG3411	Ferredoxin	0.000268419
HQN_orf_12565	Probable D,D-dipeptide-binding periplasmic protein DdpA OS=Escherichia coli (strain K12) GN=ddpA PE=2 SV=1	50.514	26.3	11	9	8	K02035	ABC.PE.S; peptide/nickel transport system substrate-binding protein			0.000159826
HQN_orf_12577	Glutamate synthase [NADPH] large chain OS=Bacillus subtilis (strain 168) GN=gltA PE=2 SV=3	72.889	35.2	3	19	4	K00265	gltB; glutamate synthase (NADPH) large chain [EC:1.4.1.13]	COG0070	Glutamate synthase domain 3	0.000220972
HQN_orf_12589	UPF0026 protein jhp_0109 OS=Helicobacter pylori (strain J99 / ATCC 700824) GN=jhp_0109 PE=3 SV=1	37.385	35.1	11	10	10			COG0731	Fe-S oxidoreductases	0.000246998
HQN_orf_12600	Polyribonucleotide nucleotidyltransferase OS=Nitratiruptor sp. (strain SB155-2) GN=pnp PE=3 SV=1	56.601	22.2	1	10	2	K00962	pnp; polyribonucleotide nucleotidyltransferase [EC:2.7.7.8]	COG1185	Polyribonucleotide nucleotidyltransferase (polynucleotide phosphorylase)	0.000156025
HQN_orf_12650	RNA polymerase sigma-54 factor OS=Helicobacter pylori (strain J99 / ATCC 700824) GN=rpoN PE=3 SV=1	49.535	3.8	1	1	1	K03092	rpoN; RNA polymerase sigma-54 factor	COG1508	DNA-directed RNA polymerase specialized sigma subunit, sigma54 homolog	1.85854e-05
HQN_orf_12671	Unclassified Protein	20.686	5.7	0	1	1			COG0582	Integrase	4.79926e-05
HQN_orf_12682	Alanine--tRNA ligase OS=Sulfurovum sp. (strain NBC37-1) GN=alaS PE=3 SV=1	64.719	33.2	11	20	1	K01872	AARS; alanyl-tRNA synthetase [EC:6.1.1.7]	COG0013	Alanyl-tRNA synthetase	0.000277252
HQN_orf_12702	Unclassified Protein	43.509	33	9	9	9					0.000192241
HQN_orf_12703	Unclassified Protein	31.261	36.1	13	9	9					0.000260479
HQN_orf_12710	Flagellar motor switch protein FliG OS=Helicobacter pylori (strain ATCC 700392 / 26695) GN=fliG PE=1 SV=1	39.951	17.2	0	6	1	K02410	fliG; flagellar motor switch protein FliG	COG1536	Flagellar motor switch protein	0.000133032
HQN_orf_12714	Chemotaxis protein CheV OS=Bacillus subtilis (strain 168) GN=cheV PE=1 SV=1	37.783	27.4	1	7	1	K03415	cheV; two-component system, chemotaxis family, chemotaxis protein CheV	COG0835	Chemotaxis signal transduction protein	0.000166918
HQN_orf_12722	UDP-N-acetylglucosamine 1-carboxyvinyltransferase OS=Arcobacter butzleri (strain RM4018) GN=murA PE=3 SV=1	38.278	26.5	1	6	0	K00790	murA; UDP-N-acetylglucosamine 1-carboxyvinyltransferase [EC:2.5.1.7]	COG0766	UDP-N-acetylglucosamine enolpyruvyl transferase	0.000137039
HQN_orf_12731	Unclassified Protein	13.038	45	4	5	4	K10885	XRCC5; ATP-dependent DNA helicase 2 subunit 2			0.000375388
HQN_orf_12740	Protein-export membrane protein SecG OS=Helicobacter pylori (strain ATCC 700392 / 26695) GN=secG PE=3 SV=2	12.739	24.8	4	2	2	K03075	secG; preprotein translocase subunit SecG	COG1314	Preprotein translocase subunit SecG	0.00014724
HQN_orf_12753	3-dehydroquinate synthase OS=Sulfurovum sp. (strain NBC37-1) GN=aroB PE=3 SV=1	24.104	28.2	1	6	1	K01735	aroB; 3-dehydroquinate synthase [EC:4.2.3.4]	COG0337	3-dehydroquinate synthetase	0.000238204
HQN_orf_12767	Type III restriction-modification system EcoP15I enzyme mod OS=Escherichia coli GN=mod PE=3 SV=1	59.296	3.9	2	2	2	K07316		COG2189	Adenine specific DNA methylase Mod	3.08873e-05
HQN_orf_12771	Protein RfbU OS=Salmonella typhimurium (strain LT2 / SGSC1412 / ATCC 700720) GN=rfbU PE=3 SV=1	43.082	3	1	1	1			COG0438	Glycosyltransferase	2.14204e-05
HQN_orf_12793	GTP cyclohydrolase 1 OS=Vibrio vulnificus (strain YJ016) GN=folE PE=3 SV=1	31.748	51.6	11	11	3	K01495	GCH1; GTP cyclohydrolase IA [EC:3.5.4.16]	COG0302	GTP cyclohydrolase I	0.000327103
HQN_orf_12803	Competence protein E OS=Haemophilus influenzae (strain ATCC 51907 / DSM 11121 / KW20 / Rd) GN=comE PE=3 SV=2	50.886	7.4	2	3	3	K02453	gspD; general secretion pathway protein D	COG1450	Type II secretory pathway, component PulD	5.17012e-05
HQN_orf_12818	Aerotaxis receptor OS=Escherichia coli (strain K12) GN=aer PE=1 SV=1	18.607	20.4	4	3	3			COG3829	Transcriptional regulator containing PAS, AAA-type ATPase, and DNA-binding domains	0.000159081
HQN_orf_12821	Phosphoenolpyruvate synthase OS=Synechocystis sp. (strain PCC 6803 / Kazusa) GN=ppsA PE=3 SV=1	62.104	67.1	90	35	4	K01007	pps; pyruvate, water dikinase [EC:2.7.9.2]	COG1080	Phosphoenolpyruvate-protein kinase (PTS system EI component in bacteria)	0.000489667
HQN_orf_12822	Unclassified Protein	12.955	45.8	2	3	2			COG0446	Uncharacterized NAD(FAD)-dependent dehydrogenases	0.000229783
HQN_orf_12838	DNA polymerase III subunit alpha OS=Campylobacter jejuni subsp. jejuni serotype O:2 (strain ATCC 700819/ NCTC 11168) GN=dnaE PE=3 SV=1	75.218	21.8	10	12	3	K02337	dnaE; DNA polymerase III subunit alpha [EC:2.7.7.7]	COG0587	DNA polymerase III, alpha subunit	0.000141956
HQN_orf_12841	Unclassified Protein	17.563	11.5	1	1	1	K01719	hemD; uroporphyrinogen-III synthase [EC:4.2.1.75]	COG1587	Uroporphyrinogen-III synthase	5.45528e-05
HQN_orf_12842	Phosphoribosylamine--glycine ligase OS=Campylobacter jejuni (strain RM1221) GN=purD PE=3 SV=1	48.016	51.5	45	21	7	K01945	purD; phosphoribosylamine---glycine ligase [EC:6.3.4.13]	COG0151	Phosphoribosylamine-glycine ligase	0.000380956
HQN_orf_12866	Twitching motility protein OS=Neisseria gonorrhoeae GN=pilT PE=3 SV=1	36.751	42.2	4	9	4	K02669		COG2805	Tfp pilus assembly protein, pilus retraction ATPase PilT	0.000219439
HQN_orf_12867	S-adenosylmethionine:tRNA ribosyltransferase-isomerase OS=Arcobacter butzleri (strain RM4018) GN=queA PE=3 SV=1	40.106	43	12	12	5	K07568		COG0809	S-adenosylmethionine:tRNA-ribosyltransferase-isomerase (queuine synthetase)	0.00027574
HQN_orf_12879	50S ribosomal protein L1 OS=Nitratiruptor sp. (strain SB155-2) GN=rplA PE=3 SV=1	27.112	36.3	0	9	0	K02863	RP-L1; large subunit ribosomal protein L1	COG0081	Ribosomal protein L1	0.000292899
HQN_orf_12883	Outer membrane protein assembly factor BamA OS=Helicobacter pylori (strain ATCC 700392 / 26695) GN=bamA PE=3 SV=1	58.515	15.1	2	8	2	K07277		COG4775	Outer membrane protein/protective antigen OMA87	0.000121569
HQN_orf_12899	Amidophosphoribosyltransferase OS=Bacillus subtilis (strain 168) GN=purF PE=1 SV=2	19.794	10.1	1	1	1	K00764	purF; amidophosphoribosyltransferase [EC:2.4.2.14]	COG0034	Glutamine phosphoribosylpyrophosphate amidotransferase	4.73927e-05
HQN_orf_12903	Plasminogen-binding protein PgbB OS=Helicobacter pylori (strain J99 / ATCC 700824) GN=pgbB PE=3 SV=1	39.13	16.3	4	4	2					9.33272e-05
HQN_orf_12917	Lipopolysaccharide biosynthesis protein RfbH OS=Salmonella typhimurium (strain LT2 / SGSC1412 / ATCC 700720) GN=rfbH PE=3 SV=1	17.117	17	2	2	2	K12452	ascC; CDP-4-dehydro-6-deoxyglucose reductase, E1 [EC:1.17.1.1]	COG0399	Predicted pyridoxal phosphate-dependent enzyme apparently involved in regulation of cell wall biogenesis	0.000117563
HQN_orf_12921	Unclassified Protein	17.195	21.9	4	3	3	K03406	mcp; methyl-accepting chemotaxis protein	COG1462	Uncharacterized protein involved in formation of curli polymers	0.000166048
HQN_orf_12942	2,3,4,5-tetrahydropyridine-2,6-dicarboxylate N-succinyltransferase OS=Nitratiruptor sp. (strain SB155-2)GN=dapD PE=3 SV=1	44.762	36.7	11	11	1	K00674	dapD; 2,3,4,5-tetrahydropyridine-2,6-dicarboxylate N-succinyltransferase [EC:2.3.1.117]	COG2171	Tetrahydrodipicolinate N-succinyltransferase	0.000214977
HQN_orf_12951	Unclassified Protein	20.812	45	9	5	5					0.000209471
HQN_orf_12960	Unclassified Protein	8.4204	43.1	13	4	3	K00170	porB; pyruvate ferredoxin oxidoreductase beta subunit [EC:1.2.7.1]	COG1013	Pyruvate:ferredoxin oxidoreductase and related 2-oxoacid:ferredoxin oxidoreductases, beta subunit	0.000561692
HQN_orf_12973	RsbT co-antagonist protein RsbRA OS=Bacillus subtilis (strain 168) GN=rsbRA PE=1 SV=1	32.713	4.6	1	1	1	K17763		COG1366	Anti-anti-sigma regulatory factor (antagonist of anti-sigma factor)	2.85069e-05
HQN_orf_12974	Probable thiol peroxidase OS=Helicobacter pylori (strain J99 / ATCC 700824) GN=tpx PE=3 SV=1	10.507	51.5	35	5	5	K11065		COG2077	Peroxiredoxin	0.000479926
HQN_orf_12982	DNA polymerase III subunit beta OS=Helicobacter pylori (strain J99 / ATCC 700824) GN=dnaN PE=3 SV=1	38.997	22.9	4	9	4	K02338	dnaN; DNA polymerase III subunit beta [EC:2.7.7.7]	COG0592	DNA polymerase sliding clamp subunit (PCNA homolog)	0.000211943
HQN_orf_12986	Histidinol dehydrogenase OS=Wolinella succinogenes (strain ATCC 29543 / DSM 1740 / LMG 7466 / NCTC 11488/ FDC 602W) GN=hisD PE=3 SV=1	49.179	38.2	24	12	2	K00013	hisD; histidinol dehydrogenase [EC:1.1.1.23]	COG0141	Histidinol dehydrogenase	0.000211614
HQN_orf_12987	UDP-3-O-acylglucosamine N-acyltransferase OS=Wolinella succinogenes (strain ATCC 29543 / DSM 1740 /LMG 7466 / NCTC 11488 / FDC 602W) GN=lpxD PE=3 SV=1	26.368	25.2	1	4	1	K02536	lpxD; UDP-3-O-[3-hydroxymyristoyl] glucosamine N-acyltransferase [EC:2.3.1.191]	COG1044	UDP-3-O-[3-hydroxymyristoyl] glucosamine N-acyltransferase	0.000133618
HQN_orf_12988	Acetolactate synthase small subunit OS=Buchnera aphidicola subsp. Acyrthosiphon pisum (strain APS) GN=ilvH PE=3 SV=1	19.215	39	15	6	3	K01653	E2.2.1.6S; acetolactate synthase I/III small subunit [EC:2.2.1.6]	COG0440	Acetolactate synthase, small (regulatory) subunit	0.000295435
HQN_orf_12989	Acetolactate synthase large subunit OS=Buchnera aphidicola subsp. Schizaphis graminum (strain Sg) GN=ilvI PE=3 SV=1	30.628	59	22	12	9	K01652	E2.2.1.6L; acetolactate synthase I/II/III large subunit [EC:2.2.1.6]	COG0028	Thiamine pyrophosphate-requiring enzymes [acetolactate synthase, pyruvate dehydrogenase (cytochrome), glyoxylate carboligase, phosphonopyruvate decarboxylase]	0.00035966
HQN_orf_12992	6,7-dimethyl-8-ribityllumazine synthase OS=Campylobacter concisus (strain 13826) GN=ribH PE=3 SV=1	18.764	36.4	7	4	2	K00794	ribH; 6,7-dimethyl-8-ribityllumazine synthase [EC:2.5.1.78]	COG0054	Riboflavin synthase beta-chain	0.000195686
HQN_orf_12993	2-dehydro-3-deoxyphosphooctonate aldolase OS=Wolinella succinogenes (strain ATCC 29543 / DSM 1740 /LMG 7466 / NCTC 11488 / FDC 602W) GN=kdsA PE=3 SV=1	31.392	25.6	8	8	2	K01627	kdsA; 2-dehydro-3-deoxyphosphooctonate aldolase (KDO 8-P synthase) [EC:2.5.1.55]	COG2877	3-deoxy-D-manno-octulosonic acid (KDO) 8-phosphate synthase	0.000230657
HQN_orf_12997	Aspartokinase OS=Helicobacter pylori (strain ATCC 700392 / 26695) GN=lysC PE=3 SV=1	38.409	63.6	30	19	7	K00928	lysC; aspartate kinase [EC:2.7.2.4]	COG0527	Aspartokinases	0.000431359
HQN_orf_13007	Single-stranded-DNA-specific exonuclease RecJ OS=Bacillus subtilis (strain 168) GN=recJ PE=3 SV=1	12.281	16.7	2	2	1	K07462	recJ; single-stranded-DNA-specific exonuclease [EC:3.1.-.-]	COG0608	Single-stranded DNA-specific exonuclease	0.000170401
HQN_orf_13008	DNA recombination protein RmuC homolog OS=Pseudomonas aeruginosa (strain ATCC 15692 / DSM 22644 / CIP 104116 / JCM 14847 / LMG 12228 / 1C / PRS 101 / PAO1) GN=rmuC PE=3 SV=1	61.286	27	20	15	15	K09760		COG1322	Uncharacterized protein conserved in bacteria	0.000220859
HQN_orf_13011	Protein CapI OS=Staphylococcus aureus GN=capI PE=3 SV=1	41.553	65.9	34	19	3	K08679	E5.1.3.6; UDP-glucuronate 4-epimerase [EC:5.1.3.6]	COG0451	Nucleoside-diphosphate-sugar epimerases	0.000410467
HQN_orf_13018	Vi polysaccharide biosynthesis protein VipA/TviB OS=Salmonella typhi GN=vipA PE=3 SV=1	21.665	9.4	2	2	2	K02474	wbpO; UDP-N-acetyl-D-galactosamine dehydrogenase [EC:1.1.1.-]	COG0677	UDP-N-acetyl-D-mannosaminuronate dehydrogenase	8.71591e-05
HQN_orf_13044	Unclassified Protein	18.509	29.7	1	4	1			COG4951	Uncharacterized protein conserved in bacteria	0.000216652
HQN_orf_1310	GDP-perosamine synthase OS=Escherichia coli O157:H7 GN=perA PE=1 SV=1	43.083	5.2	1	1	1	K13010	per; perosamine synthetase [EC:2.6.1.102]	COG0399	Predicted pyridoxal phosphate-dependent enzyme apparently involved in regulation of cell wall biogenesis	2.07181e-05
HQN_orf_13109	Unclassified Protein	36.663	4.9	1	1	1	K12212		COG1403	Restriction endonuclease	2.61477e-05
HQN_orf_13117	Undecaprenyl-diphosphooligosaccharide--protein glycotransferase OS=Campylobacter jejuni subsp. jejuni serotype O:2 (strain ATCC 700819 / NCTC 11168) GN=pglB PE=1 SV=1	66.308	4	1	2	2	K17251		COG1287	Uncharacterized membrane protein, required for N-linked glycosylation	2.713e-05
HQN_orf_13122	Unclassified Protein	35.116	21.3	5	5	4	K16881	mannose-1-phosphate guanylyltransferase / phosphomannomutase [EC:2.7.7.13 5.4.2.8]	COG4972	Tfp pilus assembly protein, ATPase PilM	0.000134926
HQN_orf_13123	GTPase Era OS=Helicobacter pylori (strain HPAG1) GN=era PE=3 SV=1	37.291	19.8	8	6	1	K03595		COG1159	GTPase	0.000148683
HQN_orf_1314	GDP-mannose 4,6-dehydratase OS=Vibrio cholerae serotype O1 (strain ATCC 39315 / El Tor Inaba N16961)GN=gmd PE=3 SV=1	45.831	3	2	1	1	K01711	gmd; GDPmannose 4,6-dehydratase [EC:4.2.1.47]	COG1089	GDP-D-mannose dehydratase	1.96447e-05
HQN_orf_13140	Carbamoyl-phosphate synthase large chain OS=Campylobacter jejuni subsp. jejuni serotype O:2 (strain ATCC 700819 / NCTC 11168) GN=carB PE=3 SV=1	72.419	71.5	66	38	8	K01955	carB; carbamoyl-phosphate synthase large subunit [EC:6.3.5.5]	COG0458	Carbamoylphosphate synthase large subunit (split gene in MJ)	0.000457377
HQN_orf_1317	Vi polysaccharide biosynthesis protein VipA/TviB OS=Salmonella typhi GN=vipA PE=3 SV=1	38.155	28.7	2	8	2	K02474	wbpO; UDP-N-acetyl-D-galactosamine dehydrogenase [EC:1.1.1.-]	COG0677	UDP-N-acetyl-D-mannosaminuronate dehydrogenase	0.000187231
HQN_orf_13170	Glycolate oxidase subunit GlcD OS=Bacillus subtilis (strain 168) GN=glcD PE=3 SV=1	32.531	32.3	1	7	1	K00104	glcD; glycolate oxidase [EC:1.1.3.15]	COG0277	FAD/FMN-containing dehydrogenases	0.000188896
HQN_orf_13171	Plasminogen-binding protein PgbA OS=Helicobacter pylori (strain J99 / ATCC 700824) GN=pgbA PE=3 SV=1	26.771	7.7	1	2	1			COG2863	Cytochrome c553	6.98879e-05
HQN_orf_1318	Triosephosphate isomerase OS=Thiomicrospira crunogena (strain XCL-2) GN=tpiA PE=3 SV=1	9.5497	27.7	0	2	1	K01803	TPI; triosephosphate isomerase (TIM) [EC:5.3.1.1]	COG0149	Triosephosphate isomerase	0.000199548
HQN_orf_1319	Protein-export membrane protein SecG OS=Pseudomonas aeruginosa (strain ATCC 15692 / DSM 22644 / CIP 104116 / JCM 14847 / LMG 12228 / 1C / PRS 101 / PAO1) GN=secG PE=3 SV=1	12.649	10.7	1	1	1	K03075	secG; preprotein translocase subunit SecG	COG1314	Preprotein translocase subunit SecG	7.29119e-05
HQN_orf_13194	30S ribosomal protein S8 OS=Geobacillus sp. (strain WCH70) GN=rpsH PE=3 SV=1	7.0211	16.9	1	1	1	K02994	RP-S8; small subunit ribosomal protein S8	COG0096	Ribosomal protein S8	0.000161337
HQN_orf_13196	50S ribosomal protein L18 OS=Aquifex pyrophilus GN=rplR PE=3 SV=1	17.609	5.9	2	1	1	K02881	RP-L18; large subunit ribosomal protein L18	COG0256	Ribosomal protein L18	5.61692e-05
HQN_orf_13197	30S ribosomal protein S5 OS=Aquifex aeolicus (strain VF5) GN=rpsE PE=3 SV=1	23.654	16.2	6	3	3	K02988	RP-S5; small subunit ribosomal protein S5	COG0098	Ribosomal protein S5	0.000114891
HQN_orf_1320	NADH-quinone oxidoreductase subunit A OS=Acidithiobacillus ferrooxidans (strain ATCC 53993) GN=nuoA PE=3 SV=1	15.384	10.9	1	1	1	K00330	nuoA; NADH-quinone oxidoreductase subunit A [EC:7.1.1.2]	COG0838	NADH:ubiquinone oxidoreductase subunit 3 (chain A)	6.37213e-05
HQN_orf_13215	Glutamate-pyruvate aminotransferase AlaC OS=Escherichia coli (strain K12) GN=alaC PE=1 SV=1	33.803	14.7	2	4	2	K14261		COG0436	Aspartate/tyrosine/aromatic aminotransferase	0.000108326
HQN_orf_13233	Glutamine-binding periplasmic protein OS=Escherichia coli (strain K12) GN=glnH PE=1 SV=1	30.529	11.6	2	3	3	K02030		COG0834	ABC-type amino acid transport/signal transduction systems, periplasmic component/domain	9.0994e-05
HQN_orf_13236	Recombination protein RecR OS=Campylobacter jejuni subsp. jejuni serotype O:23/36 (strain 81-176) GN=recR PE=3 SV=1	23.253	7.8	2	2	2	K06187	recR; recombination protein RecR	COG0353	Recombinational DNA repair protein (RecF pathway)	8.10999e-05
HQN_orf_13237	Adenylyltransferase and sulfurtransferase MOCS3 OS=Caenorhabditis briggsae GN=uba-4 PE=3 SV=3	25.916	12.7	2	2	2	K21029	moeB; molybdopterin-synthase adenylyltransferase [EC:2.7.7.80]	COG0476	Dinucleotide-utilizing enzymes involved in molybdopterin and thiamine biosynthesis family 2	7.22175e-05
HQN_orf_13244	Acetate kinase OS=Sulfurovum sp. (strain NBC37-1) GN=ackA PE=3 SV=1	32.226	17.7	5	3	3	K00925	ackA; acetate kinase [EC:2.7.2.1]	COG0282	Acetate kinase	8.4567e-05
HQN_orf_13245	Phosphate acetyltransferase OS=Streptomyces avermitilis (strain ATCC 31267 / DSM 46492 / JCM 5070 / NBRC 14893 / NCIMB 12804 / NRRL 8165 / MA-4680) GN=pta PE=3 SV=1	41.708	48.1	23	15	12	K13788	pta; phosphate acetyltransferase [EC:2.3.1.8]	COG0857	BioD-like N-terminal domain of phosphotransacetylase	0.000317717
HQN_orf_13266	Unclassified Protein	23.671	23.3	7	5	5	K03407	cheA; two-component system, chemotaxis family, sensor kinase CheA [EC:2.7.13.3]	COG2198	FOG: HPt domain	0.000201671
HQN_orf_13275	Unclassified Protein	16.977	27.2	3	2	2	K07131		COG2018	Uncharacterized distant relative of homeotic protein bithoraxoid	0.000108326
HQN_orf_13277	3-isopropylmalate dehydratase large subunit OS=Hydrogenobaculum sp. (strain Y04AAS1) GN=leuC PE=3 SV=1	19.411	25.9	3	2	2	K01703	leuC; 3-isopropylmalate/(R)-2-methylmalate dehydratase large subunit [EC:4.2.1.33 4.2.1.35]	COG0065	3-isopropylmalate dehydratase large subunit	9.08124e-05
HQN_orf_13288	Unclassified Protein	74.788	2.3	0	1	1			COG3164	Predicted membrane protein	1.21715e-05
HQN_orf_1329	NADH-quinone oxidoreductase subunit J OS=Rhodobacter capsulatus GN=nuoJ PE=3 SV=1	25.496	6.5	1	1	1	K00339	nuoJ; NADH-quinone oxidoreductase subunit J [EC:7.1.1.2]	COG0839	NADH:ubiquinone oxidoreductase subunit 6 (chain J)	3.54338e-05
HQN_orf_13291	50S ribosomal protein L1 OS=Nautilia profundicola (strain ATCC BAA-1463 / DSM 18972 / AmH) GN=rplA PE=3 SV=1	43.835	18.8	2	7	3	K02863	RP-L1; large subunit ribosomal protein L1	COG0081	Ribosomal protein L1	0.000136804
HQN_orf_13295	Biotin carboxylase OS=Nostoc sp. (strain PCC 7120 / SAG 25.82 / UTEX 2576) GN=accC PE=3 SV=1	42.199	33.3	1	12	1	K01961	accC; acetyl-CoA carboxylase, biotin carboxylase subunit [EC:6.4.1.2 6.3.4.14]	COG0439	Biotin carboxylase	0.000249299
HQN_orf_13296	Biotin carboxyl carrier protein of acetyl-CoA carboxylase OS=Nostoc sp. (strain PCC 7120 / SAG 25.82/ UTEX 2576) GN=accB PE=1 SV=2	18.541	5.9	2	1	1	K02160	accB; acetyl-CoA carboxylase biotin carboxyl carrier protein	COG0511	Biotin carboxyl carrier protein	5.02175e-05
HQN_orf_13299	Superoxide reductase OS=Pyrococcus furiosus (strain ATCC 43587 / DSM 3638 / JCM 8422 / Vc1) GN=sorA PE=1 SV=1	17.568	11.7	1	2	2	K05919		COG2033	Desulfoferrodoxin	0.000111512
HQN_orf_13303	Unclassified Protein	16.467	9.8	1	1	1					6.06627e-05
HQN_orf_13304	Uncharacterized WD repeat-containing protein alr3466 OS=Nostoc sp. (strain PCC 7120 / SAG 25.82 / UTEX 2576) GN=alr3466 PE=4 SV=1	51.153	12.7	3	3	3			COG4249	Uncharacterized protein containing caspase domain	5.20561e-05
HQN_orf_13307	3-phosphoshikimate 1-carboxyvinyltransferase OS=Aquifex aeolicus (strain VF5) GN=aroA PE=3 SV=1	51.03	9	3	3	3	K00800	aroA; 3-phosphoshikimate 1-carboxyvinyltransferase [EC:2.5.1.19]	COG0128	5-enolpyruvylshikimate-3-phosphate synthase	5.07779e-05
HQN_orf_13309	Methyl-accepting chemotaxis protein McpU OS=Pseudomonas putida (strain ATCC 47054 / DSM 6125 / NCIMB 11950 / KT2440) GN=mcpU PE=1 SV=1	68.006	6.9	1	4	0			COG0840	Methyl-accepting chemotaxis protein	5.16718e-05
HQN_orf_13335	Ribonuclease 3 OS=Nitratiruptor sp. (strain SB155-2) GN=rnc PE=3 SV=1	26.275	18.5	3	3	1	K03685	rnc; ribonuclease III [EC:3.1.26.3]	COG0571	dsRNA-specific ribonuclease	0.000106301
HQN_orf_13336	Unclassified Protein	24.879	23.2	8	4	4	K02316	dnaG; DNA primase [EC:2.7.7.101]			0.000144435
HQN_orf_13347	7-cyano-7-deazaguanine synthase OS=Nautilia profundicola (strain ATCC BAA-1463 / DSM 18972 / AmH) GN=queC PE=3 SV=1	26.429	36.8	3	5	2	K06920	queC; 7-cyano-7-deazaguanine synthase [EC:6.3.4.20]	COG0603	Predicted PP-loop superfamily ATPase	0.000171557
HQN_orf_13349	Flagellar hook protein FlgE OS=Helicobacter pylori (strain ATCC 700392 / 26695) GN=flgE PE=1 SV=2	28.678	18.5	2	3	2	K02390	flgE; flagellar hook protein FlgE	COG1749	Flagellar hook protein FlgE	8.85156e-05
HQN_orf_13368	Unclassified Protein	17.55	8.6	1	1	1			COG0683	ABC-type branched-chain amino acid transport systems, periplasmic component	5.65883e-05
HQN_orf_13369	Carboxy-terminal-processing protease OS=Bartonella bacilliformis (strain ATCC 35685 / KC583) GN=ctpA PE=3 SV=1	48.492	17.8	7	7	0	K03797		COG0793	Periplasmic protease	0.000126381
HQN_orf_13370	Phosphoribosylaminoimidazole-succinocarboxamide synthase OS=Nautilia profundicola (strain ATCC BAA-1463/ DSM 18972 / AmH) GN=purC PE=3 SV=1	8.2062	33.3	2	3	2	K01923	purC; phosphoribosylaminoimidazole-succinocarboxamide synthase [EC:6.3.2.6]	COG0152	Phosphoribosylaminoimidazolesuccinocarboxamide (SAICAR) synthase	0.000406223
HQN_orf_13371	Probable 5'-nucleotidase OS=Treponema pallidum (strain Nichols) GN=TP_0104 PE=3 SV=1	64.358	55.6	30	24	24	K11751	ushA; 5'-nucleotidase / UDP-sugar diphosphatase [EC:3.1.3.5 3.6.1.45]	COG0737	5'-nucleotidase/2',3'-cyclic phosphodiesterase and related esterases	0.000320967
HQN_orf_13372	Unclassified Protein	60.988	5.7	1	2	2					2.86686e-05
HQN_orf_13377	Protein RecA OS=Nautilia profundicola (strain ATCC BAA-1463 / DSM 18972 / AmH) GN=recA PE=3 SV=1	39.868	22.8	4	6	1	K03553	recA; recombination protein RecA	COG0468	RecA/RadA recombinase	0.000129991
HQN_orf_13378	Enolase OS=Nautilia profundicola (strain ATCC BAA-1463 / DSM 18972 / AmH) GN=eno PE=3 SV=1	22.872	11.7	1	2	1	K01689	ENO; enolase [EC:4.2.1.11]	COG0148	Enolase	7.81736e-05
HQN_orf_13398	Phosphomannomutase OS=Azospirillum brasilense GN=exoC PE=3 SV=2	32.236	39.4	2	8	2	K15778	pmm-pgm; phosphomannomutase / phosphoglucomutase [EC:5.4.2.8 5.4.2.2]	COG1109	Phosphomannomutase	0.000234219
HQN_orf_13399	Argininosuccinate lyase OS=Nitratiruptor sp. (strain SB155-2) GN=argH PE=3 SV=1	41.278	40.7	4	19	2	K01755	argH; argininosuccinate lyase [EC:4.3.2.1]	COG0165	Argininosuccinate lyase	0.000415199
HQN_orf_13414	Phosphate-binding protein PstS OS=Haemophilus influenzae (strain ATCC 51907 / DSM 11121 / KW20 / Rd)GN=pstS PE=3 SV=1	38.69	32.1	11	10	8	K02040	pstS; phosphate transport system substrate-binding protein	COG0226	ABC-type phosphate transport system, periplasmic component	0.000227031
HQN_orf_13437	ATP-dependent protease ATPase subunit HslU OS=Helicobacter pylori (strain P12) GN=hslU PE=3 SV=1	26.806	24.4	2	5	1	K03667		COG1220	ATP-dependent protease HslVU (ClpYQ), ATPase subunit	0.000176345
HQN_orf_13442	Flagellum-specific ATP synthase OS=Helicobacter pylori (strain J99 / ATCC 700824) GN=fliI PE=3 SV=1	40.428	11.6	4	3	1	K02412	fliI; flagellum-specific ATP synthase [EC:7.4.2.8]	COG1157	Flagellar biosynthesis/type III secretory pathway ATPase	6.33663e-05
HQN_orf_13443	Trigger factor OS=Campylobacter fetus subsp. fetus (strain 82-40) GN=tig PE=3 SV=1	27.986	29.2	3	7	5	K03545		COG0544	FKBP-type peptidyl-prolyl cis-trans isomerase (trigger factor)	0.000229783
HQN_orf_13449	ATP-dependent Clp protease ATP-binding subunit ClpX 1 OS=Wolinella succinogenes (strain ATCC 29543/ DSM 1740 / LMG 7466 / NCTC 11488 / FDC 602W) GN=clpX1 PE=3 SV=1	25.419	24.2	2	6	1	K03544	clpX; ATP-dependent Clp protease ATP-binding subunit ClpX	COG1219	ATP-dependent protease Clp, ATPase subunit	0.000213601
HQN_orf_1345	Protein-export protein SecB OS=Thiomicrospira crunogena (strain XCL-2) GN=secB PE=3 SV=1	18.911	5.3	1	1	1	K03071	secB; preprotein translocase subunit SecB	COG1952	Preprotein translocase subunit SecB	4.98871e-05
HQN_orf_13453	Unclassified Protein	8.9945	37.2	2	2	2					0.000257045
HQN_orf_13456	Carbamoyl-phosphate synthase large chain OS=Helicobacter pylori (strain ATCC 700392 / 26695) GN=carB PE=3 SV=1	25.962	26.1	1	6	1	K01955	carB; carbamoyl-phosphate synthase large subunit [EC:6.3.5.5]	COG0458	Carbamoylphosphate synthase large subunit (split gene in MJ)	0.000206805
HQN_orf_13468	Unclassified Protein	29.968	16.5	4	4	4	K02035	ABC.PE.S; peptide/nickel transport system substrate-binding protein			0.000116659
HQN_orf_1348	Dihydroorotate dehydrogenase B (NAD(+)), catalytic subunit OS=Heliobacterium modesticaldum (strain ATCC 51547 / Ice1) GN=pyrD PE=3 SV=1	35.128	3.9	1	1	1	K17828	pyrDI; dihydroorotate dehydrogenase (NAD+) catalytic subunit [EC:1.3.1.14]	COG0167	Dihydroorotate dehydrogenase	2.38454e-05
HQN_orf_13517	Aspartate-semialdehyde dehydrogenase OS=Campylobacter jejuni subsp. jejuni serotype O:2 (strain ATCC 700819 / NCTC 11168) GN=asd PE=3 SV=2	35.641	13.1	3	3	0	K00133	asd; aspartate-semialdehyde dehydrogenase [EC:1.2.1.11]	COG0136	Aspartate-semialdehyde dehydrogenase	7.55765e-05
HQN_orf_13520	Biosynthetic arginine decarboxylase OS=Rhodopirellula baltica (strain DSM 10527 / NCIMB 13988 / SH1)GN=speA PE=3 SV=1	23.322	35.1	3	7	2	K01585	speA; arginine decarboxylase [EC:4.1.1.19]	COG1166	Arginine decarboxylase (spermidine biosynthesis)	0.000285376
HQN_orf_13534	Protein translocase subunit SecY OS=Aquifex aeolicus (strain VF5) GN=secY PE=1 SV=1	50.396	5.3	2	3	3	K03076	secY; preprotein translocase subunit SecY	COG0201	Preprotein translocase subunit SecY	5.24159e-05
HQN_orf_13544	Homoserine dehydrogenase OS=Helicobacter pylori (strain J99 / ATCC 700824) GN=hom PE=3 SV=1	47.716	57.3	30	20	1	K00003	hom; homoserine dehydrogenase [EC:1.1.1.3]	COG0460	Homoserine dehydrogenase	0.000362815
HQN_orf_13558	Phosphoribosylamine--glycine ligase OS=Campylobacter jejuni (strain RM1221) GN=purD PE=3 SV=1	38.593	55.2	27	20	2	K01945	purD; phosphoribosylamine---glycine ligase [EC:6.3.4.13]	COG0151	Phosphoribosylamine-glycine ligase	0.000454062
HQN_orf_13559	DNA polymerase III subunit beta OS=Helicobacter pylori (strain J99 / ATCC 700824) GN=dnaN PE=3 SV=1	28.791	23.2	3	8	4	K02338	dnaN; DNA polymerase III subunit beta [EC:2.7.7.7]	COG0592	DNA polymerase sliding clamp subunit (PCNA homolog)	0.000261477
HQN_orf_13561	Vi polysaccharide biosynthesis protein VipA/TviB OS=Salmonella typhi GN=vipA PE=3 SV=1	48.454	14.5	2	5	0	K02474	wbpO; UDP-N-acetyl-D-galactosamine dehydrogenase [EC:1.1.1.-]	COG0677	UDP-N-acetyl-D-mannosaminuronate dehydrogenase	9.13595e-05
HQN_orf_13562	Unclassified Protein	15.572	20.5	2	2	2			COG1063	Threonine dehydrogenase and related Zn-dependent dehydrogenases	0.000119415
HQN_orf_13574	Probable ion channel POLLUX OS=Arabidopsis thaliana GN=At5g49960 PE=2 SV=1	65.242	2.1	0	1	1	K10716		COG1226	Kef-type K+ transport systems, predicted NAD-binding component	1.3888e-05
HQN_orf_13595	UDP-glucose 6-dehydrogenase OS=Escherichia coli GN=ugd PE=3 SV=1	45.929	19.6	1	7	1	K00012	UGDH; UDPglucose 6-dehydrogenase [EC:1.1.1.22]	COG1004	Predicted UDP-glucose 6-dehydrogenase	0.000136102
HQN_orf_13616	Unclassified Protein	16.145	7.7	0	1	1					6.06627e-05
HQN_orf_13618	Unclassified Protein	18.571	31.3	6	6	6					0.000307412
HQN_orf_13657	Aminodeoxyfutalosine deaminase OS=Nitratiruptor sp. (strain SB155-2) GN=NIS_0429 PE=1 SV=1	47.615	21.1	1	7	1	K20810	mqnX; aminodeoxyfutalosine deaminase [EC:3.5.4.40]	COG0402	Cytosine deaminase and related metal-dependent hydrolases	0.000131712
HQN_orf_13660	LPS-assembly protein LptD OS=Coxiella burnetii (strain RSA 493 / Nine Mile phase I) GN=lptD PE=3 SV=1	47.66	7.1	1	2	1	K04744		COG1452	Organic solvent tolerance protein OstA	3.89863e-05
HQN_orf_13662	Phosphoribosylamine--glycine ligase OS=Campylobacter jejuni (strain RM1221) GN=purD PE=3 SV=1	9.7602	43.8	2	4	1	K01945	purD; phosphoribosylamine---glycine ligase [EC:6.3.4.13]	COG0151	Phosphoribosylamine-glycine ligase	0.000427202
HQN_orf_13670	Adenylosuccinate synthetase OS=Nautilia profundicola (strain ATCC BAA-1463 / DSM 18972 / AmH) GN=purA PE=3 SV=1	47.955	49	36	18	3	K01939	purA; adenylosuccinate synthase [EC:6.3.4.4]	COG0104	Adenylosuccinate synthase	0.000328894
HQN_orf_13696	Unclassified Protein	17.908	25.1	1	3	3					0.000152675
HQN_orf_1374	Elongation factor G OS=Thiomicrospira crunogena (strain XCL-2) GN=fusA PE=3 SV=1	79.272	5	3	3	3	K02355		COG0480	Translation elongation factors (GTPases)	3.24515e-05
HQN_orf_13742	Unclassified Protein	12.633	10.8	1	1	1	K02488	pleD; two-component system, cell cycle response regulator [EC:2.7.7.65]	COG3437	Response regulator containing a CheY-like receiver domain and an HD-GYP domain	8.24221e-05
HQN_orf_13743	ClpA homolog protein OS=Rhodobacter blasticus PE=3 SV=1	57.104	15.7	8	5	5	K03694		COG0542	ATPases with chaperone activity, ATP-binding subunit	7.80127e-05
HQN_orf_1375	30S ribosomal protein S7 OS=Thiomicrospira crunogena (strain XCL-2) GN=rpsG PE=3 SV=1	19.639	19.9	4	3	3	K02992	RP-S7; small subunit ribosomal protein S7	COG0049	Ribosomal protein S7	0.000143978
HQN_orf_13759	Dihydroorotate dehydrogenase B (NAD(+)), electron transfer subunit homolog OS=Aquifex aeolicus (strain VF5) GN=aq_1305 PE=3 SV=1	31.543	23.8	4	4	4	K02823	pyrDII; dihydroorotate dehydrogenase electron transfer subunit	COG0543	2-polyprenylphenol hydroxylase and related flavodoxin oxidoreductases	0.000115328
HQN_orf_13760	Unclassified Protein	19.408	23.1	5	3	3			COG5502	Uncharacterized conserved protein	0.000150652
HQN_orf_13767	DNA ligase OS=Haemophilus influenzae (strain ATCC 51907 / DSM 11121 / KW20 / Rd) GN=ligA PE=1 SV=2	17.514	8.6	2	1	1	K10747	LIG1; DNA ligase 1 [EC:6.5.1.1 6.5.1.6 6.5.1.7]	COG1793	ATP-dependent DNA ligase	5.65883e-05
HQN_orf_13768	Vi polysaccharide biosynthesis protein VipA/TviB OS=Salmonella typhi GN=vipA PE=3 SV=1	18.885	21.2	9	4	4	K02474	wbpO; UDP-N-acetyl-D-galactosamine dehydrogenase [EC:1.1.1.-]	COG0677	UDP-N-acetyl-D-mannosaminuronate dehydrogenase	0.000206336
HQN_orf_1379	50S ribosomal protein L7/L12 OS=Thiomicrospira crunogena (strain XCL-2) GN=rplL PE=3 SV=1	14.319	25.4	8	4	4	K02935	RP-L7; large subunit ribosomal protein L7/L12	COG0222	Ribosomal protein L7/L12	0.000244608
HQN_orf_13790	DNA polymerase III subunit tau OS=Salmonella typhimurium (strain LT2 / SGSC1412 / ATCC 700720) GN=dnaX PE=3 SV=2	28.806	24.5	2	6	1	K02343	dnaX; DNA polymerase III subunit gamma/tau [EC:2.7.7.7]	COG2812	DNA polymerase III, gamma/tau subunits	0.000191164
HQN_orf_13792	Transcription termination factor Rho OS=Helicobacter pylori (strain J99 / ATCC 700824) GN=rho PE=3 SV=1	15.848	48.2	1	6	1	K03628	rho; transcription termination factor Rho	COG1158	Transcription termination factor	0.000369895
HQN_orf_1380	50S ribosomal protein L10 OS=Thiomicrospira crunogena (strain XCL-2) GN=rplJ PE=3 SV=1	19.673	37.8	3	3	3	K02864	RP-L10; large subunit ribosomal protein L10	COG0244	Ribosomal protein L10	0.000136219
HQN_orf_13800	Serine hydroxymethyltransferase OS=Nitratiruptor sp. (strain SB155-2) GN=glyA PE=3 SV=1	47.435	72.6	38	33	3	K00600	glyA; glycine hydroxymethyltransferase [EC:2.1.2.1]	COG0112	Glycine/serine hydroxymethyltransferase	0.000600081
HQN_orf_1381	50S ribosomal protein L1 OS=Thiomicrospira crunogena (strain XCL-2) GN=rplA PE=3 SV=1	26.138	16.1	5	3	3	K02863	RP-L1; large subunit ribosomal protein L1	COG0081	Ribosomal protein L1	9.89066e-05
HQN_orf_1382	50S ribosomal protein L11 OS=Thiomicrospira crunogena (strain XCL-2) GN=rplK PE=3 SV=1	16.767	34.8	6	5	5	K02867	RP-L11; large subunit ribosomal protein L11	COG0080	Ribosomal protein L11	0.000265134
HQN_orf_13823	Unclassified Protein	16.504	13.6	3	2	2			COG0305	Replicative DNA helicase	0.000117563
HQN_orf_13860	30S ribosomal protein S4 OS=Sulfurimonas denitrificans (strain ATCC 33889 / DSM 1251) GN=rpsD PE=3 SV=1	23.655	54.4	3	13	5	K02986	RP-S4; small subunit ribosomal protein S4	COG0522	Ribosomal protein S4 and related proteins	0.000527149
HQN_orf_13861	30S ribosomal protein S11 OS=Nitratiruptor sp. (strain SB155-2) GN=rpsK PE=3 SV=1	15.849	36.2	1	7	1	K02948	RP-S11; small subunit ribosomal protein S11	COG0100	Ribosomal protein S11	0.00040519
HQN_orf_13862	30S ribosomal protein S13 OS=Nautilia profundicola (strain ATCC BAA-1463 / DSM 18972 / AmH) GN=rpsM PE=3 SV=1	15.542	48.6	36	10	3	K02952	RP-S13; small subunit ribosomal protein S13	COG0099	Ribosomal protein S13	0.000621544
HQN_orf_13869	Unclassified Protein	70.287	1.6	1	1	1			COG3941	Mu-like prophage protein	1.26592e-05
HQN_orf_13889	Transcriptional regulatory protein FlbD OS=Caulobacter crescentus (strain ATCC 19089 / CB15) GN=flbD PE=4 SV=2	29.41	42.7	8	9	7	K02481		COG2204	Response regulator containing CheY-like receiver, AAA-type ATPase, and DNA-binding domains	0.000282006
HQN_orf_1389	Unclassified Protein	41.678	4.7	0	1	1					2.19157e-05
HQN_orf_13890	Aspartate-semialdehyde dehydrogenase OS=Campylobacter jejuni subsp. jejuni serotype O:2 (strain ATCC 700819 / NCTC 11168) GN=asd PE=3 SV=2	40.427	33.3	33	14	6	K00133	asd; aspartate-semialdehyde dehydrogenase [EC:1.2.1.11]	COG0136	Aspartate-semialdehyde dehydrogenase	0.000307709
HQN_orf_13892	GDP-perosamine synthase OS=Caulobacter crescentus (strain ATCC 19089 / CB15) GN=per PE=1 SV=1	46.602	7.3	2	2	2			COG0399	Predicted pyridoxal phosphate-dependent enzyme apparently involved in regulation of cell wall biogenesis	3.83941e-05
HQN_orf_13896	Succinate--CoA ligase [ADP-forming] subunit beta OS=Aquifex aeolicus (strain VF5) GN=sucC PE=3 SV=1	26.552	34.3	4	6	4	K01903	sucC; succinyl-CoA synthetase beta subunit [EC:6.2.1.5]	COG0045	Succinyl-CoA synthetase, beta subunit	0.000204023
HQN_orf_13911	Unclassified Protein	60.986	15.4	4	6	5			COG5184	Alpha-tubulin suppressor and related RCC1 domain-containing proteins	8.24221e-05
HQN_orf_13950	Aconitate hydratase B OS=Helicobacter pylori (strain ATCC 700392 / 26695) GN=acnB PE=3 SV=2	66.568	67.8	131	44	31	K01682	acnB; aconitate hydratase 2 / 2-methylisocitrate dehydratase [EC:4.2.1.3 4.2.1.99]	COG1049	Aconitase B	0.000559807
HQN_orf_13953	Unclassified Protein	25.749	32.4	9	7	4					0.000256424
HQN_orf_13955	Exopolyphosphatase OS=Escherichia coli O6:H1 (strain CFT073 / ATCC 700928 / UPEC) GN=ppx PE=3 SV=2	57.073	14.7	3	6	2	K01524	ppx-gppA; exopolyphosphatase / guanosine-5'-triphosphate,3'-diphosphate pyrophosphatase [EC:3.6.1.11 3.6.1.40]	COG0248	Exopolyphosphatase	9.40021e-05
HQN_orf_13976	Chaperone protein DnaK OS=Methanothermobacter thermautotrophicus (strain ATCC 29096 / DSM 1053 / JCM 10044 / NBRC 100330 / Delta H) GN=dnaK PE=3 SV=1	56.191	10.6	4	4	4	K04043	dnaK; molecular chaperone DnaK	COG0443	Molecular chaperone	6.33222e-05
HQN_orf_13990	Unclassified Protein	22.336	41.7	7	7	3			COG4951	Uncharacterized protein conserved in bacteria	0.000315952
HQN_orf_13991	Serine hydroxymethyltransferase OS=Sulfurovum sp. (strain NBC37-1) GN=glyA PE=3 SV=1	45.454	71.4	3	29	3	K00600	glyA; glycine hydroxymethyltransferase [EC:2.1.2.1]	COG0112	Glycine/serine hydroxymethyltransferase	0.000548385
HQN_orf_14003	Unclassified Protein	32.831	21.1	2	5	3	K06346		COG1847	Predicted RNA-binding protein	0.000142535
HQN_orf_14004	tRNA modification GTPase MnmE OS=Arcobacter butzleri (strain RM4018) GN=mnmE PE=3 SV=1	18.742	43.7	6	5	4	K03650		COG0486	Predicted GTPase	0.000244608
HQN_orf_14006	dTDP-4-dehydrorhamnose 3,5-epimerase OS=Shigella flexneri GN=rfbC PE=3 SV=1	24.146	16.2	3	3	3	K01790	rfbC; dTDP-4-dehydrorhamnose 3,5-epimerase [EC:5.1.3.13]	COG1898	dTDP-4-dehydrorhamnose 3,5-epimerase and related enzymes	0.000118482
HQN_orf_14046	Phospho-2-dehydro-3-deoxyheptonate aldolase OS=Thermotoga maritima (strain ATCC 43589 / MSB8 / DSM 3109/ JCM 10099) GN=aroF PE=1 SV=1	40.505	48.4	15	18	2	K03856	AROA2; 3-deoxy-7-phosphoheptulonate synthase [EC:2.5.1.54]	COG2876	3-deoxy-D-arabino-heptulosonate 7-phosphate (DAHP) synthase	0.000387759
HQN_orf_14056	Unclassified Protein	51.514	12	6	5	5	K10396	KIF5; kinesin family member 5	COG2198	FOG: HPt domain	8.7968e-05
HQN_orf_14057	Unclassified Protein	14.635	17.7	1	2	2	K15474	enhC; enhanced entry protein EnhC			0.000135408
HQN_orf_14078	Unclassified Protein	46.204	4.3	1	1	1			COG4676	Uncharacterized protein conserved in bacteria	1.87694e-05
HQN_orf_141	Thioredoxin reductase OS=Vibrio cholerae serotype O1 (strain ATCC 39315 / El Tor Inaba N16961) GN=trxB PE=3 SV=1	35.502	34.4	9	6	6	K00384	trxB; thioredoxin reductase (NADPH) [EC:1.8.1.9]	COG0492	Thioredoxin reductase	0.000143978
HQN_orf_14100	Probable ribonucleotide transport ATP-binding protein mkl OS=Mycobacterium tuberculosis (strain CDC 1551/ Oshkosh) GN=mkl PE=3 SV=1	24.552	20.1	1	3	1	K02065	mlaF; phospholipid/cholesterol/gamma-HCH transport system ATP-binding protein	COG1127	ABC-type transport system involved in resistance to organic solvents, ATPase component	0.000113177
HQN_orf_14104	3-methyl-2-oxobutanoate hydroxymethyltransferase OS=Arcobacter butzleri (strain RM4018) GN=panB PE=3 SV=1	24.593	40.6	2	7	1	K00606	panB; 3-methyl-2-oxobutanoate hydroxymethyltransferase [EC:2.1.2.11]	COG0413	Ketopantoate hydroxymethyltransferase	0.000257669
HQN_orf_14105	Holliday junction ATP-dependent DNA helicase RuvB OS=Nitratiruptor sp. (strain SB155-2) GN=ruvB PE=3 SV=1	39.201	24.9	8	5	5	K03551	ruvB; holliday junction DNA helicase RuvB [EC:3.6.4.12]	COG2255	Holliday junction resolvasome, helicase subunit	0.000114199
HQN_orf_14131	Unclassified Protein	20.203	18.4	3	3	3	K19155				0.000145824
HQN_orf_14142	Ketol-acid reductoisomerase (NADP(+)) OS=Sulfurimonas denitrificans (strain ATCC 33889 / DSM 1251) GN=ilvC PE=3 SV=2	29.293	59.5	16	15	7	K00053	ilvC; ketol-acid reductoisomerase [EC:1.1.1.86]	COG0059	Ketol-acid reductoisomerase	0.000446049
HQN_orf_14152	Carboxy-terminal-processing protease OS=Bartonella bacilliformis (strain ATCC 35685 / KC583) GN=ctpA PE=3 SV=1	48.332	21.9	14	8	2	K03797		COG0793	Periplasmic protease	0.000144092
HQN_orf_14153	Phosphoribosylaminoimidazole-succinocarboxamide synthase OS=Nautilia profundicola (strain ATCC BAA-1463/ DSM 18972 / AmH) GN=purC PE=3 SV=1	13.035	24.4	0	5	1	K01923	purC; phosphoribosylaminoimidazole-succinocarboxamide synthase [EC:6.3.2.6]	COG0152	Phosphoribosylaminoimidazolesuccinocarboxamide (SAICAR) synthase	0.000379142
HQN_orf_14163	ATP-dependent protease ATPase subunit HslU OS=Helicobacter pylori (strain P12) GN=hslU PE=3 SV=1	43.434	28.3	2	9	1	K03667		COG1220	ATP-dependent protease HslVU (ClpYQ), ATPase subunit	0.000188524
HQN_orf_14169	Peptidoglycan-associated lipoprotein OS=Escherichia coli (strain K12) GN=pal PE=1 SV=1	24.795	24.1	11	4	2	K03640		COG2885	Outer membrane protein and related peptidoglycan-associated (lipo)proteins	0.000150155
HQN_orf_14176	Unclassified Protein	17.665	14.4	2	2	2	K02109	ATPF0B; F-type H+-transporting ATPase subunit b	COG0711	F0F1-type ATP synthase, subunit b	0.000106801
HQN_orf_14182	Uncharacterized transcriptional regulatory protein YclJ OS=Bacillus subtilis (strain 168) GN=yclJ PE=3 SV=1	21.392	46.7	17	7	5			COG0745	Response regulators consisting of a CheY-like receiver domain and a winged-helix DNA-binding domain	0.000319758
HQN_orf_14188	Methionyl-tRNA formyltransferase OS=Nitratiruptor sp. (strain SB155-2) GN=fmt PE=3 SV=1	35.234	31.7	12	7	2	K00604	MTFMT; methionyl-tRNA formyltransferase [EC:2.1.2.9]	COG0223	Methionyl-tRNA formyltransferase	0.00017872
HQN_orf_14190	Leucine--tRNA ligase OS=Nitratiruptor sp. (strain SB155-2) GN=leuS PE=3 SV=1	56.711	27.3	14	14	3	K01869	LARS; leucyl-tRNA synthetase [EC:6.1.1.4]	COG0495	Leucyl-tRNA synthetase	0.000219338
HQN_orf_14205	Phosphate acyltransferase OS=Nitratiruptor sp. (strain SB155-2) GN=plsX PE=3 SV=1	30.383	19.9	1	4	1	K03621	plsX; phosphate acyltransferase [EC:2.3.1.274]	COG0416	Fatty acid/phospholipid biosynthesis enzyme	0.000114891
HQN_orf_14206	3-oxoacyl-[acyl-carrier-protein] synthase 3 OS=Sulfurovum sp. (strain NBC37-1) GN=fabH PE=3 SV=1	36.772	37.8	8	9	4	K00648	fabH; 3-oxoacyl-[acyl-carrier-protein] synthase III [EC:2.3.1.180]	COG0332	3-oxoacyl-[acyl-carrier-protein] synthase III	0.000211943
HQN_orf_14207	CRISPR-associated endonuclease Cas9 OS=Francisella tularensis subsp. novicida (strain U112) GN=cas9 PE=1 SV=1	71.625	15.5	9	8	8	K09952		COG1403	Restriction endonuclease	0.00010352
HQN_orf_14213	Putative O-antigen transporter OS=Escherichia coli (strain K12) GN=rfbX PE=1 SV=4	27.299	5.1	2	1	1	K03328		COG2244	Membrane protein involved in the export of O-antigen and teichoic acid	3.51057e-05
HQN_orf_14215	Vi polysaccharide biosynthesis protein VipA/TviB OS=Salmonella typhi GN=vipA PE=3 SV=1	28.016	13.5	0	2	1	K22926	tviB; UDP-N-acetylglucosamine 6-dehydrogenase [EC:1.1.1.136]	COG0677	UDP-N-acetyl-D-mannosaminuronate dehydrogenase	6.50887e-05
HQN_orf_14223	3-isopropylmalate dehydratase large subunit OS=Nautilia profundicola (strain ATCC BAA-1463 / DSM 18972/ AmH) GN=leuC PE=3 SV=1	47.903	46.8	18	22	11	K01703	leuC; 3-isopropylmalate/(R)-2-methylmalate dehydratase large subunit [EC:4.2.1.33 4.2.1.35]	COG0065	3-isopropylmalate dehydratase large subunit	0.000391602
HQN_orf_14236	ATP-dependent Clp protease ATP-binding subunit ClpX OS=Aquifex aeolicus (strain VF5) GN=clpX PE=3 SV=1	21.08	9	0	1	1	K03544	clpX; ATP-dependent Clp protease ATP-binding subunit ClpX	COG1219	ATP-dependent protease Clp, ATPase subunit	4.43441e-05
HQN_orf_14237	Unclassified Protein	38.363	23.8	5	7	3	K00566	mnmA; tRNA-uridine 2-sulfurtransferase [EC:2.8.1.13]	COG0037	Predicted ATPase of the PP-loop superfamily implicated in cell cycle control	0.000164844
HQN_orf_14259	DNA relaxase MbeA OS=Escherichia coli GN=mbeA PE=1 SV=1	42.914	2.5	0	1	1					2.19157e-05
HQN_orf_14263	Unclassified Protein	31.876	10.5	1	2	2			COG0739	Membrane proteins related to metalloendopeptidases	5.92409e-05
HQN_orf_14264	Bifunctional oligoribonuclease and PAP phosphatase NrnA OS=Thermus thermophilus (strain HB8 / ATCC 27634/ DSM 579) GN=nrnA PE=1 SV=1	36.992	17.2	4	4	2	K06881	nrnA; bifunctional oligoribonuclease and PAP phosphatase NrnA [EC:3.1.3.7 3.1.13.3]	COG0618	Exopolyphosphatase-related proteins	9.69053e-05
HQN_orf_14272	Nodulation protein NolNO OS=Sinorhizobium fredii (strain NBRC 101917 / NGR234) GN=nolO PE=3 SV=1	64.642	5.3	2	2	2	K00612				2.79294e-05
HQN_orf_14279	Carbamoyl-phosphate synthase large chain OS=Campylobacter jejuni subsp. jejuni serotype O:2 (strain ATCC 700819 / NCTC 11168) GN=carB PE=3 SV=1	38.19	44.4	22	12	1	K01955	carB; carbamoyl-phosphate synthase large subunit [EC:6.3.5.5]	COG0458	Carbamoylphosphate synthase large subunit (split gene in MJ)	0.000273255
HQN_orf_14304	Unclassified Protein	14.964	30.1	2	2	2	K02570		COG3062	Uncharacterized protein involved in formation of periplasmic nitrate reductase	0.000131875
HQN_orf_14317	50S ribosomal protein L17 OS=Arcobacter butzleri (strain RM4018) GN=rplQ PE=3 SV=1	15.417	38.2	3	4	4	K02879	RP-L17; large subunit ribosomal protein L17	COG0203	Ribosomal protein L17	0.000257045
HQN_orf_14318	DNA-directed RNA polymerase subunit alpha OS=Nitratiruptor sp. (strain SB155-2) GN=rpoA PE=3 SV=1	40.615	47.8	15	15	9	K03040	rpoA; DNA-directed RNA polymerase subunit alpha [EC:2.7.7.6]	COG0202	DNA-directed RNA polymerase, alpha subunit/40 kD subunit	0.000331611
HQN_orf_1432	Outer membrane protein A OS=Bordetella avium GN=ompA PE=3 SV=1	27.045	14.3	2	2	2	K03286		COG2885	Outer membrane protein and related peptidoglycan-associated (lipo)proteins	6.48106e-05
HQN_orf_14322	Phosphoribosylformylglycinamidine synthase subunit PurL OS=Sulfurovum sp. (strain NBC37-1) GN=purL PE=3 SV=1	43.824	20.7	2	7	0	K23269	purL; phosphoribosylformylglycinamidine synthase subunit PurL [EC:6.3.5.3]	COG0046	Phosphoribosylformylglycinamidine (FGAM) synthase, synthetase domain	0.000140052
HQN_orf_14325	Adenylosuccinate lyase OS=Helicobacter pylori (strain ATCC 700392 / 26695) GN=purB PE=3 SV=1	32.954	43.9	10	12	3	K01756	purB; adenylosuccinate lyase [EC:4.3.2.2]	COG0015	Adenylosuccinate lyase	0.000338268
HQN_orf_14331	DNA polymerase III subunit beta OS=Aquifex aeolicus (strain VF5) GN=dnaN PE=3 SV=1	22.567	16.1	4	4	4	K02338	dnaN; DNA polymerase III subunit beta [EC:2.7.7.7]	COG0592	DNA polymerase sliding clamp subunit (PCNA homolog)	0.000167577
HQN_orf_14332	Unclassified Protein	34.527	4.2	1	1	1	K09116		COG1578	Uncharacterized conserved protein	2.63293e-05
HQN_orf_14335	GTPase Der OS=Nautilia profundicola (strain ATCC BAA-1463 / DSM 18972 / AmH) GN=der PE=3 SV=1	49.946	41.5	18	15	4	K03977		COG1160	Predicted GTPases	0.00027342
HQN_orf_14336	Unclassified Protein	18.5	36.4	3	6	4			COG3637	Opacity protein and related surface antigens	0.000295435
HQN_orf_14341	UDP-N-acetylglucosamine 2-epimerase OS=Salmonella typhimurium (strain LT2 / SGSC1412 / ATCC 700720)GN=wecB PE=3 SV=1	45.211	4.5	0	2	1	K01791	wecB; UDP-N-acetylglucosamine 2-epimerase (non-hydrolysing) [EC:5.1.3.14]	COG0381	UDP-N-acetylglucosamine 2-epimerase	3.98049e-05
HQN_orf_14342	NDP-N-acetyl-D-galactosaminuronic acid dehydrogenase OS=Ralstonia solanacearum (strain GMI1000) GN=epsD PE=3 SV=1	12.96	10.9	2	1	1	K02472	wecC; UDP-N-acetyl-D-mannosaminuronic acid dehydrogenase [EC:1.1.1.336]	COG0677	UDP-N-acetyl-D-mannosaminuronate dehydrogenase	7.58284e-05
HQN_orf_14343	Flagellum site-determining protein YlxH OS=Helicobacter pylori (strain ATCC 700392 / 26695) GN=ylxH PE=3 SV=1	25.253	16.3	1	3	1	K04562		COG0455	ATPases involved in chromosome partitioning	0.000112062
HQN_orf_14366	Proline--tRNA ligase OS=Nautilia profundicola (strain ATCC BAA-1463 / DSM 18972 / AmH) GN=proS PE=3 SV=1	19.614	33.7	1	6	0	K01881	PARS; prolyl-tRNA synthetase [EC:6.1.1.15]	COG0442	Prolyl-tRNA synthetase	0.000297366
HQN_orf_14367	Unclassified Protein	38.009	36.9	18	11	0	K22468	ppk2; polyphosphate kinase [EC:2.7.4.1]	COG2326	Uncharacterized conserved protein	0.000276196
HQN_orf_14374	Acetolactate synthase large subunit OS=Guillardia theta GN=ilvB PE=3 SV=1	67.353	1.8	0	1	1	K01652	E2.2.1.6L; acetolactate synthase I/II/III large subunit [EC:2.2.1.6]	COG0028	Thiamine pyrophosphate-requiring enzymes [acetolactate synthase, pyruvate dehydrogenase (cytochrome), glyoxylate carboligase, phosphonopyruvate decarboxylase]	1.30964e-05
HQN_orf_14377	Flagellar motor switch protein FliM OS=Treponema pallidum (strain Nichols) GN=fliM PE=3 SV=2	23.219	38.9	7	7	4	K02416	fliM; flagellar motor switch protein FliM	COG1868	Flagellar motor switch protein	0.000279368
HQN_orf_14378	Flagellar motor switch phosphatase FliY OS=Bacillus subtilis (strain 168) GN=fliY PE=3 SV=2	32.123	37.5	9	6	5	K02417	fliNY; flagellar motor switch protein FliN/FliY	COG1886	Flagellar motor switch/type III secretory pathway protein	0.000163658
HQN_orf_14382	30S ribosomal protein S7-2 OS=Aquifex aeolicus (strain VF5) GN=rpsG2 PE=3 SV=1	20.39	17.2	3	2	2	K02992	RP-S7; small subunit ribosomal protein S7	COG0049	Ribosomal protein S7	9.36153e-05
HQN_orf_14383	Elongation factor G OS=Aquifex aeolicus (strain VF5) GN=fusA PE=3 SV=1	21.958	19	8	3	3	K02355		COG0480	Translation elongation factors (GTPases)	0.000129253
HQN_orf_14387	UPF0001 protein HP_0395 OS=Helicobacter pylori (strain ATCC 700392 / 26695) GN=HP_0395 PE=3 SV=1	20.153	6.1	1	1	1	K06997		COG0325	Predicted enzyme with a TIM-barrel fold	4.68076e-05
HQN_orf_14406	Fructose-bisphosphate aldolase/6-deoxy-5-ketofructose 1-phosphate synthase OS=Methanocaldococcus jannaschii(strain ATCC 43067 / DSM 2661 / JAL-1 / JCM 10045 /NBRC 100440) GN=MJ1585 PE=1 SV=1	34.672	10	2	3	3	K16305	fructose-bisphosphate aldolase / 6-deoxy-5-ketofructose 1-phosphate synthase [EC:4.1.2.13 2.2.1.11]	COG1830	DhnA-type fructose-1,6-bisphosphate aldolase and related enzymes	7.55765e-05
HQN_orf_1441	Adenylosuccinate synthetase OS=Thiomicrospira crunogena (strain XCL-2) GN=purA PE=3 SV=1	49.688	6.6	2	2	2	K01939	purA; adenylosuccinate synthase [EC:6.3.4.4]	COG0104	Adenylosuccinate synthase	3.44674e-05
HQN_orf_14417	Unclassified Protein	36.437	5.3	1	1	1	K02014				2.48618e-05
HQN_orf_14421	Ribosomal RNA small subunit methyltransferase H OS=Nautilia profundicola (strain ATCC BAA-1463 / DSM 18972 / AmH) GN=rsmH PE=3 SV=1	37.332	24.8	4	5	2	K03438		COG0275	Predicted S-adenosylmethionine-dependent methyltransferase involved in cell envelope biogenesis	0.000123098
HQN_orf_14423	Unclassified Protein	67.591	3.2	2	2	2	K14855		COG4249	Uncharacterized protein containing caspase domain	2.62382e-05
HQN_orf_14438	Fructose-1,6-bisphosphatase class 1 OS=Sulfurimonas denitrificans (strain ATCC 33889 / DSM 1251) GN=fbp PE=3 SV=1	30.772	17.9	1	5	1	K03841	FBP; fructose-1,6-bisphosphatase I [EC:3.1.3.11]	COG0158	Fructose-1,6-bisphosphatase	0.000148102
HQN_orf_14439	Methionine--tRNA ligase OS=Campylobacter jejuni subsp. jejuni serotype O:2 (strain ATCC 700819 / NCTC 11168) GN=metG PE=3 SV=1	39.429	30.7	2	12	1	K01874	MARS; methionyl-tRNA synthetase [EC:6.1.1.10]	COG0143	Methionyl-tRNA synthetase	0.000281715
HQN_orf_14445	Pyruvate synthase subunit PorB OS=Methanocaldococcus jannaschii (strain ATCC 43067 / DSM 2661 / JAL-1/ JCM 10045 / NBRC 100440) GN=porB PE=3 SV=3	17.63	57.4	6	7	6	K00170	porB; pyruvate ferredoxin oxidoreductase beta subunit [EC:1.2.7.1]	COG1013	Pyruvate:ferredoxin oxidoreductase and related 2-oxoacid:ferredoxin oxidoreductases, beta subunit	0.000387444
HQN_orf_14455	Methyl-accepting chemotaxis protein 4 OS=Thermotoga maritima (strain ATCC 43589 / MSB8 / DSM 3109 /JCM 10099) GN=mcp4 PE=1 SV=1	58.103	15.5	6	6	5	K03406	mcp; methyl-accepting chemotaxis protein	COG0840	Methyl-accepting chemotaxis protein	8.68264e-05
HQN_orf_14465	5'-nucleotidase SurE OS=Nitratiruptor sp. (strain SB155-2) GN=surE PE=3 SV=1	31.099	14.7	0	3	0	K03787	surE; 5'-nucleotidase [EC:3.1.3.5]	COG0496	Predicted acid phosphatase	8.74943e-05
HQN_orf_14466	N-(5'-phosphoribosyl)anthranilate isomerase OS=Nitratiruptor sp. (strain SB155-2) GN=trpF PE=3 SV=1	22.954	24.1	1	5	1	K01817	trpF; phosphoribosylanthranilate isomerase [EC:5.3.1.24]	COG0135	Phosphoribosylanthranilate isomerase	0.000206055
HQN_orf_14478	Unclassified Protein	29.038	59.3	21	12	8			COG4802	Ferredoxin-thioredoxin reductase, catalytic subunit	0.000387209
HQN_orf_14479	Unclassified Protein	14.418	33.1	9	6	3	K01876	aspS; aspartyl-tRNA synthetase [EC:6.1.1.12]	COG4802	Ferredoxin-thioredoxin reductase, catalytic subunit	0.000417404
HQN_orf_14480	Molybdopterin adenylyltransferase OS=Helicobacter pylori (strain J99 / ATCC 700824) GN=mog PE=1 SV=1	20.831	28	9	5	1	K03831	mogA; molybdopterin adenylyltransferase [EC:2.7.7.75]	COG0521	Molybdopterin biosynthesis enzymes	0.00022172
HQN_orf_14486	Carbamoyl-phosphate synthase large chain OS=Campylobacter jejuni subsp. jejuni serotype O:2 (strain ATCC 700819 / NCTC 11168) GN=carB PE=3 SV=1	48.172	64.5	24	20	7	K01955	carB; carbamoyl-phosphate synthase large subunit [EC:6.3.5.5]	COG0458	Carbamoylphosphate synthase large subunit (split gene in MJ)	0.00036023
HQN_orf_14516	Unclassified Protein	27.105	42.7	5	7	7			COG4671	Predicted glycosyl transferase	0.000249201
HQN_orf_14524	Aspartate carbamoyltransferase OS=Nitratiruptor sp. (strain SB155-2) GN=pyrB PE=3 SV=1	36.825	12.6	5	5	0	K00609	pyrB; aspartate carbamoyltransferase catalytic subunit [EC:2.1.3.2]	COG0540	Aspartate carbamoyltransferase, catalytic chain	0.000123499
HQN_orf_14526	L-threonine ammonia-lyase OS=Geobacter sulfurreducens (strain ATCC 51573 / DSM 12127 / PCA) GN=tdcB PE=1 SV=1	45.327	42	18	12	9	K01754	E4.3.1.19; threonine dehydratase [EC:4.3.1.19]	COG1171	Threonine dehydratase	0.000225792
HQN_orf_14527	Unclassified Protein	17.857	60.9	17	11	3	K06929		COG1832	Predicted CoA-binding protein	0.000583295
HQN_orf_14528	17.6 kDa class I heat shock protein 3 OS=Arabidopsis thaliana GN=HSP17.6C PE=2 SV=2	16.011	17	4	3	2	K13993	HSP20; HSP20 family protein	COG0071	Molecular chaperone (small heat shock protein)	0.000186463
HQN_orf_14539	Unclassified Protein	24.855	11.9	2	2	2	K07126				7.58284e-05
HQN_orf_14544	Unclassified Protein	44.296	9	3	3	3					6.35433e-05
HQN_orf_14546	Unclassified Protein	28.849	12.3	2	2	2	K02286	cpcC; phycocyanin-associated rod linker protein	COG0673	Predicted dehydrogenases and related proteins	6.26681e-05
HQN_orf_14578	Unclassified Protein	69.921	24.7	17	13	9			COG2887	RecB family exonuclease	0.000172337
HQN_orf_14597	Spore coat polysaccharide biosynthesis protein SpsC OS=Bacillus subtilis (strain 168) GN=spsC PE=3 SV=1	34.21	12.2	3	4	4			COG0399	Predicted pyridoxal phosphate-dependent enzyme apparently involved in regulation of cell wall biogenesis	0.000109106
HQN_orf_14608	Unclassified Protein	10.192	15.7	0	1	1	K18725				0.000106801
HQN_orf_14614	Shikimate kinase OS=Helicobacter pylori (strain P12) GN=aroK PE=3 SV=1	11.203	17.5	1	2	1	K00891	E2.7.1.71; shikimate kinase [EC:2.7.1.71]	COG0703	Shikimate kinase	0.000191971
HQN_orf_14620	Phosphate acetyltransferase OS=Helicobacter pylori (strain J99 / ATCC 700824) GN=pta PE=3 SV=1	10.668	54.9	2	3	2	K13788	pta; phosphate acetyltransferase [EC:2.3.1.8]	COG0857	BioD-like N-terminal domain of phosphotransacetylase	0.000270816
HQN_orf_14621	Acetate kinase OS=Sulfurovum sp. (strain NBC37-1) GN=ackA PE=3 SV=1	42.004	5.3	1	1	1	K00925	ackA; acetate kinase [EC:2.7.2.1]	COG0282	Acetate kinase	2.11221e-05
HQN_orf_14622	Unclassified Protein	17.446	6.6	1	1	1					5.70138e-05
HQN_orf_14658	S-layer protein OS=Methanocaldococcus jannaschii (strain ATCC 43067 / DSM 2661 / JAL-1 / JCM 10045 /NBRC 100440) GN=sla PE=1 SV=1	13.187	13	5	2	2					0.000144435
HQN_orf_14660	L-aspartate oxidase OS=Sulfolobus tokodaii (strain DSM 16993 / JCM 10545 / NBRC 100140 / 7) GN=nadB PE=1 SV=1	30.671	17.3	3	5	0	K00278	nadB; L-aspartate oxidase [EC:1.4.3.16]	COG0029	Aspartate oxidase	0.00015288
HQN_orf_14662	Unclassified Protein	13.287	32.5	4	3	3	K07096		COG2129	Predicted phosphoesterases, related to the Icc protein	0.000232128
HQN_orf_14677	Unclassified Protein	32.638	16.7	4	3	3			COG0426	Uncharacterized flavoproteins	8.4567e-05
HQN_orf_14708	Delta-aminolevulinic acid dehydratase OS=Helicobacter pylori (strain J99 / ATCC 700824) GN=hemB PE=3 SV=1	38.876	19.9	11	7	1	K01698	hemB; porphobilinogen synthase [EC:4.2.1.24]	COG0113	Delta-aminolevulinic acid dehydratase	0.000161337
HQN_orf_14709	Uroporphyrinogen decarboxylase OS=Nautilia profundicola (strain ATCC BAA-1463 / DSM 18972 / AmH) GN=hemE PE=3 SV=1	16.261	13.3	4	1	1	K01599	hemE; uroporphyrinogen decarboxylase [EC:4.1.1.37]	COG0407	Uroporphyrinogen-III decarboxylase	6.06627e-05
HQN_orf_14710	Unclassified Protein	14.93	42.4	4	6	4			COG0704	Phosphate uptake regulator	0.000402629
HQN_orf_14711	Phosphate import ATP-binding protein PstB OS=Sulfurimonas denitrificans (strain ATCC 33889 / DSM 1251)GN=pstB PE=3 SV=1	31.658	70.1	32	18	7	K02036	pstB; phosphate transport system ATP-binding protein [EC:7.3.2.1]	COG1117	ABC-type phosphate transport system, ATPase component	0.000518977
HQN_orf_14724	Phosphate-binding protein PstS OS=Pasteurella multocida (strain Pm70) GN=pstS PE=3 SV=2	39.018	18.3	5	5	5	K02040	pstS; phosphate transport system substrate-binding protein	COG0226	ABC-type phosphate transport system, periplasmic component	0.000114199
HQN_orf_14726	Thiazole synthase OS=Nautilia profundicola (strain ATCC BAA-1463 / DSM 18972 / AmH) GN=thiG PE=3 SV=1	29.681	62.6	21	15	7	K03149	thiG; thiazole synthase [EC:2.8.1.10]	COG2022	Uncharacterized enzyme of thiazole biosynthesis	0.000437471
HQN_orf_14737	Ribonucleoside-diphosphate reductase subunit beta OS=Helicobacter pylori (strain J99 / ATCC 700824)GN=nrdB PE=3 SV=1	38.405	27.7	1	6	1	K00526	E1.17.4.1B; ribonucleoside-diphosphate reductase beta chain [EC:1.17.4.1]	COG0208	Ribonucleotide reductase, beta subunit	0.000146293
HQN_orf_1474	Peptidyl-prolyl cis-trans isomerase D OS=Escherichia coli (strain K12) GN=ppiD PE=1 SV=1	72.85	25.1	10	11	11	K03770		COG0760	Parvulin-like peptidyl-prolyl isomerase	0.000131356
HQN_orf_14751	Proline--tRNA ligase OS=Aquifex aeolicus (strain VF5) GN=proS PE=1 SV=1	49.777	13	4	4	3	K01881	PARS; prolyl-tRNA synthetase [EC:6.1.1.15]	COG0442	Prolyl-tRNA synthetase	7.2563e-05
HQN_orf_14772	Glyceraldehyde-3-phosphate dehydrogenase B, chloroplastic OS=Spinacia oleracea GN=GAPB PE=1 SV=1	15.366	39.1	5	5	2	K00134	GAPDH; glyceraldehyde 3-phosphate dehydrogenase [EC:1.2.1.12]	COG0057	Glyceraldehyde-3-phosphate dehydrogenase/erythrose-4-phosphate dehydrogenase	0.000318607
HQN_orf_1479	Isocitrate dehydrogenase [NADP] 2 OS=Colwellia maris GN=icd2 PE=1 SV=3	82.539	6.6	7	3	3	K00031	IDH1; isocitrate dehydrogenase [EC:1.1.1.42]	COG2838	Monomeric isocitrate dehydrogenase	3.06584e-05
HQN_orf_14791	MEMO1 family protein aq_890 OS=Aquifex aeolicus (strain VF5) GN=aq_890 PE=3 SV=1	32.27	7.9	2	2	2	K06990		COG1355	Predicted dioxygenase	5.55519e-05
HQN_orf_14799	Heparan sulfate glucosamine 3-O-sulfotransferase 4 OS=Homo sapiens GN=HS3ST4 PE=2 SV=3	38.309	3.7	0	1	1			COG4424	Uncharacterized protein conserved in bacteria	2.50259e-05
HQN_orf_14842	Unclassified Protein	20.869	10.5	1	1	1	K08504	BET1; blocked early in transport 1			4.68076e-05
HQN_orf_14846	Thioredoxin reductase OS=Helicobacter pylori (strain ATCC 700392 / 26695) GN=trxB PE=1 SV=1	17.977	48.2	1	6	1	K00384	trxB; thioredoxin reductase (NADPH) [EC:1.8.1.9]	COG0492	Thioredoxin reductase	0.000309504
HQN_orf_14848	Thioredoxin 2 OS=Chlorobium tepidum (strain ATCC 49652 / DSM 12025 / NBRC 103806 / TLS) GN=trx2 PE=3 SV=3	13.626	42.1	7	5	3	K03671	trxA; thioredoxin 1	COG3118	Thioredoxin domain-containing protein	0.000351057
HQN_orf_14887	Phosphoenolpyruvate carboxykinase (ATP) OS=Nitratiruptor sp. (strain SB155-2) GN=pckA PE=3 SV=1	24.028	29.4	1	5	1	K01610	E4.1.1.49; phosphoenolpyruvate carboxykinase (ATP) [EC:4.1.1.49]	COG1866	Phosphoenolpyruvate carboxykinase (ATP)	0.000194432
HQN_orf_14889	tRNA/tmRNA (uracil-C(5))-methyltransferase OS=Nautilia profundicola (strain ATCC BAA-1463 / DSM 18972/ AmH) GN=trmA PE=3 SV=1	11.53	44	0	5	1	K00557		COG2265	SAM-dependent methyltransferases related to tRNA (uracil-5-)-methyltransferase	0.000462368
HQN_orf_1489	Unclassified Protein	24.142	14.4	1	2	2			COG0607	Rhodanese-related sulfurtransferase	7.69831e-05
HQN_orf_14893	Gamma-glutamyl phosphate reductase OS=Nitratiruptor sp. (strain SB155-2) GN=proA PE=3 SV=1	19.359	15.9	1	3	2	K00147	proA; glutamate-5-semialdehyde dehydrogenase [EC:1.2.1.41]	COG0014	Gamma-glutamyl phosphate reductase	0.000144895
HQN_orf_14894	Putative thioredoxin reductase OS=Methanocaldococcus jannaschii (strain ATCC 43067 / DSM 2661 / JAL-1/ JCM 10045 / NBRC 100440) GN=MJ1536 PE=3 SV=1	38.666	50	75	22	9	K00384	trxB; thioredoxin reductase (NADPH) [EC:1.8.1.9]	COG0492	Thioredoxin reductase	0.000502477
HQN_orf_14899	ATP-dependent Clp protease ATP-binding subunit ClpX 1 OS=Wolinella succinogenes (strain ATCC 29543/ DSM 1740 / LMG 7466 / NCTC 11488 / FDC 602W) GN=clpX1 PE=3 SV=1	25.179	30	5	6	2	K03544	clpX; ATP-dependent Clp protease ATP-binding subunit ClpX	COG1219	ATP-dependent protease Clp, ATPase subunit	0.000214609
HQN_orf_14900	Rod shape-determining protein MreB OS=Salmonella typhi GN=mreB PE=3 SV=1	39.043	35.9	8	9	2	K03569		COG1077	Actin-like ATPase involved in cell morphogenesis	0.000196673
HQN_orf_14916	Unclassified Protein	27.723	21.2	2	4	4	K03406	mcp; methyl-accepting chemotaxis protein			0.000131305
HQN_orf_14921	GTP-binding protein TypA/BipA homolog OS=Helicobacter pylori (strain J99 / ATCC 700824) GN=typA PE=3 SV=1	30.347	44.4	1	10	1	K06207		COG1217	Predicted membrane GTPase involved in stress response	0.000300906
HQN_orf_14924	50S ribosomal protein L9 OS=Campylobacter lari (strain RM2100 / D67 / ATCC BAA-1060) GN=rplI PE=3 SV=1	18.557	6.6	1	1	1	K02939	RP-L9; large subunit ribosomal protein L9	COG0359	Ribosomal protein L9	5.12354e-05
HQN_orf_14925	ATP-dependent protease subunit HslV OS=Sulfurovum sp. (strain NBC37-1) GN=hslV PE=3 SV=1	21.307	38.6	2	5	2	K01419		COG5405	ATP-dependent protease HslVU (ClpYQ), peptidase subunit	0.000211811
HQN_orf_14926	ATP-dependent protease ATPase subunit HslU OS=Helicobacter pylori (strain P12) GN=hslU PE=3 SV=1	25.237	47.3	7	13	0	K03667		COG1220	ATP-dependent protease HslVU (ClpYQ), ATPase subunit	0.000490432
HQN_orf_14932	Thiamine thiazole synthase OS=Pyrococcus abyssi (strain GE5 / Orsay) GN=thi4 PE=3 SV=1	28.997	48.3	17	8	8	K22699	thi4; sulfide-dependent adenosine diphosphate thiazole synthase [EC:2.4.2.59]			0.000239774
HQN_orf_14936	Phosphoenolpyruvate synthase OS=Aquifex aeolicus (strain VF5) GN=ppsA PE=3 SV=1	16.714	55.3	9	7	5	K01007	pps; pyruvate, water dikinase [EC:2.7.9.2]	COG1080	Phosphoenolpyruvate-protein kinase (PTS system EI component in bacteria)	0.00040519
HQN_orf_14937	Acetate kinase OS=Carboxydothermus hydrogenoformans (strain ATCC BAA-161 / DSM 6008 / Z-2901) GN=ackA PE=3 SV=1	42	7.5	2	2	2	K00925	ackA; acetate kinase [EC:2.7.2.1]	COG0282	Acetate kinase	4.26002e-05
HQN_orf_14941	Phosphoribosylaminoimidazole-succinocarboxamide synthase OS=Persephonella marina (strain DSM 14350 /EX-H1) GN=purC PE=3 SV=1	27.124	10.1	2	2	2	K01923	purC; phosphoribosylaminoimidazole-succinocarboxamide synthase [EC:6.3.2.6]	COG0152	Phosphoribosylaminoimidazolesuccinocarboxamide (SAICAR) synthase	6.95673e-05
HQN_orf_14957	Uncharacterized AAA domain-containing protein ycf46 OS=Odontella sinensis GN=ycf46 PE=3 SV=1	60.277	7.4	1	3	3			COG0464	ATPases of the AAA+ class	4.44307e-05
HQN_orf_14968	50S ribosomal protein L25 OS=Nautilia profundicola (strain ATCC BAA-1463 / DSM 18972 / AmH) GN=rplY PE=3 SV=1	14.497	62.3	1	7	1	K02897	RP-L25; large subunit ribosomal protein L25	COG1825	Ribosomal protein L25 (general stress protein Ctc)	0.000473927
HQN_orf_14973	GTPase Der OS=Nautilia profundicola (strain ATCC BAA-1463 / DSM 18972 / AmH) GN=der PE=3 SV=1	23.672	36.7	4	5	4	K03977		COG1160	Predicted GTPases	0.000198504
HQN_orf_14974	UDP-N-acetylglucosamine--N-acetylmuramyl-(pentapeptide) pyrophosphoryl-undecaprenol N-acetylglucosamine transferase OS=Campylobacter fetus subsp. fetus (strain 82-40) GN=murG PE=3 SV=1	39.187	12.1	6	6	6	K02563	murG; UDP-N-acetylglucosamine--N-acetylmuramyl-(pentapeptide) pyrophosphoryl-undecaprenol N-acetylglucosamine transferase [EC:2.4.1.227]	COG0707	UDP-N-acetylglucosamine:LPS N-acetylglucosamine transferase	0.00013871
HQN_orf_14978	Unclassified Protein	66.894	6	4	3	1	K03582	recB; exodeoxyribonuclease V beta subunit [EC:3.1.11.5]			4.16639e-05
HQN_orf_14980	Unclassified Protein	15.783	42.6	5	5	5	K01069	gloB; hydroxyacylglutathione hydrolase [EC:3.1.2.6]	COG0607	Rhodanese-related sulfurtransferase	0.000308245
HQN_orf_14981	Valine--tRNA ligase OS=Nitratiruptor sp. (strain SB155-2) GN=valS PE=3 SV=1	53.526	28.7	2	12	0	K01873	VARS; valyl-tRNA synthetase [EC:6.1.1.9]	COG0525	Valyl-tRNA synthetase	0.000204481
HQN_orf_15002	Threonine--tRNA ligase OS=Nautilia profundicola (strain ATCC BAA-1463 / DSM 18972 / AmH) GN=thrS PE=3 SV=1	22.848	49	3	8	2	K01868	TARS; threonyl-tRNA synthetase [EC:6.1.1.3]	COG0441	Threonyl-tRNA synthetase	0.000338898
HQN_orf_15003	Translation initiation factor IF-3 OS=Nautilia profundicola (strain ATCC BAA-1463 / DSM 18972 / AmH)GN=infC PE=3 SV=1	21.895	25.9	4	4	1	K02520		COG0290	Translation initiation factor 3 (IF-3)	0.000173322
HQN_orf_15004	Unclassified Protein	23.571	19.8	3	4	0			COG1853	Conserved protein/domain typically associated with flavoprotein oxygenases, DIM6/NTAB family	0.000160483
HQN_orf_15010	Unclassified Protein	43.02	3.2	0	1	1			COG0438	Glycosyltransferase	2.15422e-05
HQN_orf_15018	Flagellar protein FliL OS=Aquifex aeolicus (strain VF5) GN=fliL PE=3 SV=1	21.707	11.2	2	2	2	K02415		COG1580	Flagellar basal body-associated protein	8.52004e-05
HQN_orf_15037	Unclassified Protein	56.986	36.2	23	13	13			COG2931	RTX toxins and related Ca2+-binding proteins	0.000177297
HQN_orf_15054	Unclassified Protein	8.6967	39.4	0	3	1					0.000429217
HQN_orf_15055	GTP cyclohydrolase 1 OS=Vibrio cholerae serotype O1 (strain ATCC 39315 / El Tor Inaba N16961) GN=folE PE=3 SV=2	31.857	47.6	7	9	2	K01495	GCH1; GTP cyclohydrolase IA [EC:3.5.4.16]	COG0302	GTP cyclohydrolase I	0.00026763
HQN_orf_1506	Unclassified Protein	19.881	14.4	2	2	2			COG2930	Uncharacterized conserved protein	8.97377e-05
HQN_orf_15061	Unclassified Protein	28.081	6.3	0	1	1			COG0683	ABC-type branched-chain amino acid transport systems, periplasmic component	3.43115e-05
HQN_orf_15069	Flagellin B OS=Campylobacter jejuni subsp. jejuni serotype O:2 (strain ATCC 700819 / NCTC 11168) GN=flaB PE=3 SV=2	8.916	45.8	1	4	1	K02406	fliC; flagellin	COG1344	Flagellin and related hook-associated proteins	0.000466636
HQN_orf_15070	Unclassified Protein	56.096	13.6	0	5	1			COG2604	Uncharacterized protein conserved in bacteria	8.13609e-05
HQN_orf_15075	Unclassified Protein	33.544	6.3	2	2	2			COG3264	Small-conductance mechanosensitive channel	5.65883e-05
HQN_orf_1508	DNA topoisomerase 4 subunit B OS=Pseudomonas aeruginosa (strain ATCC 15692 / DSM 22644 / CIP 104116/ JCM 14847 / LMG 12228 / 1C / PRS 101 / PAO1) GN=parE PE=3 SV=1	71.237	1.9	0	1	1	K02622		COG0187	Type IIA topoisomerase (DNA gyrase/topo II, topoisomerase IV), B subunit	1.20554e-05
HQN_orf_15099	Threonine--tRNA ligase OS=Nautilia profundicola (strain ATCC BAA-1463 / DSM 18972 / AmH) GN=thrS PE=3 SV=1	64.605	56.8	19	28	1	K01868	TARS; threonyl-tRNA synthetase [EC:6.1.1.3]	COG0441	Threonyl-tRNA synthetase	0.000391012
HQN_orf_15101	Probable branched-chain-amino-acid aminotransferase OS=Aquifex aeolicus (strain VF5) GN=ilvE PE=3 SV=1	36.562	17.6	4	4	4	K00826	E2.6.1.42; branched-chain amino acid aminotransferase [EC:2.6.1.42]	COG0115	Branched-chain amino acid aminotransferase/4-amino-4-deoxychorismate lyase	9.9447e-05
HQN_orf_15116	Unclassified Protein	65.377	3.3	2	2	2			COG4191	Signal transduction histidine kinase regulating C4-dicarboxylate transport system	2.73749e-05
HQN_orf_15124	Serine hydroxymethyltransferase OS=Sulfurovum sp. (strain NBC37-1) GN=glyA PE=3 SV=1	46.781	68.5	9	30	4	K00600	glyA; glycine hydroxymethyltransferase [EC:2.1.2.1]	COG0112	Glycine/serine hydroxymethyltransferase	0.000553492
HQN_orf_15125	Unclassified Protein	16.242	44.1	3	6	2			COG4951	Uncharacterized protein conserved in bacteria	0.000388863
HQN_orf_15155	Phosphoribosylformylglycinamidine synthase subunit PurL OS=Aquifex aeolicus (strain VF5) GN=purL PE=3 SV=1	58.639	2.7	2	1	1	K23269	purL; phosphoribosylformylglycinamidine synthase subunit PurL [EC:6.3.5.3]	COG0046	Phosphoribosylformylglycinamidine (FGAM) synthase, synthetase domain	1.48975e-05
HQN_orf_15182	Unclassified Protein	14.438	21.8	2	2	2					0.000143072
HQN_orf_15183	Uncharacterized zinc protease-like protein y4wB OS=Sinorhizobium fredii (strain NBRC 101917 / NGR234)GN=NGR_a01030 PE=3 SV=1	37.001	14.2	3	4	3			COG0612	Predicted Zn-dependent peptidases	9.91221e-05
HQN_orf_15184	Phosphoserine phosphatase OS=Wolinella succinogenes (strain ATCC 29543 / DSM 1740 / LMG 7466 / NCTC 11488 / FDC 602W) GN=SERB PE=1 SV=1	24.907	51.1	2	11	0	K01079	serB; phosphoserine phosphatase [EC:3.1.3.3]	COG0560	Phosphoserine phosphatase	0.000402953
HQN_orf_15202	CTP synthase OS=Nautilia profundicola (strain ATCC BAA-1463 / DSM 18972 / AmH) GN=pyrG PE=3 SV=1	37.683	41.7	5	11	2	K01937	pyrG; CTP synthase [EC:6.3.4.2]	COG0504	CTP synthase (UTP-ammonia lyase)	0.000264797
HQN_orf_15212	Peptide chain release factor 2 OS=Aquifex aeolicus (strain VF5) GN=prfB PE=3 SV=1	35.054	8.5	3	2	2	K02836		COG1186	Protein chain release factor B	5.24764e-05
HQN_orf_15213	WD repeat-containing protein 38 OS=Mus musculus GN=Wdr38 PE=2 SV=1	31.931	18.9	3	4	4	K12132				0.000115328
HQN_orf_15214	3-oxoacyl-[acyl-carrier-protein] synthase 2 OS=Bacillus subtilis (strain 168) GN=fabF PE=1 SV=1	26.05	29.3	2	4	1	K09458	fabF; 3-oxoacyl-[acyl-carrier-protein] synthase II [EC:2.3.1.179]	COG0304	3-oxoacyl-(acyl-carrier-protein) synthase	0.000133032
HQN_orf_15221	Glutamate synthase [NADPH] large chain OS=Azospirillum brasilense GN=gltB PE=1 SV=1	65.497	7.4	3	3	3	K00265	gltB; glutamate synthase (NADPH) large chain [EC:1.4.1.13]	COG0070	Glutamate synthase domain 3	4.13609e-05
HQN_orf_15222	Unclassified Protein	14.749	22.9	11	4	3					0.000248618
HQN_orf_15224	Unclassified Protein	19.744	9.6	2	2	2	K02456	gspG; general secretion pathway protein G	COG2165	Type II secretory pathway, pseudopilin PulG	9.47855e-05
HQN_orf_15228	Threonine synthase OS=Helicobacter pylori (strain ATCC 700392 / 26695) GN=thrC PE=3 SV=1	56.862	7.4	1	3	1	K01733	thrC; threonine synthase [EC:4.2.3.1]	COG0498	Threonine synthase	4.7591e-05
HQN_orf_15232	Unclassified Protein	53.849	5.3	2	2	2			COG3511	Phospholipase C	3.1141e-05
HQN_orf_15242	Unclassified Protein	43.607	3.1	1	1	1					2.03293e-05
HQN_orf_15243	Unclassified Protein	21.148	44	10	6	6	K03555	mutS; DNA mismatch repair protein MutS	COG1462	Uncharacterized protein involved in formation of curli polymers	0.000262989
HQN_orf_15254	3,4-dihydroxy-2-butanone 4-phosphate synthase OS=Photobacterium phosphoreum GN=ribB PE=3 SV=1	22.201	6.7	1	1	1	K14652	ribBA; 3,4-dihydroxy 2-butanone 4-phosphate synthase / GTP cyclohydrolase II [EC:4.1.99.12 3.5.4.25]	COG0807	GTP cyclohydrolase II	4.01208e-05
HQN_orf_15280	Ribonucleoside-diphosphate reductase subunit alpha OS=Helicobacter pylori (strain ATCC 700392 / 26695)GN=nrdA PE=3 SV=1	56.547	27.4	2	14	2	K00525	E1.17.4.1A; ribonucleoside-diphosphate reductase alpha chain [EC:1.17.4.1]	COG0209	Ribonucleotide reductase, alpha subunit	0.000227811
HQN_orf_15293	Arginine--tRNA ligase OS=Nautilia profundicola (strain ATCC BAA-1463 / DSM 18972 / AmH) GN=argS PE=3 SV=1	58.391	40.9	24	18	7	K01887	RARS; arginyl-tRNA synthetase [EC:6.1.1.19]	COG0018	Arginyl-tRNA synthetase	0.000279695
HQN_orf_15305	tRNA-2-methylthio-N(6)-dimethylallyladenosine synthase OS=Sulfurimonas denitrificans (strain ATCC 33889/ DSM 1251) GN=miaB PE=3 SV=1	47.045	16.2	6	6	3	K06168		COG0621	2-methylthioadenine synthetase	0.000114891
HQN_orf_15333	Unclassified Protein	11.184	11.8	1	1	1	K05559				9.02719e-05
HQN_orf_15338	Flagellar motor switch protein FliG OS=Helicobacter pylori (strain ATCC 700392 / 26695) GN=fliG PE=1 SV=1	39.992	32.2	11	10	2	K02410	fliG; flagellar motor switch protein FliG	COG1536	Flagellar motor switch protein	0.00022172
HQN_orf_15346	Argininosuccinate lyase OS=Nitratiruptor sp. (strain SB155-2) GN=argH PE=3 SV=1	53.567	48.3	38	25	8	K01755	argH; argininosuccinate lyase [EC:4.3.2.1]	COG0165	Argininosuccinate lyase	0.000412111
HQN_orf_15347	Unclassified Protein	9.9696	20.2	1	2	1	K07397		COG1765	Predicted redox protein, regulator of disulfide bond formation	0.000216652
HQN_orf_15357	ABC transporter glutamine-binding protein GlnH OS=Bacillus subtilis (strain 168) GN=glnH PE=2 SV=1	31.2	8.2	1	2	2	K02030		COG0834	ABC-type amino acid transport/signal transduction systems, periplasmic component/domain	5.78843e-05
HQN_orf_15367	Putative L(+)-tartrate dehydratase subunit alpha OS=Methanocaldococcus jannaschii (strain ATCC 43067/ DSM 2661 / JAL-1 / JCM 10045 / NBRC 100440) GN=MJ1294 PE=3 SV=1	32.873	40.5	1	16	1	K01677	E4.2.1.2AA; fumarate hydratase subunit alpha [EC:4.2.1.2]	COG1951	Tartrate dehydratase alpha subunit/Fumarate hydratase class I, N-terminal domain	0.000424215
HQN_orf_15368	Fumarate hydratase class I, anaerobic OS=Escherichia coli (strain K12) GN=fumB PE=1 SV=2	22.361	35.3	22	10	0	K01678	E4.2.1.2AB; fumarate hydratase subunit beta [EC:4.2.1.2]	COG1838	Tartrate dehydratase beta subunit/Fumarate hydratase class I, C-terminal domain	0.000407679
HQN_orf_15393	Isoleucine--tRNA ligase OS=Aquifex aeolicus (strain VF5) GN=ileS PE=3 SV=1	61.749	3.8	1	1	1	K01870	IARS; isoleucyl-tRNA synthetase [EC:6.1.1.5]	COG0060	Isoleucyl-tRNA synthetase	1.48975e-05
HQN_orf_15398	50S ribosomal protein L1 OS=Nautilia profundicola (strain ATCC BAA-1463 / DSM 18972 / AmH) GN=rplA PE=3 SV=1	19.687	41.1	1	6	1	K02863	RP-L1; large subunit ribosomal protein L1	COG0081	Ribosomal protein L1	0.000272437
HQN_orf_15399	50S ribosomal protein L10 OS=Nautilia profundicola (strain ATCC BAA-1463 / DSM 18972 / AmH) GN=rplJ PE=3 SV=1	20.203	24.9	5	5	1	K02864	RP-L10; large subunit ribosomal protein L10	COG0244	Ribosomal protein L10	0.000232602
HQN_orf_15400	50S ribosomal protein L7/L12 OS=Nautilia profundicola (strain ATCC BAA-1463 / DSM 18972 / AmH) GN=rplL PE=3 SV=1	14.775	60.6	19	9	5	K02935	RP-L7; large subunit ribosomal protein L7/L12	COG0222	Ribosomal protein L7/L12	0.000550367
HQN_orf_15417	Methionine aminopeptidase OS=Helicobacter pylori (strain ATCC 700392 / 26695) GN=map PE=3 SV=1	10.827	25.7	3	3	3	K01265		COG0024	Methionine aminopeptidase	0.000277421
HQN_orf_15418	Protein translocase subunit SecY OS=Helicobacter pylori (strain J99 / ATCC 700824) GN=secY PE=3 SV=1	49.2	13.6	0	6	1	K03076	secY; preprotein translocase subunit SecY	COG0201	Preprotein translocase subunit SecY	0.000105317
HQN_orf_15422	1-deoxy-D-xylulose-5-phosphate synthase OS=Nitratiruptor sp. (strain SB155-2) GN=dxs PE=3 SV=1	39.818	5.6	2	2	2	K01662	dxs; 1-deoxy-D-xylulose-5-phosphate synthase [EC:2.2.1.7]	COG1154	Deoxyxylulose-5-phosphate synthase	4.48689e-05
HQN_orf_15443	2,3,4,5-tetrahydropyridine-2,6-dicarboxylate N-succinyltransferase OS=Sulfurimonas denitrificans (strain ATCC 33889 / DSM 1251) GN=dapD PE=3 SV=2	32.249	17.5	6	6	2	K00674	dapD; 2,3,4,5-tetrahydropyridine-2,6-dicarboxylate N-succinyltransferase [EC:2.3.1.117]	COG2171	Tetrahydrodipicolinate N-succinyltransferase	0.000170401
HQN_orf_15445	tRNA uridine 5-carboxymethylaminomethyl modification enzyme MnmG OS=Campylobacter curvus (strain 525.92)GN=mnmG PE=3 SV=2	22.848	10.5	2	2	2	K03495		COG0445	NAD/FAD-utilizing enzyme apparently involved in cell division	8.33279e-05
HQN_orf_15455	Unclassified Protein	47.505	3.1	1	1	1					1.87694e-05
HQN_orf_15492	Unclassified Protein	7.5078	28.4	2	2	2	K02963	RP-S18; small subunit ribosomal protein S18	COG0238	Ribosomal protein S18	0.000315952
HQN_orf_15494	30S ribosomal protein S6 OS=Aquifex aeolicus (strain VF5) GN=rpsF PE=1 SV=1	16.577	12.9	1	1	1	K02990	RP-S6; small subunit ribosomal protein S6	COG0360	Ribosomal protein S6	6.26681e-05
HQN_orf_15502	MEMO1 family protein aq_890 OS=Aquifex aeolicus (strain VF5) GN=aq_890 PE=3 SV=1	33.514	26.6	2	6	0	K06990		COG1355	Predicted dioxygenase	0.000163072
HQN_orf_15507	Exodeoxyribonuclease 10 OS=Escherichia coli O6:H1 (strain CFT073 / ATCC 700928 / UPEC) GN=exoX PE=3 SV=1	36.197	21.9	6	5	4	K10857	exoX; exodeoxyribonuclease X [EC:3.1.11.-]	COG0847	DNA polymerase III, epsilon subunit and related 3'-5' exonucleases	0.000129843
HQN_orf_15516	Putative cation-transporting ATPase MJ1226 OS=Methanocaldococcus jannaschii (strain ATCC 43067 / DSM 2661 / JAL-1 / JCM 10045 / NBRC 100440) GN=MJ1226 PE=3 SV=1	62.675	33	24	15	7			COG0474	Cation transport ATPase	0.000209857
HQN_orf_1552	Type II secretion system protein E OS=Vibrio cholerae serotype O1 (strain ATCC 39315 / El Tor Inaba N16961) GN=epsE PE=1 SV=1	57.67	25.1	8	8	8	K02454	gspE; general secretion pathway protein E [EC:7.4.2.8]	COG2804	Type II secretory pathway, ATPase PulE/Tfp pilus assembly pathway, ATPase PilB	0.000123298
HQN_orf_15529	Unclassified Protein	21.185	5.6	0	1	1			COG1518	Uncharacterized protein predicted to be involved in DNA repair	4.70984e-05
HQN_orf_15536	Vitamin B12 transporter BtuB OS=Escherichia coli GN=btuB PE=3 SV=2	42.127	22.5	6	6	6	K16092		COG4206	Outer membrane cobalamin receptor protein	0.000127801
HQN_orf_15537	Uncharacterized glycosyltransferase YwdF OS=Bacillus subtilis (strain 168) GN=ywdF PE=3 SV=1	13.325	14.8	1	1	1			COG1216	Predicted glycosyltransferases	7.89879e-05
HQN_orf_15554	30S ribosomal protein S1 OS=Helicobacter pylori (strain J99 / ATCC 700824) GN=rpsA PE=3 SV=1	45.825	27.5	2	8	1	K02945	RP-S1; small subunit ribosomal protein S1	COG0539	Ribosomal protein S1	0.000156347
HQN_orf_15575	Succinate dehydrogenase flavoprotein subunit OS=Rickettsia bellii (strain RML369-C) GN=sdhA PE=3 SV=1	51.677	54.6	32	21	14	K18556	frdA; NADH-dependent fumarate reductase subunit A [EC:1.3.1.6]	COG1053	Succinate dehydrogenase/fumarate reductase, flavoprotein subunit	0.000348445
HQN_orf_15590	Ornithine carbamoyltransferase OS=Nitratiruptor sp. (strain SB155-2) GN=argF PE=3 SV=1	36.637	25.2	2	7	2	K00611	OTC; ornithine carbamoyltransferase [EC:2.1.3.3]	COG0078	Ornithine carbamoyltransferase	0.000174605
HQN_orf_156	Fructose-1,6-bisphosphatase class 1 OS=Thiomicrospira crunogena (strain XCL-2) GN=fbp PE=3 SV=2	37.436	50	19	13	13	K03841	FBP; fructose-1,6-bisphosphatase I [EC:3.1.3.11]	COG0158	Fructose-1,6-bisphosphatase	0.00030425
HQN_orf_15600	50S ribosomal protein L21 OS=Aquifex aeolicus (strain VF5) GN=rplU PE=3 SV=1	13.3	8.5	1	1	1	K02888	RP-L21; large subunit ribosomal protein L21	COG0261	Ribosomal protein L21	7.65943e-05
HQN_orf_1561	Unclassified Protein	26.115	15.1	2	2	2	K02519				6.89349e-05
HQN_orf_15657	Potassium channel protein 1 OS=Methanocaldococcus jannaschii (strain ATCC 43067 / DSM 2661 / JAL-1 /JCM 10045 / NBRC 100440) GN=MJ0138.1 PE=4 SV=1	61.59	19.1	8	8	8			COG1226	Kef-type K+ transport systems, predicted NAD-binding component	0.000117792
HQN_orf_15669	ATP-citrate synthase beta chain protein 1 OS=Oryza sativa subsp. japonica GN=ACLB-1 PE=2 SV=1	35.202	40.9	11	12	7	K01648	ACLY; ATP citrate (pro-S)-lyase [EC:2.3.3.8]	COG0372	Citrate synthase	0.000303313
HQN_orf_15691	2-keto-3-deoxy-L-rhamnonate aldolase OS=Salmonella paratyphi A (strain ATCC 9150 / SARB42) GN=rhmA PE=3 SV=1	30.178	13.5	2	2	2	K02510	hpaI; 4-hydroxy-2-oxoheptanedioate aldolase [EC:4.1.2.52]	COG3836	2,4-dihydroxyhept-2-ene-1,7-dioic acid aldolase	5.92409e-05
HQN_orf_15693	Glutamine synthetase OS=Helicobacter pylori (strain ATCC 700392 / 26695) GN=glnA PE=3 SV=2	17	31.3	11	3	1	K01915	glnA; glutamine synthetase [EC:6.3.1.2]	COG0174	Glutamine synthetase	0.000172337
HQN_orf_15699	Cytosol non-specific dipeptidase OS=Escherichia coli (strain K12) GN=pepD PE=1 SV=3	32.552	25.8	5	6	2	K01270	pepD; dipeptidase D [EC:3.4.13.-]	COG2195	Di- and tripeptidases	0.000169134
HQN_orf_157	Inorganic pyrophosphatase 1 OS=Pseudomonas syringae pv. tomato (strain ATCC BAA-871 / DC3000) GN=ppa1 PE=3 SV=1	21.279	18	3	3	3	K01507	ppa; inorganic pyrophosphatase [EC:3.6.1.1]	COG0221	Inorganic pyrophosphatase	0.000129253
HQN_orf_15722	UPF0273 protein TK1590 OS=Thermococcus kodakarensis (strain ATCC BAA-918 / JCM 12380 / KOD1) GN=TK1590 PE=3 SV=1	29.614	9.4	2	2	2					6.09063e-05
HQN_orf_15724	GTPase Obg OS=Nitratiruptor sp. (strain SB155-2) GN=obg PE=3 SV=1	31.894	39.2	15	8	3	K03979		COG0536	Predicted GTPase	0.000224677
HQN_orf_15725	Glutamate 5-kinase OS=Sulfurovum sp. (strain NBC37-1) GN=proB PE=3 SV=1	30.357	12.5	1	3	2	K00931	proB; glutamate 5-kinase [EC:2.7.2.11]	COG0263	Glutamate 5-kinase	8.92099e-05
HQN_orf_15736	Histidinol-phosphate aminotransferase OS=Sulfurimonas denitrificans (strain ATCC 33889 / DSM 1251) GN=hisC PE=3 SV=1	19.391	51.7	9	8	3	K00817	hisC; histidinol-phosphate aminotransferase [EC:2.6.1.9]	COG0079	Histidinol-phosphate/aromatic aminotransferase and cobyric acid decarboxylase	0.000393914
HQN_orf_15740	Membrane protein insertase YidC OS=Aquifex aeolicus (strain VF5) GN=yidC PE=3 SV=1	25.436	20	5	3	3	K03217	yidC; YidC/Oxa1 family membrane protein insertase	COG0706	Preprotein translocase subunit YidC	0.000113177
HQN_orf_15745	Unclassified Protein	55.798	16.8	4	5	5	K02014		COG4206	Outer membrane cobalamin receptor protein	7.86601e-05
HQN_orf_15751	Glycerol-3-phosphate dehydrogenase [NAD(P)+] OS=Campylobacter lari (strain RM2100 / D67 / ATCC BAA-1060)GN=gpsA PE=3 SV=1	34.733	13.1	2	3	2	K00057	gpsA; glycerol-3-phosphate dehydrogenase (NAD(P)+) [EC:1.1.1.94]	COG0240	Glycerol-3-phosphate dehydrogenase	7.68531e-05
HQN_orf_15763	Potassium channel protein 1 OS=Methanocaldococcus jannaschii (strain ATCC 43067 / DSM 2661 / JAL-1 /JCM 10045 / NBRC 100440) GN=MJ0138.1 PE=4 SV=1	34.564	9.3	2	2	2	K10716		COG1226	Kef-type K+ transport systems, predicted NAD-binding component	5.3779e-05
HQN_orf_15782	Type III restriction-modification system EcoPI enzyme mod OS=Escherichia phage P1 GN=MOD PE=1 SV=1	64.379	5.4	2	2	2	K07316		COG2189	Adenine specific DNA methylase Mod	2.84001e-05
HQN_orf_15790	DNA topoisomerase 1 OS=Campylobacter jejuni subsp. jejuni serotype O:2 (strain ATCC 700819 / NCTC 11168)GN=topA PE=3 SV=1	63.048	35.4	16	21	7	K03168		COG0550	Topoisomerase IA	0.000298201
HQN_orf_15793	Unclassified Protein	49.458	1.7	0	1	1	K06888				1.93934e-05
HQN_orf_15796	Sensor protein ZraS OS=Escherichia coli (strain K12) GN=zraS PE=1 SV=2	40.116	3.4	2	1	1	K07710	atoS; two-component system, NtrC family, sensor histidine kinase AtoS [EC:2.7.13.3]	COG5000	Signal transduction histidine kinase involved in nitrogen fixation and metabolism regulation	2.28399e-05
HQN_orf_1580	Unclassified Protein	17.661	10.4	2	1	1	K07114				5.22954e-05
HQN_orf_15808	Unclassified Protein	31.067	9.9	2	2	2	K08884				5.97074e-05
HQN_orf_15832	UDP-glucose 4-epimerase OS=Bacillus subtilis (strain 168) GN=galE PE=3 SV=1	40.287	18.3	2	6	1	K01784	galE; UDP-glucose 4-epimerase [EC:5.1.3.2]	COG1087	UDP-glucose 4-epimerase	0.000133032
HQN_orf_15838	Unclassified Protein	37.778	28.8	1	9	0	K22468	ppk2; polyphosphate kinase [EC:2.7.4.1]	COG2326	Uncharacterized conserved protein	0.000225979
HQN_orf_15839	Proline--tRNA ligase OS=Nitratiruptor sp. (strain SB155-2) GN=proS PE=3 SV=1	18.503	37.3	3	6	2	K01881	PARS; prolyl-tRNA synthetase [EC:6.1.1.15]	COG0442	Prolyl-tRNA synthetase	0.000320402
HQN_orf_15849	Unclassified Protein	44.174	41.1	11	14	13	K13788	pta; phosphate acetyltransferase [EC:2.3.1.8]			0.000286918
HQN_orf_15851	(5-formylfuran-3-yl)methyl phosphate transaminase OS=Methanocaldococcus jannaschii (strain ATCC 43067/ DSM 2661 / JAL-1 / JCM 10045 / NBRC 100440) GN=mfnC PE=1 SV=2	9.3917	58.3	3	4	1	K00812	aspB; aspartate aminotransferase [EC:2.6.1.1]	COG0436	Aspartate/tyrosine/aromatic aminotransferase	0.000459566
HQN_orf_15852	Carbamoyl-phosphate synthase large chain OS=Campylobacter jejuni subsp. jejuni serotype O:2 (strain ATCC 700819 / NCTC 11168) GN=carB PE=3 SV=1	61.595	65.9	13	29	5	K01955	carB; carbamoyl-phosphate synthase large subunit [EC:6.3.5.5]	COG0458	Carbamoylphosphate synthase large subunit (split gene in MJ)	0.00041335
HQN_orf_15853	Unclassified Protein	56.038	9.9	5	5	4	K11886		COG4972	Tfp pilus assembly protein, ATPase PilM	8.26017e-05
HQN_orf_15858	3-oxoacyl-[acyl-carrier-protein] synthase 2 OS=Bacillus subtilis (strain 168) GN=fabF PE=1 SV=1	33.842	58.5	19	17	5	K09458	fabF; 3-oxoacyl-[acyl-carrier-protein] synthase II [EC:2.3.1.179]	COG0304	3-oxoacyl-(acyl-carrier-protein) synthase	0.000419897
HQN_orf_15859	Acetyl-coenzyme A carboxylase carboxyl transferase subunit alpha OS=Campylobacter jejuni subsp. jejuni serotype O:23/36 (strain 81-176) GN=accA PE=3 SV=1	24.463	27.3	5	4	3	K01962	accA; acetyl-CoA carboxylase carboxyl transferase subunit alpha [EC:6.4.1.2 2.1.3.15]	COG0825	Acetyl-CoA carboxylase alpha subunit	0.000150902
HQN_orf_15890	Unclassified Protein	20.308	17	4	3	3			COG3176	Putative hemolysin	0.000144895
HQN_orf_15897	DNA gyrase subunit B OS=Campylobacter jejuni subsp. jejuni serotype O:2 (strain ATCC 700819 / NCTC 11168)GN=gyrB PE=3 SV=2	53.136	38.1	2	14	1	K02470		COG0187	Type IIA topoisomerase (DNA gyrase/topo II, topoisomerase IV), B subunit	0.000230281
HQN_orf_15933	Probable D,D-dipeptide-binding periplasmic protein DdpA OS=Escherichia coli (strain K12) GN=ddpA PE=2 SV=1	47.176	20.8	8	8	8	K02035	ABC.PE.S; peptide/nickel transport system substrate-binding protein			0.000151279
HQN_orf_15943	4-diphosphocytidyl-2-C-methyl-D-erythritol kinase OS=Sulfurimonas denitrificans (strain ATCC 33889 /DSM 1251) GN=ispE PE=3 SV=1	30.012	22.3	3	3	3	K00919	ispE; 4-diphosphocytidyl-2-C-methyl-D-erythritol kinase [EC:2.7.1.148]	COG1947	4-diphosphocytidyl-2C-methyl-D-erythritol 2-phosphate synthase	9.24736e-05
HQN_orf_15952	Unclassified Protein	35.908	19.6	6	5	5	K00327		COG3649	Uncharacterized protein predicted to be involved in DNA repair	0.000126803
HQN_orf_15958	Unclassified Protein	55.622	15.3	3	7	2			COG0464	ATPases of the AAA+ class	0.000115642
HQN_orf_15969	Uncharacterized protease HP_0169 OS=Helicobacter pylori (strain ATCC 700392 / 26695) GN=HP_0169 PE=3 SV=1	49.553	50.6	26	19	7	K08303	putative protease [EC:3.4.-.-]	COG0826	Collagenase and related proteases	0.000342218
HQN_orf_15974	Methionine aminopeptidase OS=Helicobacter pylori (strain ATCC 700392 / 26695) GN=map PE=3 SV=1	23.522	32.7	11	7	3	K01265		COG0024	Methionine aminopeptidase	0.000270816
HQN_orf_15976	Unclassified Protein	25.593	12	0	3	0	K03841	FBP; fructose-1,6-bisphosphatase I [EC:3.1.3.11]			0.000109896
HQN_orf_15987	Unclassified Protein	24.194	14	2	2	2					7.73759e-05
HQN_orf_15994	Acetylglutamate kinase OS=Nautilia profundicola (strain ATCC BAA-1463 / DSM 18972 / AmH) GN=argB PE=3 SV=1	28.842	27.9	2	6	2	K00930	argB; acetylglutamate kinase [EC:2.7.2.8]	COG0548	Acetylglutamate kinase	0.000181263
HQN_orf_15995	Flagellar assembly factor FliW 1 OS=Helicobacter hepaticus (strain ATCC 51449 / 3B1) GN=fliW1 PE=3 SV=2	16.813	27.2	4	3	2	K13626		COG1699	Uncharacterized protein conserved in bacteria	0.000176345
HQN_orf_16001	Protein MoxR OS=Methylobacterium extorquens (strain ATCC 14718 / DSM 1338 / JCM 2805 / NCIMB 9133 /AM1) GN=moxR PE=3 SV=3	37.049	8	2	2	1	K03924		COG0714	MoxR-like ATPases	4.92392e-05
HQN_orf_16018	Unclassified Protein	5.6855	21.2	2	1	1	K00648	fabH; 3-oxoacyl-[acyl-carrier-protein] synthase III [EC:2.3.1.180]	COG0332	3-oxoacyl-[acyl-carrier-protein] synthase III	0.000223025
HQN_orf_16024	Bifunctional protein FolD OS=Nautilia profundicola (strain ATCC BAA-1463 / DSM 18972 / AmH) GN=folD PE=3 SV=1	28.941	63.1	35	14	2	K01491	folD; methylenetetrahydrofolate dehydrogenase (NADP+) / methenyltetrahydrofolate cyclohydrolase [EC:1.5.1.5 3.5.4.9]	COG0190	5,10-methylene-tetrahydrofolate dehydrogenase/Methenyl tetrahydrofolate cyclohydrolase	0.000426344
HQN_orf_16028	Unclassified Protein	9.658	45.2	5	3	2	K00526	E1.17.4.1B; ribonucleoside-diphosphate reductase beta chain [EC:1.17.4.1]	COG0208	Ribonucleotide reductase, beta subunit	0.000349977
HQN_orf_16036	Chaperone protein DnaK OS=Wolinella succinogenes (strain ATCC 29543 / DSM 1740 / LMG 7466 / NCTC 11488/ FDC 602W) GN=dnaK PE=3 SV=1	57.945	54.1	108	32	11	K04043	dnaK; molecular chaperone DnaK	COG0443	Molecular chaperone	0.000468438
HQN_orf_16056	Pyruvate/ketoisovalerate oxidoreductases common subunit gamma OS=Thermococcus kodakarensis (strain ATCC BAA-918 / JCM 12380 / KOD1) GN=porG PE=4 SV=1	19.277	9.9	3	2	2	K00172	porG; pyruvate ferredoxin oxidoreductase gamma subunit [EC:1.2.7.1]	COG1014	Pyruvate:ferredoxin oxidoreductase and related 2-oxoacid:ferredoxin oxidoreductases, gamma subunit	9.36153e-05
HQN_orf_16059	NADP-specific glutamate dehydrogenase OS=Helicobacter pylori (strain ATCC 700392 / 26695) GN=gdhA PE=3 SV=1	40.078	32.6	0	10	0	K00262	E1.4.1.4; glutamate dehydrogenase (NADP+) [EC:1.4.1.4]	COG0334	Glutamate dehydrogenase/leucine dehydrogenase	0.000220431
HQN_orf_16078	Pyruvate kinase 1 OS=Synechocystis sp. (strain PCC 6803 / Kazusa) GN=pyk1 PE=3 SV=1	54.096	6.2	1	2	2	K00873	PK; pyruvate kinase [EC:2.7.1.40]	COG0469	Pyruvate kinase	3.27552e-05
HQN_orf_16079	Unclassified Protein	63.616	16.7	7	7	2			COG2604	Uncharacterized protein conserved in bacteria	0.000101104
HQN_orf_1608	GDP-mannose 6-dehydrogenase OS=Pseudomonas putida (strain ATCC 47054 / DSM 6125 / NCIMB 11950 / KT2440)GN=algD PE=3 SV=1	40.608	23.7	7	7	4	K00066	algD; GDP-mannose 6-dehydrogenase [EC:1.1.1.132]	COG1004	Predicted UDP-glucose 6-dehydrogenase	0.000155659
HQN_orf_1609	Protein CapI OS=Staphylococcus aureus GN=capI PE=3 SV=1	32.915	29.6	10	7	4	K08679	E5.1.3.6; UDP-glucuronate 4-epimerase [EC:5.1.3.6]	COG0451	Nucleoside-diphosphate-sugar epimerases	0.000192318
HQN_orf_16102	DNA-directed RNA polymerase subunit beta OS=Nitratiruptor sp. (strain SB155-2) GN=rpoB PE=3 SV=1	61.05	9	1	4	0	K03043	rpoB; DNA-directed RNA polymerase subunit beta [EC:2.7.7.6]	COG0085	DNA-directed RNA polymerase, beta subunit/140 kD subunit	5.79949e-05
HQN_orf_16111	Twitching motility protein OS=Neisseria gonorrhoeae GN=pilT PE=3 SV=1	45.7	32.4	3	10	3	K02669		COG2805	Tfp pilus assembly protein, pilus retraction ATPase PilT	0.000194932
HQN_orf_16122	Unclassified Protein	31.054	43.6	12	10	4			COG1639	Predicted signal transduction protein	0.000287229
HQN_orf_16123	Ribonuclease R OS=Helicobacter pylori (strain J99 / ATCC 700824) GN=rnr PE=3 SV=1	24.98	19	2	4	3	K12573	rnr; ribonuclease R [EC:3.1.13.1]	COG0557	Exoribonuclease R	0.000150155
HQN_orf_16127	P-protein OS=Aquifex aeolicus (strain VF5) GN=pheA PE=4 SV=1	39.945	28.1	11	8	1	K14170	pheA; chorismate mutase / prephenate dehydratase [EC:5.4.99.5 4.2.1.51]	COG1605	Chorismate mutase	0.00018217
HQN_orf_16128	Diaminopimelate decarboxylase OS=Campylobacter jejuni subsp. jejuni serotype O:2 (strain ATCC 700819/ NCTC 11168) GN=lysA PE=3 SV=1	22.782	49	1	9	1	K01586	lysA; diaminopimelate decarboxylase [EC:4.1.1.20]	COG0019	Diaminopimelate decarboxylase	0.000366911
HQN_orf_16130	Flagellin A OS=Helicobacter pylori (strain ATCC 700392 / 26695) GN=flaA PE=1 SV=2	47.102	18.5	4	7	2	K02406	fliC; flagellin	COG1344	Flagellin and related hook-associated proteins	0.000123155
HQN_orf_16144	Unclassified Protein	24.098	7.2	0	1	1	K03406	mcp; methyl-accepting chemotaxis protein	COG2199	FOG: GGDEF domain	4.03342e-05
HQN_orf_16146	Probable GTP-binding protein EngB OS=Arcobacter butzleri (strain RM4018) GN=engB PE=3 SV=1	17.709	34.2	1	4	1	K03978		COG0218	Predicted GTPase	0.000226353
HQN_orf_16147	Uncharacterized N-acetyltransferase CT2212 OS=Chlorobium tepidum (strain ATCC 49652 / DSM 12025 / NBRC 103806 / TLS) GN=CT2212 PE=3 SV=1	19.389	31.8	5	4	4	K00619	argA; amino-acid N-acetyltransferase [EC:2.3.1.1]	COG1246	N-acetylglutamate synthase and related acetyltransferases	0.000199548
HQN_orf_16166	Chaperone protein HtpG OS=Sulfurimonas denitrificans (strain ATCC 33889 / DSM 1251) GN=htpG PE=3 SV=1	40.923	15.9	6	8	1	K04079	HSP90A; molecular chaperone HtpG	COG0326	Molecular chaperone, HSP90 family	0.000181625
HQN_orf_16209	Valine--tRNA ligase OS=Nitratiruptor sp. (strain SB155-2) GN=valS PE=3 SV=1	50.44	62.3	14	28	4	K01873	VARS; valyl-tRNA synthetase [EC:6.1.1.9]	COG0525	Valyl-tRNA synthetase	0.000510383
HQN_orf_16221	Unclassified Protein	32.524	5.4	1	1	1	K03771				2.95052e-05
HQN_orf_16222	Putative acetyltransferase C18B11.09c OS=Schizosaccharomyces pombe (strain 972 / ATCC 24843) GN=SPAC18B11.09c PE=3 SV=2	21.208	7.3	1	1	1	K00661		COG0110	Acetyltransferase (isoleucine patch superfamily)	4.35795e-05
HQN_orf_16224	Aspartate-semialdehyde dehydrogenase OS=Aquifex aeolicus (strain VF5) GN=asd PE=3 SV=1	16.618	31.4	4	3	3	K00133	asd; aspartate-semialdehyde dehydrogenase [EC:1.2.1.11]	COG0136	Aspartate-semialdehyde dehydrogenase	0.000169765
HQN_orf_16238	Hydroxylamine oxidoreductase OS=Nitrosomonas europaea (strain ATCC 19718 / CIP 103999 / KCTC 2705 / NBRC 14298) GN=hao1 PE=1 SV=2	34.382	8.6	6	2	2			COG3303	Formate-dependent nitrite reductase, periplasmic cytochrome c552 subunit	5.30268e-05
HQN_orf_16239	Unclassified Protein	25.621	12.1	2	2	2					7.39789e-05
HQN_orf_16247	DNA-directed RNA polymerase subunit beta' OS=Nitratiruptor sp. (strain SB155-2) GN=rpoC PE=3 SV=1	59.791	40.8	6	22	1	K13797	rpoBC; DNA-directed RNA polymerase subunit beta-beta' [EC:2.7.7.6]	COG0086	DNA-directed RNA polymerase, beta' subunit/160 kD subunit	0.000320812
HQN_orf_16258	Unclassified Protein	20.861	18.8	3	3	3					0.000140423
HQN_orf_16261	Unclassified Protein	7.6217	18.6	1	1	1	K02652				0.000145824
HQN_orf_16262	Unclassified Protein	16.813	49.1	2	3	3	K02532				0.000146765
HQN_orf_16289	ATP-dependent zinc metalloprotease FtsH OS=Helicobacter pylori (strain J99 / ATCC 700824) GN=ftsH PE=3 SV=1	29.295	29.1	1	6	1	K03798		COG0465	ATP-dependent Zn proteases	0.000189571
HQN_orf_16290	Phosphatidylserine decarboxylase proenzyme OS=Burkholderia thailandensis (strain ATCC 700388 / DSM 13276/ CIP 106301 / E264) GN=psd PE=3 SV=1	26.539	22	6	5	5	K01613	psd; phosphatidylserine decarboxylase [EC:4.1.1.65]	COG0688	Phosphatidylserine decarboxylase	0.000177169
HQN_orf_16293	Sensor protein ZraS OS=Escherichia coli (strain K12) GN=zraS PE=1 SV=2	35.436	3.9	1	1	1	K07710	atoS; two-component system, NtrC family, sensor histidine kinase AtoS [EC:2.7.13.3]	COG5000	Signal transduction histidine kinase involved in nitrogen fixation and metabolism regulation	2.588e-05
HQN_orf_16294	Unclassified Protein	18.373	6.8	1	1	1					5.30268e-05
HQN_orf_16312	Ribose-5-phosphate isomerase B OS=Escherichia coli (strain K12) GN=rpiB PE=1 SV=2	18.906	28.8	5	4	4	K01808	rpiB; ribose 5-phosphate isomerase B [EC:5.3.1.6]	COG0698	Ribose 5-phosphate isomerase RpiB	0.000199548
HQN_orf_16321	Unclassified Protein	19.316	23.1	4	3	3	K09774		COG1934	Uncharacterized protein conserved in bacteria	0.000150652
HQN_orf_16323	3-deoxy-D-manno-octulosonate 8-phosphate phosphatase KdsC OS=Salmonella typhimurium (strain LT2 / SGSC1412/ ATCC 700720) GN=kdsC PE=3 SV=1	20.785	36.1	12	6	3	K03270	kdsC; 3-deoxy-D-manno-octulosonate 8-phosphate phosphatase (KDO 8-P phosphatase) [EC:3.1.3.45]	COG1778	Low specificity phosphatase (HAD superfamily)	0.00027574
HQN_orf_16353	Unclassified Protein	13.877	9.8	1	1	1	K01181				7.22175e-05
HQN_orf_16355	Unclassified Protein	49.776	62.2	32	24	21	K00566	mnmA; tRNA-uridine 2-sulfurtransferase [EC:2.8.1.13]			0.000427202
HQN_orf_16360	Inorganic pyrophosphatase OS=Helicobacter pylori (strain ATCC 700392 / 26695) GN=ppa PE=1 SV=1	21.215	31.9	6	4	4	K01507	ppa; inorganic pyrophosphatase [EC:3.6.1.1]	COG0221	Inorganic pyrophosphatase	0.000175326
HQN_orf_16384	D-3-phosphoglycerate dehydrogenase OS=Methanocaldococcus jannaschii (strain ATCC 43067 / DSM 2661 /JAL-1 / JCM 10045 / NBRC 100440) GN=serA PE=3 SV=1	18.501	25.9	2	4	2	K00058	serA; D-3-phosphoglycerate dehydrogenase / 2-oxoglutarate reductase [EC:1.1.1.95 1.1.1.399]	COG0111	Phosphoglycerate dehydrogenase and related dehydrogenases	0.00020087
HQN_orf_16387	Unclassified Protein	21.36	7	2	1	1	K02016				4.51359e-05
HQN_orf_16392	Enolase OS=Sulfurimonas denitrificans (strain ATCC 33889 / DSM 1251) GN=eno PE=3 SV=1	19.699	42.4	10	10	9	K01689	ENO; enolase [EC:4.2.1.11]	COG0148	Enolase	0.000476908
HQN_orf_16396	Serine hydroxymethyltransferase OS=Sulfurovum sp. (strain NBC37-1) GN=glyA PE=3 SV=1	47.565	49	1	19	1	K00600	glyA; glycine hydroxymethyltransferase [EC:2.1.2.1]	COG0112	Glycine/serine hydroxymethyltransferase	0.000345501
HQN_orf_16403	Phospho-2-dehydro-3-deoxyheptonate aldolase OS=Thermotoga maritima (strain ATCC 43589 / MSB8 / DSM 3109/ JCM 10099) GN=aroF PE=1 SV=1	39.538	83.4	41	30	9	K03856	AROA2; 3-deoxy-7-phosphoheptulonate synthase [EC:2.5.1.54]	COG2876	3-deoxy-D-arabino-heptulosonate 7-phosphate (DAHP) synthase	0.000663222
HQN_orf_1641	50S ribosomal protein L6 OS=Thermococcus kodakarensis (strain ATCC BAA-918 / JCM 12380 / KOD1) GN=rpl6 PE=3 SV=1	22.863	7.4	1	1	1	K02933	RP-L6; large subunit ribosomal protein L6			4.09883e-05
HQN_orf_16418	Argininosuccinate synthase OS=Nitratiruptor sp. (strain SB155-2) GN=argG PE=3 SV=1	35.417	77.9	4	22	2	K01940	argG; argininosuccinate synthase [EC:6.3.4.5]	COG0137	Argininosuccinate synthase	0.000559807
HQN_orf_16429	30S ribosomal protein S21 OS=Nautilia profundicola (strain ATCC BAA-1463 / DSM 18972 / AmH) GN=rpsU PE=3 SV=1	11.016	12	3	2	2	K02970	RP-S21; small subunit ribosomal protein S21	COG0828	Ribosomal protein S21	0.000204942
HQN_orf_16450	Biotin carboxylase OS=Nostoc sp. (strain PCC 7120 / SAG 25.82 / UTEX 2576) GN=accC PE=3 SV=1	51.584	50.4	56	25	6	K01961	accC; acetyl-CoA carboxylase, biotin carboxylase subunit [EC:6.4.1.2 6.3.4.14]	COG0439	Biotin carboxylase	0.000426962
HQN_orf_16451	Unclassified Protein	16.989	17.6	2	2	2			COG0607	Rhodanese-related sulfurtransferase	0.000112338
HQN_orf_16456	Aspartate aminotransferase OS=Bacillus sp. (strain YM-2) PE=1 SV=1	29.039	48.1	22	9	1	K00812	aspB; aspartate aminotransferase [EC:2.6.1.1]	COG0436	Aspartate/tyrosine/aromatic aminotransferase	0.000280846
HQN_orf_16457	Unclassified Protein	12.788	8	1	1	1			COG4627	Uncharacterized protein conserved in bacteria	8.06685e-05
HQN_orf_16458	Unclassified Protein	23.119	20.7	2	3	3					0.000123633
HQN_orf_16463	ATP-dependent zinc metalloprotease FtsH 2 OS=Thermoanaerobacter sp. (strain X514) GN=ftsH2 PE=3 SV=1	40.393	40.9	4	10	4			COG0465	ATP-dependent Zn proteases	0.000222371
HQN_orf_16464	Unclassified Protein	30.617	12.9	0	2	1	K03749		COG3147	Uncharacterized protein conserved in bacteria	5.97074e-05
HQN_orf_16465	Anthranilate synthase component 1 OS=Lactococcus lactis subsp. lactis (strain IL1403) GN=trpE PE=3 SV=2	33.218	22.9	1	5	1	K01657	trpE; anthranilate synthase component I [EC:4.1.3.27]	COG0147	Anthranilate/para-aminobenzoate synthases component I	0.000145265
HQN_orf_16482	Unclassified Protein	21.912	3.7	0	1	1	K11498		COG4942	Membrane-bound metallopeptidase	4.51359e-05
HQN_orf_16488	Unclassified Protein	11.977	52.3	0	7	1	K00459	ncd2; nitronate monooxygenase [EC:1.13.12.16]	COG2070	Dioxygenases related to 2-nitropropane dioxygenase	0.000583295
HQN_orf_16489	N-acetylmuramoyl-L-alanine amidase AmiA OS=Escherichia coli (strain K12) GN=amiA PE=1 SV=1	51.544	7.2	3	3	3	K01448	amiABC; N-acetylmuramoyl-L-alanine amidase [EC:3.5.1.28]	COG0860	N-acetylmuramoyl-L-alanine amidase	5.36522e-05
HQN_orf_16499	Formate-dependent phosphoribosylglycinamide formyltransferase OS=Sulfurimonas denitrificans (strain ATCC 33889 / DSM 1251) GN=purT PE=3 SV=1	18.615	44.7	0	5	1	K08289	purT; phosphoribosylglycinamide formyltransferase 2 [EC:2.1.2.2]	COG0027	Formate-dependent phosphoribosylglycinamide formyltransferase (GAR transformylase)	0.000249435
HQN_orf_16503	Thiamine-phosphate synthase OS=Persephonella marina (strain DSM 14350 / EX-H1) GN=thiE PE=3 SV=1	22.545	16.7	3	2	2	K00788	thiE; thiamine-phosphate pyrophosphorylase [EC:2.5.1.3]	COG0352	Thiamine monophosphate synthase	8.42537e-05
HQN_orf_16509	Unclassified Protein	12.94	27.8	11	4	4			COG2814	Arabinose efflux permease	0.000312694
HQN_orf_16516	Unclassified Protein	56.67	4.4	2	2	1			COG0840	Methyl-accepting chemotaxis protein	3.16611e-05
HQN_orf_16526	Thioredoxin reductase OS=Aquifex aeolicus (strain VF5) GN=trxB PE=3 SV=1	36.777	21.5	7	4	3	K00384	trxB; thioredoxin reductase (NADPH) [EC:1.8.1.9]	COG0492	Thioredoxin reductase	9.33272e-05
HQN_orf_16528	Unclassified Protein	46.942	3	0	1	1					2.01136e-05
HQN_orf_1655	50S ribosomal protein L2 OS=Thermococcus kodakarensis (strain ATCC BAA-918 / JCM 12380 / KOD1) GN=rpl2 PE=3 SV=1	27.964	4.7	1	1	1	K02886	RP-L2; large subunit ribosomal protein L2			3.15952e-05
HQN_orf_16567	Unclassified Protein	38.102	14.7	5	4	4	K02035	ABC.PE.S; peptide/nickel transport system substrate-binding protein			9.21926e-05
HQN_orf_16568	Riboflavin biosynthesis protein PYRD, chloroplastic OS=Zea mays GN=PYRD PE=2 SV=1	21.845	19.8	2	2	2	K11752	ribD; diaminohydroxyphosphoribosylaminopyrimidine deaminase / 5-amino-6-(5-phosphoribosylamino)uracil reductase [EC:3.5.4.26 1.1.1.193]	COG1985	Pyrimidine reductase, riboflavin biosynthesis	8.76629e-05
HQN_orf_16569	Ribosome maturation factor RimP OS=Nautilia profundicola (strain ATCC BAA-1463 / DSM 18972 / AmH) GN=rimP PE=3 SV=1	18.145	53.2	7	5	2	K09748		COG0779	Uncharacterized protein conserved in bacteria	0.000270816
HQN_orf_16574	Transcriptional regulatory protein CusR OS=Escherichia coli (strain K12) GN=cusR PE=1 SV=1	27.547	6.2	3	1	1			COG0745	Response regulators consisting of a CheY-like receiver domain and a winged-helix DNA-binding domain	3.37015e-05
HQN_orf_16578	Chaperone protein HtpG OS=Sulfurimonas denitrificans (strain ATCC 33889 / DSM 1251) GN=htpG PE=3 SV=1	53.232	34.6	16	21	4	K04079	HSP90A; molecular chaperone HtpG	COG0326	Molecular chaperone, HSP90 family	0.000365228
HQN_orf_16588	tRNA-specific 2-thiouridylase MnmA OS=Nitratiruptor sp. (strain SB155-2) GN=mnmA PE=3 SV=1	41.129	26.4	11	10	9	K00566	mnmA; tRNA-uridine 2-sulfurtransferase [EC:2.8.1.13]	COG0482	Predicted tRNA(5-methylaminomethyl-2-thiouridylate) methyltransferase, contains the PP-loop ATPase domain	0.00022172
HQN_orf_16603	ATP synthase subunit beta OS=Nautilia profundicola (strain ATCC BAA-1463 / DSM 18972 / AmH) GN=atpD PE=3 SV=1	51.46	68.7	4	27	0	K02112	ATPF1B; F-type H+/Na+-transporting ATPase subunit beta [EC:7.1.2.2 7.2.2.1]	COG0055	F0F1-type ATP synthase, beta subunit	0.00045497
HQN_orf_16616	Unclassified Protein	24.22	19.2	2	3	3					0.00011726
HQN_orf_16632	Maf-like protein NIS_1525 OS=Nitratiruptor sp. (strain SB155-2) GN=NIS_1525 PE=3 SV=1	23.141	7.8	1	1	1	K06287		COG0424	Nucleotide-binding protein implicated in inhibition of septum formation	4.07679e-05
HQN_orf_16634	Aspartate--tRNA(Asp/Asn) ligase OS=Pelagibacter ubique (strain HTCC1062) GN=aspS PE=3 SV=1	58.426	2	1	1	1	K01876	aspS; aspartyl-tRNA synthetase [EC:6.1.1.12]	COG0173	Aspartyl-tRNA synthetase	1.57976e-05
HQN_orf_16643	Unclassified Protein	10.977	17.8	0	1	1			COG3637	Opacity protein and related surface antigens	9.24736e-05
HQN_orf_16649	50S ribosomal protein L9 OS=Campylobacter lari (strain RM2100 / D67 / ATCC BAA-1060) GN=rplI PE=3 SV=1	18.488	30.1	5	7	7	K02939	RP-L9; large subunit ribosomal protein L9	COG0359	Ribosomal protein L9	0.000358648
HQN_orf_16658	Aminodeoxyfutalosine synthase OS=Thermus thermophilus (strain HB8 / ATCC 27634 / DSM 579) GN=mqnE PE=1 SV=1	9.953	36.3	0	3	1	K18285	mqnE; aminodeoxyfutalosine synthase [EC:2.5.1.120]	COG1060	Thiamine biosynthesis enzyme ThiH and related uncharacterized enzymes	0.000311623
HQN_orf_16660	Enoyl-[acyl-carrier-protein] reductase [NADPH] FabL OS=Bacillus subtilis (strain 168) GN=fabL PE=1 SV=1	29.91	16.8	0	5	0	K00076	hdhA; 7-alpha-hydroxysteroid dehydrogenase [EC:1.1.1.159]	COG1028	Dehydrogenases with different specificities (related to short-chain alcohol dehydrogenases)	0.000148102
HQN_orf_16662	NADH-quinone oxidoreductase subunit M OS=Rickettsia prowazekii (strain Madrid E) GN=nuoM PE=3 SV=1	40.465	6.3	2	2	2	K00342	nuoM; NADH-quinone oxidoreductase subunit M [EC:7.1.1.2]	COG1008	NADH:ubiquinone oxidoreductase subunit 4 (chain M)	4.37051e-05
HQN_orf_16666	Diaminopimelate decarboxylase OS=Methanocaldococcus jannaschii (strain ATCC 43067 / DSM 2661 / JAL-1/ JCM 10045 / NBRC 100440) GN=lysA PE=1 SV=1	30.07	22.7	2	5	1	K01586	lysA; diaminopimelate decarboxylase [EC:4.1.1.20]	COG0019	Diaminopimelate decarboxylase	0.000154752
HQN_orf_16667	Unclassified Protein	32.015	17.4	2	4	3	K01955	carB; carbamoyl-phosphate synthase large subunit [EC:6.3.5.5]	COG0458	Carbamoylphosphate synthase large subunit (split gene in MJ)	0.000115328
HQN_orf_16673	Unclassified Protein	48.08	42.6	28	14	12			COG2931	RTX toxins and related Ca2+-binding proteins	0.000244608
HQN_orf_16679	Flagellum-specific ATP synthase OS=Helicobacter pylori (strain J99 / ATCC 700824) GN=fliI PE=3 SV=1	48.8	8	1	3	1	K02412	fliI; flagellum-specific ATP synthase [EC:7.4.2.8]	COG1157	Flagellar biosynthesis/type III secretory pathway ATPase	5.27808e-05
HQN_orf_1669	Probable type II secretion system protein HxcR OS=Pseudomonas aeruginosa (strain ATCC 15692 / DSM 22644/ CIP 104116 / JCM 14847 / LMG 12228 / 1C / PRS 101 / PAO1)GN=hxcR PE=2 SV=1	65.151	18.3	7	8	7	K02652		COG2804	Type II secretory pathway, ATPase PulE/Tfp pilus assembly pathway, ATPase PilB	0.000108326
HQN_orf_16693	Phospho-2-dehydro-3-deoxyheptonate aldolase OS=Thermotoga maritima (strain ATCC 43589 / MSB8 / DSM 3109/ JCM 10099) GN=aroF PE=1 SV=1	36.843	63.2	27	25	3	K03856	AROA2; 3-deoxy-7-phosphoheptulonate synthase [EC:2.5.1.54]	COG2876	3-deoxy-D-arabino-heptulosonate 7-phosphate (DAHP) synthase	0.000594266
HQN_orf_16699	Gamma-glutamyl phosphate reductase OS=Nautilia profundicola (strain ATCC BAA-1463 / DSM 18972 / AmH)GN=proA PE=3 SV=1	40.827	21.7	5	7	2	K00147	proA; glutamate-5-semialdehyde dehydrogenase [EC:1.2.1.41]	COG0014	Gamma-glutamyl phosphate reductase	0.000151225
HQN_orf_16700	ATP synthase subunit alpha OS=Nitratiruptor sp. (strain SB155-2) GN=atpA PE=3 SV=1	32.108	48.3	7	16	2	K02111	ATPF1A; F-type H+/Na+-transporting ATPase subunit alpha [EC:7.1.2.2 7.2.2.1]	COG0056	F0F1-type ATP synthase, alpha subunit	0.000434858
HQN_orf_16709	Unclassified Protein	17.835	7.8	1	1	1					5.57562e-05
HQN_orf_16711	Ribonuclease Y OS=Campylobacter jejuni subsp. jejuni serotype O:23/36 (strain 81-176) GN=rny PE=3 SV=1	20.334	12.4	2	2	2	K18682	rny; ribonucrease Y [EC:3.1.-.-]	COG1418	Predicted HD superfamily hydrolase	9.59853e-05
HQN_orf_16718	Elongation factor 4 OS=Nitratiruptor sp. (strain SB155-2) GN=lepA PE=3 SV=1	56.071	40.1	26	15	6	K03596	lepA; GTP-binding protein LepA	COG0481	Membrane GTPase LepA	0.000233558
HQN_orf_16736	Unclassified Protein	60.162	2.2	1	1	1	K08309		COG0741	Soluble lytic murein transglycosylase and related regulatory proteins (some contain LysM/invasin domains)	1.56347e-05
HQN_orf_16738	Lipoprotein-releasing system ATP-binding protein LolD OS=Burkholderia lata (strain ATCC 17760 / LMG 22485 / NCIMB 9086 / R18194 / 383) GN=lolD PE=3 SV=1	26.283	11.6	2	2	2	K02003		COG1136	ABC-type antimicrobial peptide transport system, ATPase component	7.08676e-05
HQN_orf_1676	Unclassified Protein	59.351	6.4	3	3	3			COG4972	Tfp pilus assembly protein, ATPase PilM	4.70011e-05
HQN_orf_16761	Ribose-5-phosphate isomerase B OS=Escherichia coli (strain K12) GN=rpiB PE=1 SV=2	17.793	52.8	5	8	2	K01808	rpiB; ribose 5-phosphate isomerase B [EC:5.3.1.6]	COG0698	Ribose 5-phosphate isomerase RpiB	0.000424215
HQN_orf_16786	GTP-binding protein TypA/BipA OS=Escherichia coli O127:H6 (strain E2348/69 / EPEC) GN=typA PE=3 SV=1	10.396	25	1	3	2	K06207		COG1217	Predicted membrane GTPase involved in stress response	0.000311623
HQN_orf_1679	Unclassified Protein	38.912	15.2	3	4	2	K01652	E2.2.1.6L; acetolactate synthase I/II/III large subunit [EC:2.2.1.6]	COG2165	Type II secretory pathway, pseudopilin PulG	9.33272e-05
HQN_orf_16816	Putative type II secretion system protein E OS=Escherichia coli (strain K12) GN=gspE PE=1 SV=1	45.254	3	0	1	1	K02454	gspE; general secretion pathway protein E [EC:7.4.2.8]	COG2804	Type II secretory pathway, ATPase PulE/Tfp pilus assembly pathway, ATPase PilB	1.9747e-05
HQN_orf_1682	50S ribosomal protein L15 OS=Thiomicrospira crunogena (strain XCL-2) GN=rplO PE=3 SV=1	16.906	14.7	2	2	2	K02876	RP-L15; large subunit ribosomal protein L15	COG0200	Ribosomal protein L15	0.000104591
HQN_orf_16830	Glutamate--tRNA ligase 1 OS=Sulfurovum sp. (strain NBC37-1) GN=gltX1 PE=3 SV=1	54.696	46.7	15	20	9	K01885	EARS; glutamyl-tRNA synthetase [EC:6.1.1.17]	COG0008	Glutamyl- and glutaminyl-tRNA synthetases	0.000333312
HQN_orf_1684	30S ribosomal protein S5 OS=Thiomicrospira crunogena (strain XCL-2) GN=rpsE PE=3 SV=1	19.584	50.5	5	6	6	K02988	RP-S5; small subunit ribosomal protein S5	COG0098	Ribosomal protein S5	0.00026763
HQN_orf_16842	Unclassified Protein	22.495	9.5	0	1	1					4.43441e-05
HQN_orf_1685	50S ribosomal protein L18 OS=Thiomicrospira crunogena (strain XCL-2) GN=rplR PE=3 SV=1	14.662	14.7	1	2	2	K02881	RP-L18; large subunit ribosomal protein L18	COG0256	Ribosomal protein L18	0.000128523
HQN_orf_1686	50S ribosomal protein L6 OS=Thiomicrospira crunogena (strain XCL-2) GN=rplF PE=3 SV=1	20.555	45.4	7	6	6	K02933	RP-L6; large subunit ribosomal protein L6	COG0097	Ribosomal protein L6P/L9E	0.000255601
HQN_orf_1687	30S ribosomal protein S8 OS=Thiomicrospira crunogena (strain XCL-2) GN=rpsH PE=3 SV=1	16.063	45.3	4	5	5	K02994	RP-S8; small subunit ribosomal protein S8	COG0096	Ribosomal protein S8	0.000287229
HQN_orf_16876	Protein DJ-1 homolog B OS=Arabidopsis thaliana GN=DJ1B PE=1 SV=1	21.586	57.4	10	8	7	K03152		COG0693	Putative intracellular protease/amidase	0.000329689
HQN_orf_16885	Unclassified Protein	33.635	3.1	1	1	1			COG0463	Glycosyltransferases involved in cell wall biogenesis	2.82942e-05
HQN_orf_1689	50S ribosomal protein L5 OS=Thiomicrospira crunogena (strain XCL-2) GN=rplE PE=3 SV=1	22.123	12.1	4	3	3	K02931	RP-L5; large subunit ribosomal protein L5	COG0094	Ribosomal protein L5	0.000126381
HQN_orf_16890	Isoleucine--tRNA ligase OS=Nautilia profundicola (strain ATCC BAA-1463 / DSM 18972 / AmH) GN=ileS PE=3 SV=1	35.101	19.1	2	5	0	K01870	IARS; isoleucyl-tRNA synthetase [EC:6.1.1.5]	COG0060	Isoleucyl-tRNA synthetase	0.000133501
HQN_orf_1690	50S ribosomal protein L24 OS=Thiomicrospira crunogena (strain XCL-2) GN=rplX PE=3 SV=1	13.042	17.1	3	2	2	K02895	RP-L24; large subunit ribosomal protein L24	COG0198	Ribosomal protein L24	0.000144435
HQN_orf_16904	Phosphoenolpyruvate synthase OS=Synechocystis sp. (strain PCC 6803 / Kazusa) GN=ppsA PE=3 SV=1	57.872	34.7	6	17	6	K01007	pps; pyruvate, water dikinase [EC:2.7.9.2]	COG1080	Phosphoenolpyruvate-protein kinase (PTS system EI component in bacteria)	0.000256279
HQN_orf_16908	Phosphoribosylaminoimidazole-succinocarboxamide synthase OS=Nautilia profundicola (strain ATCC BAA-1463/ DSM 18972 / AmH) GN=purC PE=3 SV=1	13.019	29.4	0	5	2	K01923	purC; phosphoribosylaminoimidazole-succinocarboxamide synthase [EC:6.3.2.6]	COG0152	Phosphoribosylaminoimidazolesuccinocarboxamide (SAICAR) synthase	0.000379142
HQN_orf_16911	Outer membrane protein assembly factor BamA OS=Helicobacter pylori (strain ATCC 700392 / 26695) GN=bamA PE=3 SV=1	59.474	25.3	18	12	5	K07277		COG4775	Outer membrane protein/protective antigen OMA87	0.000180903
HQN_orf_1692	30S ribosomal protein S17 OS=Thiomicrospira crunogena (strain XCL-2) GN=rpsQ PE=3 SV=1	11.489	34	3	2	2	K02961	RP-S17; small subunit ribosomal protein S17	COG0186	Ribosomal protein S17	0.000172337
HQN_orf_16927	Acyl-CoA thioesterase YbgC OS=Helicobacter pylori (strain ATCC 700392 / 26695) GN=ybgC PE=1 SV=2	16.107	9.3	0	1	1	K07107		COG0824	Predicted thioesterase	6.21544e-05
HQN_orf_1694	50S ribosomal protein L16 OS=Thiomicrospira crunogena (strain XCL-2) GN=rplP PE=3 SV=1	17.639	16	2	2	2	K02878	RP-L16; large subunit ribosomal protein L16	COG0197	Ribosomal protein L16/L10E	0.000109896
HQN_orf_16950	Phosphoribosylformylglycinamidine cyclo-ligase OS=Thermoanaerobacter pseudethanolicus (strain ATCC 33223/ 39E) GN=purM PE=3 SV=1	39.138	8.1	3	3	3	K01933	purM; phosphoribosylformylglycinamidine cyclo-ligase [EC:6.3.3.1]	COG0150	Phosphoribosylaminoimidazole (AIR) synthetase	6.73033e-05
HQN_orf_16951	Unclassified Protein	14.302	33.3	1	4	4					0.00028887
HQN_orf_1696	50S ribosomal protein L22 OS=Thiomicrospira crunogena (strain XCL-2) GN=rplV PE=3 SV=1	13.876	10.1	1	1	1	K02890	RP-L22; large subunit ribosomal protein L22	COG0091	Ribosomal protein L22	6.83139e-05
HQN_orf_1698	50S ribosomal protein L2 OS=Thiomicrospira crunogena (strain XCL-2) GN=rplB PE=3 SV=1	31.856	42.4	15	11	11	K02886	RP-L2; large subunit ribosomal protein L2	COG0090	Ribosomal protein L2	0.000301124
HQN_orf_16980	Unclassified Protein	60.019	14	10	7	7			COG3176	Putative hemolysin	0.000105948
HQN_orf_1701	50S ribosomal protein L3 OS=Thiomicrospira crunogena (strain XCL-2) GN=rplC PE=3 SV=1	24.276	37	14	5	5	K02906	RP-L3; large subunit ribosomal protein L3	COG0087	Ribosomal protein L3	0.000178841
HQN_orf_17014	Elongation factor G OS=Nautilia profundicola (strain ATCC BAA-1463 / DSM 18972 / AmH) GN=fusA PE=3 SV=1	53.445	51.6	193	24	2	K02355		COG0480	Translation elongation factors (GTPases)	0.000393914
HQN_orf_17067	Unclassified Protein	14.349	10.8	1	1	1	K01934	MTHFS; 5-formyltetrahydrofolate cyclo-ligase [EC:6.3.3.2]	COG0212	5-formyltetrahydrofolate cyclo-ligase	7.50776e-05
HQN_orf_1707	UPF0173 metal-dependent hydrolase TK0141 OS=Thermococcus kodakarensis (strain ATCC BAA-918 / JCM 12380/ KOD1) GN=TK0141 PE=3 SV=1	26.345	12.8	2	2	2					6.7403e-05
HQN_orf_17092	Unclassified Protein	58.836	3.3	0	1	1	K12287		COG1195	Recombinational DNA repair ATPase (RecF pathway)	1.52266e-05
HQN_orf_17097	Unclassified Protein	21.432	52.8	6	9	3			COG1639	Predicted signal transduction protein	0.000387759
HQN_orf_17114	Spermatogenesis-associated protein 20 OS=Mus musculus GN=Spata20 PE=1 SV=1	46.728	21.6	3	6	5	K06888		COG1331	Highly conserved protein containing a thioredoxin domain	0.000119729
HQN_orf_17120	Unclassified Protein	30.079	4	2	1	1			COG3637	Opacity protein and related surface antigens	2.92774e-05
HQN_orf_17124	Unclassified Protein	31.36	21.8	2	4	4					0.000106801
HQN_orf_17136	Unclassified Protein	15.512	16	1	2	1			COG1664	Integral membrane protein CcmA involved in cell shape determination	0.000120362
HQN_orf_17144	C4-dicarboxylate-binding periplasmic protein DctP OS=Rhodobacter capsulatus GN=dctP PE=1 SV=1	38.379	44.2	14	13	7	K11688	dctP; C4-dicarboxylate-binding protein DctP	COG1638	TRAP-type C4-dicarboxylate transport system, periplasmic component	0.00030425
HQN_orf_17145	Chemotaxis protein CheA OS=Bacillus subtilis (strain 168) GN=cheA PE=1 SV=2	56.329	51.7	43	22	5	K03407	cheA; two-component system, chemotaxis family, sensor kinase CheA [EC:2.7.13.3]	COG0643	Chemotaxis protein histidine kinase and related kinases	0.000337015
HQN_orf_17155	Probable arabinose 5-phosphate isomerase OS=Haemophilus influenzae (strain ATCC 51907 / DSM 11121 / KW20/ Rd) GN=HI_1678 PE=3 SV=1	31.506	40.5	15	9	6	K06041	kdsD; arabinose-5-phosphate isomerase [EC:5.3.1.13]	COG0794	Predicted sugar phosphate isomerase involved in capsule formation	0.000252761
HQN_orf_17161	Phosphoribosylaminoimidazole-succinocarboxamide synthase OS=Nautilia profundicola (strain ATCC BAA-1463/ DSM 18972 / AmH) GN=purC PE=3 SV=1	28.933	33.3	2	10	2	K01923	purC; phosphoribosylaminoimidazole-succinocarboxamide synthase [EC:6.3.2.6]	COG0152	Phosphoribosylaminoimidazolesuccinocarboxamide (SAICAR) synthase	0.000318607
HQN_orf_17170	Unclassified Protein	23.664	11.1	1	2	1	K04773		COG0665	Glycine/D-amino acid oxidases (deaminating)	8.02417e-05
HQN_orf_17171	7-carboxy-7-deazaguanine synthase OS=Campylobacter jejuni subsp. jejuni serotype O:2 (strain ATCC 700819/ NCTC 11168) GN=queE PE=3 SV=1	28.183	14.5	3	3	3	K10026	queE; 7-carboxy-7-deazaguanine synthase [EC:4.3.99.3]	COG0602	Organic radical activating enzymes	9.89066e-05
HQN_orf_17172	Ribonucleoside-diphosphate reductase subunit beta OS=Helicobacter pylori (strain ATCC 700392 / 26695)GN=nrdB PE=3 SV=1	11.107	55.1	5	5	2	K00526	E1.17.4.1B; ribonucleoside-diphosphate reductase beta chain [EC:1.17.4.1]	COG0208	Ribonucleotide reductase, beta subunit	0.000473927
HQN_orf_17188	Unclassified Protein	42.479	12.8	3	3	3	K16088		COG1195	Recombinational DNA repair ATPase (RecF pathway)	6.39003e-05
HQN_orf_17202	Unclassified Protein	15.842	24.8	3	3	3			COG1058	Predicted nucleotide-utilizing enzyme related to molybdopterin-biosynthesis enzyme MoeA	0.000191164
HQN_orf_17205	Iron-sulfur cluster carrier protein OS=Helicobacter pylori (strain ATCC 700392 / 26695) GN=mrp PE=3 SV=2	16.649	52.3	9	5	4	K03593		COG0489	ATPases involved in chromosome partitioning	0.000280846
HQN_orf_17206	DNA topoisomerase 1 OS=Campylobacter jejuni subsp. jejuni serotype O:2 (strain ATCC 700819 / NCTC 11168)GN=topA PE=3 SV=1	30.868	21.4	3	6	2	K03168		COG0550	Topoisomerase IA	0.000180544
HQN_orf_17207	Sulfide-quinone reductase OS=Aquifex aeolicus (strain VF5) GN=sqr PE=1 SV=1	23.726	44.8	12	8	7	K17218	sqr; sulfide:quinone oxidoreductase [EC:1.8.5.4]	COG0446	Uncharacterized NAD(FAD)-dependent dehydrogenases	0.000314315
HQN_orf_17217	Ribonuclease Y OS=Campylobacter jejuni subsp. jejuni serotype O:23/36 (strain 81-176) GN=rny PE=3 SV=1	19.919	20.2	2	5	3	K18682	rny; ribonucrease Y [EC:3.1.-.-]	COG1418	Predicted HD superfamily hydrolase	0.000246196
HQN_orf_1722	Vi polysaccharide biosynthesis protein VipA/TviB OS=Salmonella typhi GN=vipA PE=3 SV=1	48.459	18.2	2	5	1	K02474	wbpO; UDP-N-acetyl-D-galactosamine dehydrogenase [EC:1.1.1.-]	COG0677	UDP-N-acetyl-D-mannosaminuronate dehydrogenase	9.09213e-05
HQN_orf_17225	Putative methyl-accepting chemotaxis protein sll0041 OS=Synechocystis sp. (strain PCC 6803 / Kazusa)GN=sll0041 PE=3 SV=2	51.142	23.7	3	9	3			COG0840	Methyl-accepting chemotaxis protein	0.000156168
HQN_orf_17229	3-isopropylmalate dehydrogenase OS=Sulfurimonas denitrificans (strain ATCC 33889 / DSM 1251) GN=leuB PE=3 SV=1	15.861	41.1	2	3	1	K00052	leuB; 3-isopropylmalate dehydrogenase [EC:1.1.1.85]	COG0473	Isocitrate/isopropylmalate dehydrogenase	0.000171041
HQN_orf_17235	Fumarate reductase iron-sulfur subunit OS=Mycobacterium tuberculosis (strain CDC 1551 / Oshkosh) GN=frdB PE=3 SV=1	24.575	43.1	11	8	8	K00240	sdhB; succinate dehydrogenase / fumarate reductase, iron-sulfur subunit [EC:1.3.5.1 1.3.5.4]	COG0479	Succinate dehydrogenase/fumarate reductase, Fe-S protein subunit	0.000307932
HQN_orf_17236	Fumarate reductase flavoprotein subunit OS=Serratia sp. (strain ATCC 39006) GN=frdA PE=1 SV=1	31.205	38.8	13	8	8	K18556	frdA; NADH-dependent fumarate reductase subunit A [EC:1.3.1.6]	COG1053	Succinate dehydrogenase/fumarate reductase, flavoprotein subunit	0.000235127
HQN_orf_17261	2,3-bisphosphoglycerate-dependent phosphoglycerate mutase OS=Nautilia profundicola (strain ATCC BAA-1463/ DSM 18972 / AmH) GN=gpmA PE=3 SV=1	18.315	66.3	1	12	1	K01834	PGAM; 2,3-bisphosphoglycerate-dependent phosphoglycerate mutase [EC:5.4.2.11]	COG0588	Phosphoglycerate mutase 1	0.000627545
HQN_orf_1727	Ketol-acid reductoisomerase (NADP(+)) OS=Thiomicrospira crunogena (strain XCL-2) GN=ilvC PE=3 SV=1	38.258	25.8	11	8	8	K00053	ilvC; ketol-acid reductoisomerase [EC:1.1.1.86]	COG0059	Ketol-acid reductoisomerase	0.000178946
HQN_orf_17272	Unclassified Protein	47.216	14	3	3	3	K06076		COG2067	Long-chain fatty acid transport protein	5.2537e-05
HQN_orf_17297	Unclassified Protein	17.598	12.2	2	2	2					0.000117563
HQN_orf_17303	Type III restriction-modification system EcoPI enzyme mod OS=Escherichia phage P1 GN=MOD PE=1 SV=1	58.764	3.9	1	2	1	K07316				3.0762e-05
HQN_orf_17306	Unclassified Protein	59.953	49	31	28	16	K03582	recB; exodeoxyribonuclease V beta subunit [EC:3.1.11.5]	COG1074	ATP-dependent exoDNAse (exonuclease V) beta subunit (contains helicase and exonuclease domains)	0.000430668
HQN_orf_17312	Unclassified Protein	26.348	11.1	6	3	3	K00426	cydB; cytochrome bd ubiquinol oxidase subunit II [EC:7.1.1.7]	COG1294	Cytochrome bd-type quinol oxidase, subunit 2	0.000100657
HQN_orf_1733	Sulfide dehydrogenase [flavocytochrome c] flavoprotein chain OS=Allochromatium vinosum (strain ATCC 17899 / DSM 180 / NBRC 103801 / NCIMB 10441 / D) GN=fccB PE=1 SV=3	49.532	29	9	9	9	K17229	fccB; sulfide dehydrogenase [flavocytochrome c] flavoprotein chain [EC:1.8.2.3]	COG0446	Uncharacterized NAD(FAD)-dependent dehydrogenases	0.000157611
HQN_orf_17330	3-oxoacyl-[acyl-carrier-protein] reductase FabG OS=Staphylococcus epidermidis (strain ATCC 12228) GN=fabG PE=3 SV=1	28.442	54.1	9	12	0	K00059	fabG; 3-oxoacyl-[acyl-carrier protein] reductase [EC:1.1.1.100]	COG1028	Dehydrogenases with different specificities (related to short-chain alcohol dehydrogenases)	0.000366911
HQN_orf_17337	Amidophosphoribosyltransferase, chloroplastic OS=Glycine max GN=PUR1 PE=2 SV=1	38.848	34.7	7	10	3	K00764	purF; amidophosphoribosyltransferase [EC:2.4.2.14]	COG0034	Glutamine phosphoribosylpyrophosphate amidotransferase	0.000231184
HQN_orf_17338	Protein YhcC OS=Escherichia coli (strain K12) GN=yhcC PE=3 SV=1	20.092	23.9	3	3	3	K07139		COG1242	Predicted Fe-S oxidoreductase	0.000144895
HQN_orf_17339	Glutamate dehydrogenase OS=Thermococcus kodakarensis (strain ATCC BAA-918 / JCM 12380 / KOD1) GN=gdhA PE=1 SV=4	31.483	21	6	5	5	K00261	GLUD1_2; glutamate dehydrogenase (NAD(P)+) [EC:1.4.1.3]			0.000142001
HQN_orf_17345	UDP-glucose 6-dehydrogenase OS=Salmonella typhimurium (strain LT2 / SGSC1412 / ATCC 700720) GN=udg PE=3 SV=1	46.573	19.2	2	7	2	K00012	UGDH; UDPglucose 6-dehydrogenase [EC:1.1.1.22]	COG1004	Predicted UDP-glucose 6-dehydrogenase	0.000133366
HQN_orf_17363	Nicotinamide-nucleotide amidohydrolase PncC OS=Enterobacter agglomerans GN=pncC PE=3 SV=1	41.017	17.2	2	4	3	K03743	pncC; nicotinamide-nucleotide amidase [EC:3.5.1.42]	COG1546	Uncharacterized protein (competence- and mitomycin-induced)	8.84296e-05
HQN_orf_17370	Unclassified Protein	51.572	4	1	2	2			COG2304	Uncharacterized protein containing a von Willebrand factor type A (vWA) domain	3.54338e-05
HQN_orf_17387	GTP cyclohydrolase 1 type 2 homolog OS=Campylobacter jejuni subsp. jejuni serotype O:2 (strain ATCC 700819 / NCTC 11168) GN=Cj0705 PE=3 SV=1	29.746	18.1	1	5	1	K22391	E3.5.4.16; GTP cyclohydrolase I [EC:3.5.4.16]	COG0327	Uncharacterized conserved protein	0.00015732
HQN_orf_17388	Glycine--tRNA ligase alpha subunit OS=Nitratiruptor sp. (strain SB155-2) GN=glyQ PE=3 SV=1	30.733	30.2	0	7	1	K01878	glyQ; glycyl-tRNA synthetase alpha chain [EC:6.1.1.14]	COG0752	Glycyl-tRNA synthetase, alpha subunit	0.000214898
HQN_orf_17391	Transketolase OS=Aquifex aeolicus (strain VF5) GN=tkt PE=3 SV=1	46.032	62.9	38	25	19	K00615	E2.2.1.1; transketolase [EC:2.2.1.1]	COG0021	Transketolase	0.000471569
HQN_orf_17397	Probable glucose-6-phosphate isomerase OS=Campylobacter jejuni subsp. jejuni serotype O:2 (strain ATCC 700819 / NCTC 11168) GN=pgi PE=3 SV=1	21.399	17.5	2	2	1	K01810	GPI; glucose-6-phosphate isomerase [EC:5.3.1.9]	COG0166	Glucose-6-phosphate isomerase	8.86882e-05
HQN_orf_17398	UTP--glucose-1-phosphate uridylyltransferase OS=Synechocystis sp. (strain PCC 6803 / Kazusa) GN=cugP PE=1 SV=1	38.214	18	2	4	4	K16881	mannose-1-phosphate guanylyltransferase / phosphomannomutase [EC:2.7.7.13 5.4.2.8]	COG1208	Nucleoside-diphosphate-sugar pyrophosphorylase involved in lipopolysaccharide biosynthesis/translation initiation factor 2B, gamma/epsilon subunits (eIF-2Bgamma/eIF-2Bepsilon)	9.47855e-05
HQN_orf_17446	Protein FixB OS=Clostridium saccharobutylicum GN=fixB PE=3 SV=1	28.785	4.2	1	1	1					3.08245e-05
HQN_orf_17493	Acetolactate synthase large subunit OS=Buchnera aphidicola subsp. Baizongia pistaciae (strain Bp) GN=ilvI PE=3 SV=1	21.329	18.3	2	2	2	K01652	E2.2.1.6L; acetolactate synthase I/II/III large subunit [EC:2.2.1.6]	COG0028	Thiamine pyrophosphate-requiring enzymes [acetolactate synthase, pyruvate dehydrogenase (cytochrome), glyoxylate carboligase, phosphonopyruvate decarboxylase]	8.52004e-05
HQN_orf_17498	Unclassified Protein	55.129	32.2	10	11	11					0.000174136
HQN_orf_17523	Phosphoenolpyruvate carboxykinase (ATP) OS=Sulfurimonas denitrificans (strain ATCC 33889 / DSM 1251)GN=pckA PE=3 SV=1	15.848	26.1	2	5	2	K01610	E4.1.1.49; phosphoenolpyruvate carboxykinase (ATP) [EC:4.1.1.49]	COG1866	Phosphoenolpyruvate carboxykinase (ATP)	0.000308245
HQN_orf_17525	tRNA/tmRNA (uracil-C(5))-methyltransferase OS=Nautilia profundicola (strain ATCC BAA-1463 / DSM 18972/ AmH) GN=trmA PE=3 SV=1	11.572	56	2	5	1	K00557		COG2265	SAM-dependent methyltransferases related to tRNA (uracil-5-)-methyltransferase	0.000462368
HQN_orf_1753	Ketoisovalerate oxidoreductase subunit VorA OS=Pyrococcus abyssi (strain GE5 / Orsay) GN=vorA PE=4 SV=1	46.424	6	2	2	2	K00169	porA; pyruvate ferredoxin oxidoreductase alpha subunit [EC:1.2.7.1]			3.82007e-05
HQN_orf_17544	Ribonuclease R OS=Helicobacter pylori (strain ATCC 700392 / 26695) GN=rnr PE=3 SV=1	58.986	10.3	1	5	1	K12573	rnr; ribonuclease R [EC:3.1.13.1]	COG0557	Exoribonuclease R	7.7693e-05
HQN_orf_17549	Enolase OS=Nautilia profundicola (strain ATCC BAA-1463 / DSM 18972 / AmH) GN=eno PE=3 SV=1	38.265	42.3	13	11	5	K01689	ENO; enolase [EC:4.2.1.11]	COG0148	Enolase	0.000248248
HQN_orf_17571	Uncharacterized MscS family protein aq_812 OS=Aquifex aeolicus (strain VF5) GN=aq_812 PE=3 SV=1	29.544	7.2	1	1	1	K16052		COG0668	Small-conductance mechanosensitive channel	3.08245e-05
HQN_orf_17591	tRNA N6-adenosine threonylcarbamoyltransferase OS=Nautilia profundicola (strain ATCC BAA-1463 / DSM 18972 / AmH) GN=tsaD PE=3 SV=1	34.018	13.3	1	4	1	K01409		COG0533	Metal-dependent proteases with possible chaperone activity	0.000104953
HQN_orf_17611	Unclassified Protein	34.025	9.6	3	2	2	K09116		COG1578	Uncharacterized conserved protein	5.32129e-05
HQN_orf_17613	Putative outer membrane protein NMB0088 OS=Neisseria meningitidis serogroup B (strain MC58) GN=NMB0088 PE=1 SV=1	43.267	38.8	14	9	8	K06076		COG2067	Long-chain fatty acid transport protein	0.000178653
HQN_orf_17625	Unclassified Protein	31.632	4.4	0	1	1			COG3190	Flagellar biogenesis protein	3.00906e-05
HQN_orf_17641	Formyltetrahydrofolate deformylase OS=Haemophilus influenzae (strain ATCC 51907 / DSM 11121 / KW20 /Rd) GN=purU PE=3 SV=2	33.137	41.1	1	10	2	K01433	purU; formyltetrahydrofolate deformylase [EC:3.5.1.10]	COG0788	Formyltetrahydrofolate hydrolase	0.000282942
HQN_orf_17643	Glutamine transport ATP-binding protein GlnQ OS=Geobacillus stearothermophilus GN=glnQ PE=2 SV=1	30.074	16.2	1	4	1	K09972	aapP; general L-amino acid transport system ATP-binding protein [EC:7.4.2.1]	COG1126	ABC-type polar amino acid transport system, ATPase component	0.000122304
HQN_orf_17645	Unclassified Protein	23.982	6.2	1	1	1			COG1769	Uncharacterized protein predicted to be involved in DNA repair (RAMP superfamily)	3.99097e-05
HQN_orf_17654	Uncharacterized membrane protein MJ1061 OS=Methanocaldococcus jannaschii (strain ATCC 43067 / DSM 2661/ JAL-1 / JCM 10045 / NBRC 100440) GN=MJ1061 PE=3 SV=1	48.046	32.7	14	11	5			COG1086	Predicted nucleoside-diphosphate sugar epimerases	0.000209576
HQN_orf_17655	Vi polysaccharide biosynthesis protein VipA/TviB OS=Salmonella typhi GN=vipA PE=3 SV=1	11.58	40.6	2	3	2	K02474	wbpO; UDP-N-acetyl-D-galactosamine dehydrogenase [EC:1.1.1.-]	COG0677	UDP-N-acetyl-D-mannosaminuronate dehydrogenase	0.000274078
HQN_orf_17666	DNA-directed RNA polymerase subunit beta OS=Aquifex aeolicus (strain VF5) GN=rpoB PE=3 SV=1	57.807	7.5	5	3	3	K03043	rpoB; DNA-directed RNA polymerase subunit beta [EC:2.7.7.6]	COG0085	DNA-directed RNA polymerase, beta subunit/140 kD subunit	4.69041e-05
HQN_orf_17671	Unclassified Protein	26.813	6.1	0	1	1			COG0037	Predicted ATPase of the PP-loop superfamily implicated in cell cycle control	3.59376e-05
HQN_orf_17672	Probable mannose-1-phosphate guanylyltransferase 1 OS=Oryza sativa subsp. japonica GN=Os03g0268400 PE=2 SV=1	32.606	13	3	3	2			COG1208	Nucleoside-diphosphate-sugar pyrophosphorylase involved in lipopolysaccharide biosynthesis/translation initiation factor 2B, gamma/epsilon subunits (eIF-2Bgamma/eIF-2Bepsilon)	8.33279e-05
HQN_orf_17673	Fe(2+) transport protein A/Fe(2+) transporter FeoB fusion protein OS=Porphyromonas gingivalis (strain ATCC BAA-308 / W83) GN=feoB1 PE=3 SV=1	46.957	10.1	3	4	0	K04759		COG0370	Fe2+ transport system protein B	7.64014e-05
HQN_orf_17679	Pyruvate synthase subunit PorA OS=Pyrococcus furiosus (strain ATCC 43587 / DSM 3638 / JCM 8422 / Vc1)GN=porA PE=1 SV=2	32.658	5.5	0	1	1	K00169	porA; pyruvate ferredoxin oxidoreductase alpha subunit [EC:1.2.7.1]			2.78781e-05
HQN_orf_17689	Unclassified Protein	50.579	3.3	0	1	1					1.87694e-05
HQN_orf_17696	Unclassified Protein	39.961	27.9	6	8	3	K18682	rny; ribonucrease Y [EC:3.1.-.-]	COG1462	Uncharacterized protein involved in formation of curli polymers	0.000176859
HQN_orf_17713	Carbamoyl-phosphate synthase large chain OS=Helicobacter pylori (strain ATCC 700392 / 26695) GN=carB PE=3 SV=1	32.351	50.3	9	12	3	K01955	carB; carbamoyl-phosphate synthase large subunit [EC:6.3.5.5]	COG0458	Carbamoylphosphate synthase large subunit (split gene in MJ)	0.000328498
HQN_orf_17722	2-isopropylmalate synthase OS=Aquifex aeolicus (strain VF5) GN=leuA PE=3 SV=2	29.048	4.9	2	1	1	K01649	leuA; 2-isopropylmalate synthase [EC:2.3.3.13]	COG0119	Isopropylmalate/homocitrate/citramalate synthases	3.09504e-05
HQN_orf_17725	Unclassified Protein	14.774	17.3	2	2	2	K01633	folB; 7,8-dihydroneopterin aldolase/epimerase/oxygenase [EC:4.1.2.25 5.1.99.8 1.13.11.81]	COG1539	Dihydroneopterin aldolase	0.000139135
HQN_orf_17726	Transcriptional regulatory protein TcrA OS=Mycobacterium tuberculosis (strain ATCC 25618 / H37Rv) GN=tcrA PE=1 SV=1	27.564	26.2	1	5	1	K02483		COG0745	Response regulators consisting of a CheY-like receiver domain and a winged-helix DNA-binding domain	0.000170785
HQN_orf_17736	Unclassified Protein	8.9951	50	1	4	1			COG1351	Predicted alternative thymidylate synthase	0.000497235
HQN_orf_17739	UDP-N-acetylmuramate--L-alanine ligase OS=Campylobacter curvus (strain 525.92) GN=murC PE=3 SV=1	48.317	10.6	1	5	1	K01924	murC; UDP-N-acetylmuramate--alanine ligase [EC:6.3.2.8]	COG0773	UDP-N-acetylmuramate-alanine ligase	9.31553e-05
HQN_orf_17749	Flagellar biosynthesis protein FlhF OS=Helicobacter pylori (strain ATCC 700392 / 26695) GN=flhF PE=3 SV=1	47.468	11.7	1	4	1	K02404		COG1419	Flagellar GTP-binding protein	7.56393e-05
HQN_orf_1777	Probable nicotinate-nucleotide pyrophosphorylase [carboxylating] OS=Helicobacter pylori (strain ATCC 700392 / 26695) GN=nadC PE=1 SV=1	20.695	14	1	2	2	K00767	nadC; nicotinate-nucleotide pyrophosphorylase (carboxylating) [EC:2.4.2.19]	COG0157	Nicotinate-nucleotide pyrophosphorylase	9.08124e-05
HQN_orf_17777	Unclassified Protein	6.2791	32.1	1	1	1	K03723	mfd; transcription-repair coupling factor (superfamily II helicase) [EC:3.6.4.-]			0.000199548
HQN_orf_17778	Twitching motility protein OS=Neisseria gonorrhoeae GN=pilT PE=3 SV=1	44.465	18.6	1	7	2	K02669		COG2805	Tfp pilus assembly protein, pilus retraction ATPase PilT	0.000139684
HQN_orf_17779	Adenosylmethionine-8-amino-7-oxononanoate aminotransferase OS=Lysinibacillus sphaericus GN=bioA PE=1 SV=1	51.641	35.9	16	13	5	K00833	bioA; adenosylmethionine---8-amino-7-oxononanoate aminotransferase [EC:2.6.1.62]	COG0161	Adenosylmethionine-8-amino-7-oxononanoate aminotransferase	0.00022766
HQN_orf_1779	Protein translocase subunit SecA OS=Nitratiruptor sp. (strain SB155-2) GN=secA PE=3 SV=1	103.56	33	51	31	0	K03070	secA; preprotein translocase subunit SecA [EC:7.4.2.8]	COG0653	Preprotein translocase subunit SecA (ATPase, RNA helicase)	0.000264716
HQN_orf_17794	Xanthan biosynthesis protein XanB OS=Xanthomonas campestris pv. campestris (strain B100) GN=xanB PE=3 SV=1	52.24	13.2	2	4	1	K00971	manC; mannose-1-phosphate guanylyltransferase [EC:2.7.7.13]	COG0836	Mannose-1-phosphate guanylyltransferase	6.84681e-05
HQN_orf_17817	Glucose-1-phosphate cytidylyltransferase OS=Salmonella typhi GN=rfbF PE=1 SV=1	31.331	27.2	8	5	4	K00978	rfbF; glucose-1-phosphate cytidylyltransferase [EC:2.7.7.33]	COG1208	Nucleoside-diphosphate-sugar pyrophosphorylase involved in lipopolysaccharide biosynthesis/translation initiation factor 2B, gamma/epsilon subunits (eIF-2Bgamma/eIF-2Bepsilon)	0.000146954
HQN_orf_17830	Unclassified Protein	33.941	26.7	8	6	3			COG0665	Glycine/D-amino acid oxidases (deaminating)	0.000164249
HQN_orf_17845	Ribonucleoside-diphosphate reductase subunit alpha OS=Helicobacter pylori (strain J99 / ATCC 700824)GN=nrdA PE=3 SV=1	27.016	35.9	7	8	4	K00525	E1.17.4.1A; ribonucleoside-diphosphate reductase alpha chain [EC:1.17.4.1]	COG0209	Ribonucleotide reductase, alpha subunit	0.000276999
HQN_orf_17846	Unclassified Protein	17.337	26.3	3	3	3					0.000169765
HQN_orf_17852	Carbamoyl-phosphate synthase small chain OS=Helicobacter hepaticus (strain ATCC 51449 / 3B1) GN=carA PE=3 SV=1	41.543	41.4	20	13	7	K01956	carA; carbamoyl-phosphate synthase small subunit [EC:6.3.5.5]	COG0505	Carbamoylphosphate synthase small subunit	0.000277681
HQN_orf_17855	Cell division protein FtsA OS=Pseudomonas aeruginosa (strain ATCC 15692 / DSM 22644 / CIP 104116 / JCM 14847 / LMG 12228 / 1C / PRS 101 / PAO1) GN=ftsA PE=3 SV=2	47.341	38.6	8	11	3	K03590	ftsA; cell division protein FtsA	COG0849	Actin-like ATPase involved in cell division	0.000201476
HQN_orf_1786	Flagellar biosynthesis protein FlhF OS=Helicobacter pylori (strain ATCC 700392 / 26695) GN=flhF PE=3 SV=1	48.303	23.2	0	6	1	K02404		COG1419	Flagellar GTP-binding protein	0.000111512
HQN_orf_17861	Regulatory protein VanR OS=Enterococcus faecium GN=vanR PE=3 SV=1	27.856	18.9	1	4	1			COG0745	Response regulators consisting of a CheY-like receiver domain and a winged-helix DNA-binding domain	0.00013787
HQN_orf_17863	DNA gyrase subunit A OS=Campylobacter fetus GN=gyrA PE=3 SV=1	48.008	30	12	13	5	K02469		COG0188	Type IIA topoisomerase (DNA gyrase/topo II, topoisomerase IV), A subunit	0.000237535
HQN_orf_17864	Histidinol dehydrogenase OS=Wolinella succinogenes (strain ATCC 29543 / DSM 1740 / LMG 7466 / NCTC 11488/ FDC 602W) GN=hisD PE=3 SV=1	26.267	52.7	9	10	7	K00013	hisD; histidinol dehydrogenase [EC:1.1.1.23]	COG0141	Histidinol dehydrogenase	0.000341569
HQN_orf_17871	Probable type II secretion system protein HxcR OS=Pseudomonas aeruginosa (strain ATCC 15692 / DSM 22644/ CIP 104116 / JCM 14847 / LMG 12228 / 1C / PRS 101 / PAO1)GN=hxcR PE=2 SV=1	42.714	32.7	11	10	3	K02652		COG2804	Type II secretory pathway, ATPase PulE/Tfp pilus assembly pathway, ATPase PilB	0.000206617
HQN_orf_17876	Stage II sporulation protein E (Fragment) OS=Bacillus megaterium GN=spoIIE PE=3 SV=1	58.599	7.4	3	3	3			COG2208	Serine phosphatase RsbU, regulator of sigma subunit	4.73927e-05
HQN_orf_17881	Transcription termination factor Rho OS=Helicobacter pylori (strain J99 / ATCC 700824) GN=rho PE=3 SV=1	34.241	37	1	11	0	K03628	rho; transcription termination factor Rho	COG1158	Transcription termination factor	0.000287625
HQN_orf_17884	Protein MoxR OS=Paracoccus denitrificans GN=moxR PE=3 SV=1	25.806	23.6	3	5	3	K03924		COG0714	MoxR-like ATPases	0.000179688
HQN_orf_17885	Unclassified Protein	32.065	16.4	3	3	3			COG0243	Anaerobic dehydrogenases, typically selenocysteine-containing	8.48825e-05
HQN_orf_17886	Glycine--tRNA ligase beta subunit OS=Helicobacter pylori (strain P12) GN=glyS PE=3 SV=1	54.019	31.2	4	13	3	K01879	glyS; glycyl-tRNA synthetase beta chain [EC:6.1.1.14]	COG0751	Glycyl-tRNA synthetase, beta subunit	0.000221024
HQN_orf_17904	Biotin synthase OS=Nitratiruptor sp. (strain SB155-2) GN=bioB PE=3 SV=1	21.444	30.9	7	5	2	K01012	bioB; biotin synthase [EC:2.8.1.6]	COG0502	Biotin synthase and related enzymes	0.000219157
HQN_orf_17923	Unclassified Protein	43.73	25.2	10	10	10					0.000196447
HQN_orf_17933	Unclassified Protein	7.0352	27.9	1	1	1			COG0742	N6-adenine-specific methylase	0.000176345
HQN_orf_17934	Tryptophan synthase beta chain 1 OS=Aquifex aeolicus (strain VF5) GN=trpB1 PE=3 SV=1	44.614	8.8	2	3	2	K01696	trpB; tryptophan synthase beta chain [EC:4.2.1.20]	COG0133	Tryptophan synthase beta chain	5.84795e-05
HQN_orf_17942	Unclassified Protein	51.592	13.1	2	5	3	K01952	PFAS; phosphoribosylformylglycinamidine synthase [EC:6.3.5.3]	COG3420	Nitrous oxidase accessory protein	8.73599e-05
HQN_orf_17968	Polysialic acid transport protein KpsD OS=Escherichia coli GN=kpsD PE=1 SV=2	56.142	14.1	5	6	5	K01991	wza; polysaccharide biosynthesis/export protein	COG1596	Periplasmic protein involved in polysaccharide export	9.53816e-05
HQN_orf_17970	ATP-dependent protease ATPase subunit HslU OS=Helicobacter pylori (strain P12) GN=hslU PE=3 SV=1	30.649	41.4	2	12	2	K03667		COG1220	ATP-dependent protease HslVU (ClpYQ), ATPase subunit	0.000365438
HQN_orf_17971	ATP-dependent protease subunit HslV OS=Sulfurovum sp. (strain NBC37-1) GN=hslV PE=3 SV=1	21.349	49.2	8	6	2	K01419		COG5405	ATP-dependent protease HslVU (ClpYQ), peptidase subunit	0.000254173
HQN_orf_17972	50S ribosomal protein L9 OS=Nautilia profundicola (strain ATCC BAA-1463 / DSM 18972 / AmH) GN=rplI PE=3 SV=1	7.2935	14.9	1	1	1	K02939	RP-L9; large subunit ribosomal protein L9	COG0359	Ribosomal protein L9	0.000154752
HQN_orf_17985	Unclassified Protein	20.593	27	3	3	3	K09010		COG1542	Uncharacterized conserved protein	0.000136219
HQN_orf_17987	RNA polymerase sigma factor RpoD OS=Helicobacter pylori (strain ATCC 700392 / 26695) GN=rpoD PE=1 SV=1	56.144	17	2	7	0	K03086		COG0568	DNA-directed RNA polymerase, sigma subunit (sigma70/sigma32)	0.000114891
HQN_orf_1799	Phosphonates import ATP-binding protein PhnC 2 OS=Oceanobacillus iheyensis (strain DSM 14371 / CIP 107618 / JCM 11309 / KCTC 3954 / HTE831) GN=phnC2 PE=3 SV=1	29.589	8.7	2	2	2	K02041	phnC; phosphonate transport system ATP-binding protein [EC:7.3.2.2]	COG3638	ABC-type phosphate/phosphonate transport system, ATPase component	6.13995e-05
HQN_orf_1800	Phosphonates-binding periplasmic protein OS=Escherichia coli (strain K12) GN=phnD PE=3 SV=2	33.949	34.7	13	11	11	K02044	phnD; phosphonate transport system substrate-binding protein	COG3221	ABC-type phosphate/phosphonate transport system, periplasmic component	0.00028468
HQN_orf_18000	Glutamate-1-semialdehyde 2,1-aminomutase OS=Aquifex aeolicus (strain VF5) GN=hemL PE=3 SV=1	47.485	5.7	1	2	1	K01845	hemL; glutamate-1-semialdehyde 2,1-aminomutase [EC:5.4.3.8]	COG0001	Glutamate-1-semialdehyde aminotransferase	3.64559e-05
HQN_orf_18001	4-hydroxy-tetrahydrodipicolinate reductase OS=Arcobacter butzleri (strain RM4018) GN=dapB PE=3 SV=1	29.811	37.5	17	10	1	K00215	dapB; 4-hydroxy-tetrahydrodipicolinate reductase [EC:1.17.1.8]	COG0289	Dihydrodipicolinate reductase	0.000295052
HQN_orf_18002	Amidophosphoribosyltransferase 2, chloroplastic OS=Arabidopsis thaliana GN=ASE2 PE=1 SV=1	25.531	55.4	22	12	1	K00764	purF; amidophosphoribosyltransferase [EC:2.4.2.14]	COG0034	Glutamine phosphoribosylpyrophosphate amidotransferase	0.000429217
HQN_orf_18005	UDP-3-O-acyl-N-acetylglucosamine deacetylase OS=Nautilia profundicola (strain ATCC BAA-1463 / DSM 18972/ AmH) GN=lpxC PE=3 SV=1	33.862	39.8	10	10	2	K02535	lpxC; UDP-3-O-[3-hydroxymyristoyl] N-acetylglucosamine deacetylase [EC:3.5.1.108]	COG0774	UDP-3-O-acyl-N-acetylglucosamine deacetylase	0.000265134
HQN_orf_18013	Orotidine 5'-phosphate decarboxylase OS=Nautilia profundicola (strain ATCC BAA-1463 / DSM 18972 / AmH)GN=pyrF PE=3 SV=1	28.801	34.5	10	6	2	K01591	pyrF; orotidine-5'-phosphate decarboxylase [EC:4.1.1.23]	COG0284	Orotidine-5'-phosphate decarboxylase	0.000191164
HQN_orf_18014	Unclassified Protein	27.709	17.6	3	3	3	K03981		COG1651	Protein-disulfide isomerase	0.000101104
HQN_orf_1803	Unclassified Protein	21.95	33.5	6	5	5	K06165	phnH; alpha-D-ribose 1-methylphosphonate 5-triphosphate synthase subunit PhnH [EC:2.7.8.37]	COG3625	Uncharacterized enzyme of phosphonate metabolism	0.000211811
HQN_orf_1804	Putative C-P lyase subunit protein HtxH OS=Pseudomonas stutzeri GN=htxH PE=3 SV=1	41.12	30.8	9	8	8	K06164	phnI; alpha-D-ribose 1-methylphosphonate 5-triphosphate synthase subunit PhnI [EC:2.7.8.37]	COG3626	Uncharacterized enzyme of phosphonate metabolism	0.000172337
HQN_orf_1805	Alpha-D-ribose 1-methylphosphonate 5-phosphate C-P lyase OS=Escherichia coli (strain K12) GN=phnJ PE=1 SV=2	33.509	23.8	6	6	6	K06163	phnJ; alpha-D-ribose 1-methylphosphonate 5-phosphate C-P lyase [EC:4.7.1.1]	COG3627	Uncharacterized enzyme of phosphonate metabolism	0.000164844
HQN_orf_18052	Unclassified Protein	23.916	19.9	5	3	3			COG2956	Predicted N-acetylglucosaminyl transferase	0.000121003
HQN_orf_18053	Putative pyrophosphatase PpaX OS=Caldanaerobacter subterraneus subsp. tengcongensis (strain DSM 15242/ JCM 11007 / NBRC 100824 / MB4) GN=ppaX PE=3 SV=2	25.6	5.7	1	1	1	K01091	gph; phosphoglycolate phosphatase [EC:3.1.3.18]	COG0546	Predicted phosphatases	3.59376e-05
HQN_orf_18054	Glycine--tRNA ligase beta subunit OS=Helicobacter pylori (strain Shi470) GN=glyS PE=3 SV=1	49.265	31.9	15	14	3	K01879	glyS; glycyl-tRNA synthetase beta chain [EC:6.1.1.14]	COG0751	Glycyl-tRNA synthetase, beta subunit	0.000262772
HQN_orf_1806	Putative phosphonates utilization ATP-binding protein PhnK OS=Escherichia coli (strain K12) GN=phnK PE=1 SV=1	32.979	30.3	6	7	7	K05781		COG4107	ABC-type phosphonate transport system, ATPase component	0.00019025
HQN_orf_1807	Alpha-D-ribose 1-methylphosphonate 5-triphosphate synthase subunit PhnL OS=Escherichia coli (strain K12) GN=phnL PE=1 SV=1	28.301	19.4	2	3	3	K05780	phnL; alpha-D-ribose 1-methylphosphonate 5-triphosphate synthase subunit PhnL [EC:2.7.8.37]	COG4778	ABC-type phosphonate transport system, ATPase component	9.72159e-05
HQN_orf_18076	50S ribosomal protein L1 OS=Nautilia profundicola (strain ATCC BAA-1463 / DSM 18972 / AmH) GN=rplA PE=3 SV=1	27.129	39	24	11	1	K02863	RP-L1; large subunit ribosomal protein L1	COG0081	Ribosomal protein L1	0.000357988
HQN_orf_1808	Alpha-D-ribose 1-methylphosphonate 5-triphosphate diphosphatase OS=Escherichia coli (strain K12) GN=phnM PE=1 SV=2	44.074	13.4	4	4	4	K06162	phnM; alpha-D-ribose 1-methylphosphonate 5-triphosphate diphosphatase [EC:3.6.1.63]	COG3454	Metal-dependent hydrolase involved in phosphonate metabolism	8.04545e-05
HQN_orf_18080	Unclassified Protein	56.775	4.9	2	2	2			COG0699	Predicted GTPases (dynamin-related)	3.19951e-05
HQN_orf_1809	Chloramphenicol acetyltransferase OS=Enterobacter aerogenes GN=catB4 PE=3 SV=1	26.693	19.2	3	4	4			COG0110	Acetyltransferase (isoleucine patch superfamily)	0.000140423
HQN_orf_18094	Carbamoyl-phosphate synthase small chain OS=Helicobacter hepaticus (strain ATCC 51449 / 3B1) GN=carA PE=3 SV=1	45.493	10.4	4	4	4	K01956	carA; carbamoyl-phosphate synthase small subunit [EC:6.3.5.5]	COG0505	Carbamoylphosphate synthase small subunit	7.87827e-05
HQN_orf_1810	Ribose 1,5-bisphosphate phosphokinase PhnN OS=Bradyrhizobium diazoefficiens (strain JCM 10833 / IAM 13628 / NBRC 14792 / USDA 110) GN=phnN PE=3 SV=1	22.627	9.1	1	1	1	K05774	phnN; ribose 1,5-bisphosphokinase [EC:2.7.4.23]	COG3709	Uncharacterized component of phosphonate metabolism	4.23622e-05
HQN_orf_18101	Chemotaxis protein CheA OS=Treponema pallidum (strain Nichols) GN=cheA PE=3 SV=2	54.25	27.8	3	12	1	K03407	cheA; two-component system, chemotaxis family, sensor kinase CheA [EC:2.7.13.3]	COG2198	FOG: HPt domain	0.000191971
HQN_orf_18109	AP-4-A phosphorylase OS=Mycobacterium tuberculosis (strain ATCC 25618 / H37Rv) GN=Rv2613c PE=1 SV=1	20.373	6.8	2	1	1			COG0537	Diadenosine tetraphosphate (Ap4A) hydrolase and other HIT family hydrolases	4.82983e-05
HQN_orf_18110	Unclassified Protein	31.887	33	15	8	7			COG1639	Predicted signal transduction protein	0.000229783
HQN_orf_18147	Aspartate aminotransferase A OS=Rhizobium meliloti (strain 1021) GN=aatA PE=3 SV=1	12.136	13.8	1	1	1	K00812	aspB; aspartate aminotransferase [EC:2.6.1.1]	COG0436	Aspartate/tyrosine/aromatic aminotransferase	8.42537e-05
HQN_orf_18148	Valine--tRNA ligase OS=Nitratiruptor sp. (strain SB155-2) GN=valS PE=3 SV=1	52.416	39.4	10	17	2	K01873	VARS; valyl-tRNA synthetase [EC:6.1.1.9]	COG0525	Valyl-tRNA synthetase	0.000297024
HQN_orf_18150	Orotidine 5'-phosphate decarboxylase OS=Sulfurimonas denitrificans (strain ATCC 33889 / DSM 1251) GN=pyrF PE=3 SV=1	16.136	60.3	10	7	1	K01591	pyrF; orotidine-5'-phosphate decarboxylase [EC:4.1.1.23]	COG0284	Orotidine-5'-phosphate decarboxylase	0.000414686
HQN_orf_18160	Peptide chain release factor 2 OS=Nautilia profundicola (strain ATCC BAA-1463 / DSM 18972 / AmH) GN=prfB PE=3 SV=1	12.505	45.9	2	4	2	K02836		COG1186	Protein chain release factor B	0.000333312
HQN_orf_18162	Unclassified Protein	20.534	18.3	4	3	3			COG2165	Type II secretory pathway, pseudopilin PulG	0.000141295
HQN_orf_18173	L-aspartate oxidase OS=Clostridium acetobutylicum (strain ATCC 824 / DSM 792 / JCM 1419 / LMG 5710 /VKM B-1787) GN=nadB PE=3 SV=1	34.663	25.2	6	7	2	K00278	nadB; L-aspartate oxidase [EC:1.4.3.16]	COG0029	Aspartate oxidase	0.000182405
HQN_orf_18181	DNA repair protein RecN OS=Campylobacter jejuni subsp. jejuni serotype O:2 (strain ATCC 700819 / NCTC 11168) GN=recN PE=3 SV=1	54.614	11.8	3	6	3	K03631		COG0497	ATPase involved in DNA repair	0.00010133
HQN_orf_18188	Inosine-5'-monophosphate dehydrogenase OS=Helicobacter pylori (strain J99 / ATCC 700824) GN=guaB PE=3 SV=1	34.969	71.1	12	25	4	K00088	IMPDH; IMP dehydrogenase [EC:1.1.1.205]	COG0517	FOG: CBS domain	0.000603729
HQN_orf_18192	Unclassified Protein	56.111	13.9	6	6	6	K06915		COG0433	Predicted ATPase	9.65967e-05
HQN_orf_18206	Unclassified Protein	25.264	6.4	1	1	1	K07126				3.77256e-05
HQN_orf_18217	Unclassified Protein	17.498	37.7	6	5	4	K03531	ftsZ; cell division protein FtsZ	COG0206	Cell division GTPase	0.000261477
HQN_orf_18232	Phosphoenolpyruvate synthase OS=Synechocystis sp. (strain PCC 6803 / Kazusa) GN=ppsA PE=3 SV=1	17.307	34.6	3	4	3	K01007	pps; pyruvate, water dikinase [EC:2.7.9.2]	COG1080	Phosphoenolpyruvate-protein kinase (PTS system EI component in bacteria)	0.000219792
HQN_orf_18234	DNA repair protein RecN OS=Campylobacter jejuni subsp. jejuni serotype O:2 (strain ATCC 700819 / NCTC 11168) GN=recN PE=3 SV=1	37.25	34.1	12	10	4	K03631		COG0497	ATPase involved in DNA repair	0.000251922
HQN_orf_1826	Unclassified Protein	22.847	36.1	6	5	5			COG3439	Uncharacterized conserved protein	0.000199548
HQN_orf_18278	DNA polymerase III subunit alpha OS=Helicobacter pylori (strain ATCC 700392 / 26695) GN=dnaE PE=3 SV=1	22.449	17.6	1	2	1	K02337	dnaE; DNA polymerase III subunit alpha [EC:2.7.7.7]	COG0587	DNA polymerase III, alpha subunit	8.71591e-05
HQN_orf_18280	S-ribosylhomocysteine lyase OS=Sulfurimonas denitrificans (strain ATCC 33889 / DSM 1251) GN=luxS PE=3 SV=1	21.749	47.4	5	7	7	K07173	luxS; S-ribosylhomocysteine lyase [EC:4.4.1.21]	COG1854	LuxS protein involved in autoinducer AI2 synthesis	0.00030159
HQN_orf_18289	UDP-3-O-acyl-N-acetylglucosamine deacetylase OS=Nautilia profundicola (strain ATCC BAA-1463 / DSM 18972/ AmH) GN=lpxC PE=3 SV=1	35.233	15.8	1	6	1	K02535	lpxC; UDP-3-O-[3-hydroxymyristoyl] N-acetylglucosamine deacetylase [EC:3.5.1.108]	COG0774	UDP-3-O-acyl-N-acetylglucosamine deacetylase	0.000152675
HQN_orf_1829	Unclassified Protein	52.77	24.6	7	9	9			COG1538	Outer membrane protein	0.00014645
HQN_orf_18293	30S ribosomal protein S3 OS=Nautilia profundicola (strain ATCC BAA-1463 / DSM 18972 / AmH) GN=rpsC PE=3 SV=1	18.693	52.1	8	10	1	K02982	RP-S3; small subunit ribosomal protein S3	COG0092	Ribosomal protein S3	0.000508915
HQN_orf_18294	50S ribosomal protein L16 OS=Nautilia profundicola (strain ATCC BAA-1463 / DSM 18972 / AmH) GN=rplP PE=3 SV=1	18.324	35.6	22	7	2	K02878	RP-L16; large subunit ribosomal protein L16	COG0197	Ribosomal protein L16/L10E	0.000363561
HQN_orf_18296	30S ribosomal protein S17 OS=Wolinella succinogenes (strain ATCC 29543 / DSM 1740 / LMG 7466 / NCTC 11488 / FDC 602W) GN=rpsQ PE=3 SV=1	11.389	26.7	5	1	1	K02961	RP-S17; small subunit ribosomal protein S17	COG0186	Ribosomal protein S17	9.13595e-05
HQN_orf_1830	Multidrug resistance protein MdtE OS=Escherichia coli O157:H7 GN=mdtE PE=3 SV=1	41.116	13.2	3	3	3			COG0845	Membrane-fusion protein	6.18166e-05
HQN_orf_1831	Nodulation protein NolG OS=Rhizobium meliloti (strain 1021) GN=nolG PE=3 SV=2	123.76	1.5	1	1	1			COG0841	Cation/multidrug efflux pump	6.8191e-06
HQN_orf_18323	Carbamoyl-phosphate synthase large chain OS=Campylobacter jejuni subsp. jejuni serotype O:2 (strain ATCC 700819 / NCTC 11168) GN=carB PE=3 SV=1	54.708	55.9	24	21	8	K01955	carB; carbamoyl-phosphate synthase large subunit [EC:6.3.5.5]	COG0458	Carbamoylphosphate synthase large subunit (split gene in MJ)	0.00033953
HQN_orf_18326	Unclassified Protein	41.893	5.3	1	1	1			COG5581	Predicted glycosyltransferase	2.24344e-05
HQN_orf_18330	Branched-chain-amino-acid aminotransferase OS=Pseudomonas aeruginosa (strain ATCC 15692 / DSM 22644/ CIP 104116 / JCM 14847 / LMG 12228 / 1C / PRS 101 / PAO1)GN=ilvE PE=1 SV=2	36.057	56.7	21	14	9	K00826	E2.6.1.42; branched-chain amino acid aminotransferase [EC:2.6.1.42]	COG0115	Branched-chain amino acid aminotransferase/4-amino-4-deoxychorismate lyase	0.000348065
HQN_orf_18339	Alanine--tRNA ligase OS=Nitratiruptor sp. (strain SB155-2) GN=alaS PE=3 SV=1	54.813	9.4	4	5	2	K01872	AARS; alanyl-tRNA synthetase [EC:6.1.1.7]	COG0013	Alanyl-tRNA synthetase	8.08405e-05
HQN_orf_18344	3,4-dihydroxy-2-butanone 4-phosphate synthase OS=Wolinella succinogenes (strain ATCC 29543 / DSM 1740/ LMG 7466 / NCTC 11488 / FDC 602W) GN=ribB PE=3 SV=1	40.336	15.8	1	6	1	K14652	ribBA; 3,4-dihydroxy 2-butanone 4-phosphate synthase / GTP cyclohydrolase II [EC:4.1.99.12 3.5.4.25]	COG0108	3,4-dihydroxy-2-butanone 4-phosphate synthase	0.000132644
HQN_orf_18348	Unclassified Protein	51.913	7.9	2	2	1					3.3852e-05
HQN_orf_1837	Unclassified Protein	75.387	7.4	5	4	4	K02014		COG4771	Outer membrane receptor for ferrienterochelin and colicins	4.54743e-05
HQN_orf_18372	Unclassified Protein	21.965	12.4	3	3	3					0.000135408
HQN_orf_18373	Unclassified Protein	21.646	15	2	2	2			COG3166	Tfp pilus assembly protein PilN	8.97377e-05
HQN_orf_18392	Probable glutamine-dependent NAD(+) synthetase OS=Aquifex aeolicus (strain VF5) GN=nadE PE=3 SV=1	22.945	7	1	1	1	K01950	E6.3.5.1; NAD+ synthase (glutamine-hydrolysing) [EC:6.3.5.1]	COG0388	Predicted amidohydrolase	4.18941e-05
HQN_orf_1841	Ribose-5-phosphate isomerase A OS=Thiomicrospira crunogena (strain XCL-2) GN=rpiA PE=3 SV=1	25.35	16.7	4	5	5	K01807	rpiA; ribose 5-phosphate isomerase A [EC:5.3.1.6]	COG0120	Ribose 5-phosphate isomerase	0.000170785
HQN_orf_18428	DNA-directed RNA polymerase subunit beta' OS=Nitratiruptor sp. (strain SB155-2) GN=rpoC PE=3 SV=1	52.369	45.8	1	21	1	K13797	rpoBC; DNA-directed RNA polymerase subunit beta-beta' [EC:2.7.7.6]	COG0086	DNA-directed RNA polymerase, beta' subunit/160 kD subunit	0.000349977
HQN_orf_1843	Thiol-disulfide oxidoreductase ResA OS=Bacillus thuringiensis subsp. konkukian (strain 97-27) GN=resA PE=3 SV=1	18.347	11.4	0	1	1			COG0526	Thiol-disulfide isomerase and thioredoxins	5.12354e-05
HQN_orf_18440	Multidrug resistance protein MdtA OS=Proteus mirabilis (strain HI4320) GN=mdtA PE=3 SV=1	40.908	9.2	2	3	3			COG0845	Membrane-fusion protein	6.49957e-05
HQN_orf_18444	Phosphoglycerate kinase OS=Nautilia profundicola (strain ATCC BAA-1463 / DSM 18972 / AmH) GN=pgk PE=3 SV=1	12.232	76.3	23	7	5	K00927	PGK; phosphoglycerate kinase [EC:2.7.2.3]	COG0126	3-phosphoglycerate kinase	0.000552915
HQN_orf_18451	Unclassified Protein	25.775	25.3	3	4	2	K00459	ncd2; nitronate monooxygenase [EC:1.13.12.16]	COG2070	Dioxygenases related to 2-nitropropane dioxygenase	0.000139135
HQN_orf_18462	Bifunctional protein FolD OS=Nautilia profundicola (strain ATCC BAA-1463 / DSM 18972 / AmH) GN=folD PE=3 SV=1	32.202	40.8	0	10	1	K01491	folD; methylenetetrahydrofolate dehydrogenase (NADP+) / methenyltetrahydrofolate cyclohydrolase [EC:1.5.1.5 3.5.4.9]	COG0190	5,10-methylene-tetrahydrofolate dehydrogenase/Methenyl tetrahydrofolate cyclohydrolase	0.000269852
HQN_orf_18466	Serine--tRNA ligase OS=Nautilia profundicola (strain ATCC BAA-1463 / DSM 18972 / AmH) GN=serS PE=3 SV=1	50.199	18.6	1	8	0	K01875	SARS; seryl-tRNA synthetase [EC:6.1.1.11]	COG0172	Seryl-tRNA synthetase	0.000145474
HQN_orf_18472	Unclassified Protein	48.913	5.3	2	2	2	K02035	ABC.PE.S; peptide/nickel transport system substrate-binding protein			3.47837e-05
HQN_orf_18487	Bifunctional protein FolD OS=Aquifex aeolicus (strain VF5) GN=folD PE=3 SV=1	31.636	12.7	2	2	2	K01491	folD; methylenetetrahydrofolate dehydrogenase (NADP+) / methenyltetrahydrofolate cyclohydrolase [EC:1.5.1.5 3.5.4.9]	COG0190	5,10-methylene-tetrahydrofolate dehydrogenase/Methenyl tetrahydrofolate cyclohydrolase	5.57562e-05
HQN_orf_18489	Unclassified Protein	9.713	14	1	1	1			COG0467	RecA-superfamily ATPases implicated in signal transduction	0.000113177
HQN_orf_18495	ATP-dependent zinc metalloprotease FtsH OS=Helicobacter pylori (strain ATCC 700392 / 26695) GN=ftsH PE=1 SV=2	15.962	25	4	3	3	K03531	ftsZ; cell division protein FtsZ	COG0465	ATP-dependent Zn proteases	0.000181988
HQN_orf_1850	Unclassified Protein	23.117	29.5	4	4	4					0.000157976
HQN_orf_18514	Protein LemA OS=Streptococcus gordonii (strain Challis / ATCC 35105 / BCRC 15272 / CH1 / DL1 / V288)GN=lemA PE=2 SV=1	23.342	13.8	2	2	2	K03744		COG1704	Uncharacterized conserved protein	8.19766e-05
HQN_orf_18515	Unclassified Protein	7.6057	15.5	0	1	1			COG0247	Fe-S oxidoreductase	0.000143072
HQN_orf_18516	ATP synthase subunit alpha OS=Nitratiruptor sp. (strain SB155-2) GN=atpA PE=3 SV=1	33.039	58.6	82	21	7	K02111	ATPF1A; F-type H+/Na+-transporting ATPase subunit alpha [EC:7.1.2.2 7.2.2.1]	COG0056	F0F1-type ATP synthase, alpha subunit	0.000552915
HQN_orf_18518	Polyribonucleotide nucleotidyltransferase OS=Nitratiruptor sp. (strain SB155-2) GN=pnp PE=3 SV=1	51.534	29.1	8	13	4	K00962	pnp; polyribonucleotide nucleotidyltransferase [EC:2.7.7.8]	COG1185	Polyribonucleotide nucleotidyltransferase (polynucleotide phosphorylase)	0.00021906
HQN_orf_1853	dTDP-glucose 4,6-dehydratase OS=Neisseria gonorrhoeae GN=rfbB PE=3 SV=1	43.375	13	3	4	1	K01710	E4.2.1.46; dTDP-glucose 4,6-dehydratase [EC:4.2.1.46]	COG1088	dTDP-D-glucose 4,6-dehydratase	8.47244e-05
HQN_orf_18545	GDP-mannose 4,6-dehydratase OS=Aggregatibacter actinomycetemcomitans GN=gmd PE=1 SV=1	36.124	19.1	6	5	5	K01711	gmd; GDPmannose 4,6-dehydratase [EC:4.2.1.47]	COG1089	GDP-D-mannose dehydratase	0.000125961
HQN_orf_18552	N-acylneuraminate cytidylyltransferase A OS=Danio rerio GN=cmasa PE=1 SV=1	53.997	3.6	2	2	2			COG3980	Spore coat polysaccharide biosynthesis protein, predicted glycosyltransferase	3.35524e-05
HQN_orf_18553	Unclassified Protein	52.404	3.4	1	1	1	K07646	kdpD; two-component system, OmpR family, sensor histidine kinase KdpD [EC:2.7.13.3]			1.67392e-05
HQN_orf_18563	Transcriptional regulatory protein AfsQ1 OS=Streptomyces coelicolor (strain ATCC BAA-471 / A3(2) /M145) GN=afsQ1 PE=1 SV=2	24.47	8.6	1	1	1			COG4753	Response regulator containing CheY-like receiver domain and AraC-type DNA-binding domain	3.97007e-05
HQN_orf_18574	Unclassified Protein	29.722	19.6	5	4	4					0.000115328
HQN_orf_18581	Nicotinamide-nucleotide amidohydrolase PncC OS=Enterobacter agglomerans GN=pncC PE=3 SV=1	40.936	15	1	4	1	K03743	pncC; nicotinamide-nucleotide amidase [EC:3.5.1.42]	COG1546	Uncharacterized protein (competence- and mitomycin-induced)	8.84296e-05
HQN_orf_18583	Unclassified Protein	34.943	49.5	16	14	14	K15846	hpaA; neuraminyllactose-binding hemagglutinin			0.00036232
HQN_orf_18596	30S ribosomal protein S4 OS=Nitratiruptor sp. (strain SB155-2) GN=rpsD PE=3 SV=1	26.189	41.9	2	11	2	K02986	RP-S4; small subunit ribosomal protein S4	COG0522	Ribosomal protein S4 and related proteins	0.000399097
HQN_orf_18608	Unclassified Protein	27.717	11.5	2	2	2	K10716		COG0569	K+ transport systems, NAD-binding component	6.7403e-05
HQN_orf_18611	Thioredoxin 2 OS=Chlorobium tepidum (strain ATCC 49652 / DSM 12025 / NBRC 103806 / TLS) GN=trx2 PE=3 SV=3	13.513	54.8	29	5	3	K03671	trxA; thioredoxin 1	COG3118	Thioredoxin domain-containing protein	0.000351057
HQN_orf_18612	Unclassified Protein	9.6019	33.8	1	2	2					0.000244608
HQN_orf_18613	Unclassified Protein	12.695	38.1	5	4	4	K17218	sqr; sulfide:quinone oxidoreductase [EC:1.8.5.4]	COG0446	Uncharacterized NAD(FAD)-dependent dehydrogenases	0.000319277
HQN_orf_18616	Unclassified Protein	54.22	3.7	1	1	1	K16087				1.63776e-05
HQN_orf_18630	Unclassified Protein	51.408	55.5	23	19	17			COG3511	Phospholipase C	0.000319454
HQN_orf_18631	Phosphoribosylaminoimidazole-succinocarboxamide synthase OS=Nautilia profundicola (strain ATCC BAA-1463/ DSM 18972 / AmH) GN=purC PE=3 SV=1	26.284	41.2	3	10	2	K01923	purC; phosphoribosylaminoimidazole-succinocarboxamide synthase [EC:6.3.2.6]	COG0152	Phosphoribosylaminoimidazolesuccinocarboxamide (SAICAR) synthase	0.00035269
HQN_orf_18634	Gamma-glutamyl phosphate reductase OS=Nitratiruptor sp. (strain SB155-2) GN=proA PE=3 SV=1	33.26	41.6	4	10	0	K00147	proA; glutamate-5-semialdehyde dehydrogenase [EC:1.2.1.41]	COG0014	Gamma-glutamyl phosphate reductase	0.000266064
HQN_orf_18635	K(+) efflux antiporter 2, chloroplastic OS=Arabidopsis thaliana GN=KEA2 PE=1 SV=2	21.651	7.1	1	1	1	K03455		COG1226	Kef-type K+ transport systems, predicted NAD-binding component	4.28409e-05
HQN_orf_18657	Unclassified Protein	23.543	13.8	2	2	2			COG3634	Alkyl hydroperoxide reductase, large subunit	7.58284e-05
HQN_orf_18660	Unclassified Protein	20.823	65.6	4	13	2	K00459	ncd2; nitronate monooxygenase [EC:1.13.12.16]	COG2070	Dioxygenases related to 2-nitropropane dioxygenase	0.000576473
HQN_orf_18678	Glyceraldehyde-3-phosphate dehydrogenase OS=Ralstonia solanacearum (strain GMI1000) GN=gapA PE=3 SV=2	20.382	55.8	2	8	2	K00134	GAPDH; glyceraldehyde 3-phosphate dehydrogenase [EC:1.2.1.12]	COG0057	Glyceraldehyde-3-phosphate dehydrogenase/erythrose-4-phosphate dehydrogenase	0.000354753
HQN_orf_18679	Glyceraldehyde-3-phosphate dehydrogenase 1 OS=Bacillus cereus GN=gap1 PE=1 SV=3	32.995	21	2	5	1	K00134	GAPDH; glyceraldehyde 3-phosphate dehydrogenase [EC:1.2.1.12]	COG0057	Glyceraldehyde-3-phosphate dehydrogenase/erythrose-4-phosphate dehydrogenase	0.000136874
HQN_orf_18695	Unclassified Protein	36.14	15.4	3	4	4	K15481	lidA; effector protein LidA			9.69053e-05
HQN_orf_18696	50S ribosomal protein L15 OS=Campylobacter curvus (strain 525.92) GN=rplO PE=3 SV=1	11.79	10.4	1	1	1	K02876	RP-L15; large subunit ribosomal protein L15	COG0200	Ribosomal protein L15	8.61686e-05
HQN_orf_18702	Unclassified Protein	33.535	6	2	1	1			COG1652	Uncharacterized protein containing LysM domain	2.68895e-05
HQN_orf_18717	Elongation factor G OS=Nautilia profundicola (strain ATCC BAA-1463 / DSM 18972 / AmH) GN=fusA PE=3 SV=1	13.509	42.5	10	5	5	K02355		COG0480	Translation elongation factors (GTPases)	0.000371708
HQN_orf_18718	Putative pyrophosphorylase ModD OS=Pasteurella multocida (strain Pm70) GN=modD PE=3 SV=1	33.282	9.2	2	2	2	K03813		COG0157	Nicotinate-nucleotide pyrophosphorylase	5.49481e-05
HQN_orf_18731	Unclassified Protein	6.6816	15.3	1	1	1	K01082	cysQ; 3'(2'), 5'-bisphosphate nucleotidase [EC:3.1.3.7]			0.000189571
HQN_orf_18739	ATP synthase gamma chain OS=Nautilia profundicola (strain ATCC BAA-1463 / DSM 18972 / AmH) GN=atpG PE=3 SV=1	36.188	69.9	32	23	15	K02115	ATPF1G; F-type H+-transporting ATPase subunit gamma	COG0224	F0F1-type ATP synthase, gamma subunit	0.000571821
HQN_orf_18740	ATP synthase subunit beta OS=Nautilia profundicola (strain ATCC BAA-1463 / DSM 18972 / AmH) GN=atpD PE=3 SV=1	18.032	81.8	7	14	7	K02112	ATPF1B; F-type H+/Na+-transporting ATPase subunit beta [EC:7.1.2.2 7.2.2.1]	COG0055	F0F1-type ATP synthase, beta subunit	0.000703045
HQN_orf_18745	Ribonucleoside-diphosphate reductase subunit alpha OS=Helicobacter pylori (strain ATCC 700392 / 26695)GN=nrdA PE=3 SV=1	55.78	49.5	36	22	8	K00525	E1.17.4.1A; ribonucleoside-diphosphate reductase alpha chain [EC:1.17.4.1]	COG0209	Ribonucleotide reductase, alpha subunit	0.000362657
HQN_orf_1876	Unclassified Protein	41.703	42.3	15	9	9					0.000182475
HQN_orf_18762	Unclassified Protein	45.457	2.6	1	1	1					2.06617e-05
HQN_orf_1877	Unclassified Protein	32.776	18	4	4	4					0.000107941
HQN_orf_1878	Ribonucleoside-diphosphate reductase 1 subunit beta OS=Escherichia coli (strain K12) GN=nrdB PE=1 SV=2	45.24	2.8	2	1	1	K00526	E1.17.4.1B; ribonucleoside-diphosphate reductase beta chain [EC:1.17.4.1]	COG0208	Ribonucleotide reductase, beta subunit	2.00604e-05
HQN_orf_18785	Unclassified Protein	26.972	51.4	15	9	3	K00459	ncd2; nitronate monooxygenase [EC:1.13.12.16]	COG2070	Dioxygenases related to 2-nitropropane dioxygenase	0.00029672
HQN_orf_18786	Tyrosine--tRNA ligase OS=Campylobacter jejuni subsp. jejuni serotype O:2 (strain ATCC 700819 / NCTC 11168)GN=tyrS PE=3 SV=1	27.782	41.9	10	9	1	K01866	YARS; tyrosyl-tRNA synthetase [EC:6.1.1.1]	COG0162	Tyrosyl-tRNA synthetase	0.00029672
HQN_orf_18787	Putative ammonium transporter sll0108 OS=Synechocystis sp. (strain PCC 6803 / Kazusa) GN=sll0108 PE=3 SV=1	18.813	13.6	1	1	1	K03320		COG0004	Ammonia permease	4.79926e-05
HQN_orf_18815	Unclassified Protein	8.2487	22.5	0	1	1					0.000124309
HQN_orf_18819	Unclassified Protein	14.548	31	2	5	0			COG4802	Ferredoxin-thioredoxin reductase, catalytic subunit	0.000351057
HQN_orf_18835	Transaldolase OS=Campylobacter jejuni subsp. jejuni serotype O:23/36 (strain 81-176) GN=tal PE=3 SV=1	24.13	19.1	1	5	1	K00616	E2.2.1.2; transaldolase [EC:2.2.1.2]	COG0176	Transaldolase	0.000192458
HQN_orf_18836	Unclassified Protein	6.8417	31.1	1	1	1	K00616	E2.2.1.2; transaldolase [EC:2.2.1.2]			0.000176345
HQN_orf_18842	Isocitrate dehydrogenase [NADP] OS=Azotobacter vinelandii GN=icd PE=1 SV=5	17.189	35.5	2	6	2	K00031	IDH1; isocitrate dehydrogenase [EC:1.1.1.42]	COG2838	Monomeric isocitrate dehydrogenase	0.000334537
HQN_orf_18844	Unclassified Protein	6.7096	42.2	2	2	2	K04077	groEL; chaperonin GroEL			0.000329689
HQN_orf_18865	Unclassified Protein	12.656	8.8	0	1	1					7.98193e-05
HQN_orf_18871	Unclassified Protein	7.9039	22.5	2	2	2					0.000286145
HQN_orf_18882	Carboxynorspermidine/carboxyspermidine decarboxylase OS=Campylobacter jejuni subsp. jejuni serotype O:6 (strain 81116 / NCTC 11828) GN=nspC PE=1 SV=1	39.491	27.8	7	7	1	K13747	nspC; carboxynorspermidine decarboxylase [EC:4.1.1.96]	COG0019	Diaminopimelate decarboxylase	0.000160848
HQN_orf_18884	UDP-2,3-diacetamido-2,3-dideoxy-D-glucuronate 2-epimerase OS=Pseudomonas aeruginosa (strain ATCC 15692/ DSM 22644 / CIP 104116 / JCM 14847 / LMG 12228 / 1C / PRS 101 / PAO1) GN=wbpI PE=1 SV=1	35.018	3.6	1	1	1	K13019	wbpI; UDP-GlcNAc3NAcA epimerase [EC:5.1.3.23]	COG0381	UDP-N-acetylglucosamine 2-epimerase	2.60579e-05
HQN_orf_18901	50S ribosomal protein L25 OS=Nautilia profundicola (strain ATCC BAA-1463 / DSM 18972 / AmH) GN=rplY PE=3 SV=1	22.118	20.8	3	3	1	K02897	RP-L25; large subunit ribosomal protein L25	COG1825	Ribosomal protein L25 (general stress protein Ctc)	0.000127087
HQN_orf_18925	Diaminopimelate decarboxylase OS=Methanocaldococcus jannaschii (strain ATCC 43067 / DSM 2661 / JAL-1/ JCM 10045 / NBRC 100440) GN=lysA PE=1 SV=1	22.23	31.3	6	7	3	K01586	lysA; diaminopimelate decarboxylase [EC:4.1.1.20]	COG0019	Diaminopimelate decarboxylase	0.000298201
HQN_orf_18928	Cell division protein FtsZ OS=Borrelia burgdorferi (strain ATCC 35210 / B31 / CIP 102532 / DSM 4680)GN=ftsZ PE=3 SV=3	42.949	26.1	4	9	4	K03531	ftsZ; cell division protein FtsZ	COG0206	Cell division GTPase	0.000179122
HQN_orf_18932	Elongation factor G OS=Nautilia profundicola (strain ATCC BAA-1463 / DSM 18972 / AmH) GN=fusA PE=3 SV=1	52.794	44.5	6	21	2	K02355		COG0480	Translation elongation factors (GTPases)	0.000349977
HQN_orf_18945	Alanine--tRNA ligase OS=Nitratiruptor sp. (strain SB155-2) GN=alaS PE=3 SV=1	37.88	42.9	4	16	1	K01872	AARS; alanyl-tRNA synthetase [EC:6.1.1.7]	COG0013	Alanyl-tRNA synthetase	0.00036877
HQN_orf_18949	Arginine--tRNA ligase OS=Nautilia profundicola (strain ATCC BAA-1463 / DSM 18972 / AmH) GN=argS PE=3 SV=1	25.888	33.2	2	5	1	K01887	RARS; arginyl-tRNA synthetase [EC:6.1.1.19]	COG0018	Arginyl-tRNA synthetase	0.00018316
HQN_orf_18950	Phospho-2-dehydro-3-deoxyheptonate aldolase OS=Thermotoga maritima (strain ATCC 43589 / MSB8 / DSM 3109/ JCM 10099) GN=aroF PE=1 SV=1	38.793	49.6	16	13	4	K03856	AROA2; 3-deoxy-7-phosphoheptulonate synthase [EC:2.5.1.54]	COG2876	3-deoxy-D-arabino-heptulosonate 7-phosphate (DAHP) synthase	0.000294259
HQN_orf_18970	Unclassified Protein	11.286	9	0	1	1					9.24736e-05
HQN_orf_18975	4-hydroxythreonine-4-phosphate dehydrogenase OS=Sulfurimonas denitrificans (strain ATCC 33889 / DSM 1251) GN=pdxA PE=3 SV=1	33.186	4.4	1	1	1	K00097	pdxA; 4-hydroxythreonine-4-phosphate dehydrogenase [EC:1.1.1.262]	COG1995	Pyridoxal phosphate biosynthesis protein	2.7474e-05
HQN_orf_18976	Uncharacterized HTH-type transcriptional regulator YeiE OS=Escherichia coli O157:H7 GN=yeiE PE=4 SV=1	27.829	7.1	1	1	1			COG0583	Transcriptional regulator	3.41569e-05
HQN_orf_18979	3-deoxy-manno-octulosonate cytidylyltransferase OS=Geobacter uraniireducens (strain Rf4) GN=kdsB PE=3 SV=1	29.963	3.4	1	1	1	K00979	kdsB; 3-deoxy-manno-octulosonate cytidylyltransferase (CMP-KDO synthetase) [EC:2.7.7.38]	COG1212	CMP-2-keto-3-deoxyoctulosonic acid synthetase	3.1334e-05
HQN_orf_18983	Competence protein ComM OS=Haemophilus influenzae (strain ATCC 51907 / DSM 11121 / KW20 / Rd) GN=comM PE=1 SV=1	49.635	14	0	4	1	K07391		COG0606	Predicted ATPase with chaperone activity	7.15362e-05
HQN_orf_18986	Protein TolB OS=Wolinella succinogenes (strain ATCC 29543 / DSM 1740 / LMG 7466 / NCTC 11488 / FDC 602W)GN=tolB PE=3 SV=1	48.942	5.7	1	2	2	K03641		COG0823	Periplasmic component of the Tol biopolymer transport system	3.77256e-05
HQN_orf_18990	50S ribosomal protein L11 OS=Nautilia profundicola (strain ATCC BAA-1463 / DSM 18972 / AmH) GN=rplK PE=3 SV=1	30.291	15.2	2	4	1	K02867	RP-L11; large subunit ribosomal protein L11	COG0080	Ribosomal protein L11	0.000116659
HQN_orf_18992	Transcription termination factor Rho OS=Helicobacter pylori (strain J99 / ATCC 700824) GN=rho PE=3 SV=1	25.605	27.4	1	6	1	K03628	rho; transcription termination factor Rho	COG1158	Transcription termination factor	0.000214609
HQN_orf_19002	Unclassified Protein	16.405	8.3	1	1	1	K18306	mexH; membrane fusion protein, multidrug efflux system	COG0845	Membrane-fusion protein	6.01812e-05
HQN_orf_19006	Phosphatidylserine decarboxylase proenzyme OS=Burkholderia cenocepacia (strain ATCC BAA-245 / DSM 16553/ LMG 16656 / NCTC 13227 / J2315 / CF5610) GN=psd PE=3 SV=1	26.629	5.6	2	1	1	K01613	psd; phosphatidylserine decarboxylase [EC:4.1.1.65]	COG0688	Phosphatidylserine decarboxylase	3.54338e-05
HQN_orf_19008	Unclassified Protein	23.219	54.6	12	11	6	K22468	ppk2; polyphosphate kinase [EC:2.7.4.1]	COG2326	Uncharacterized conserved protein	0.00047125
HQN_orf_19010	47 kDa outer membrane protein OS=Pasteurella multocida (strain Pm70) GN=PM1069 PE=1 SV=1	43.438	11.5	1	3	2	K06076		COG2067	Long-chain fatty acid transport protein	5.97074e-05
HQN_orf_19012	Elongation factor G OS=Nautilia profundicola (strain ATCC BAA-1463 / DSM 18972 / AmH) GN=fusA PE=3 SV=1	13.604	70.5	14	8	3	K02355		COG0480	Translation elongation factors (GTPases)	0.000583295
HQN_orf_19027	Unclassified Protein	18.214	16.4	4	3	3					0.000143978
HQN_orf_19050	Aspartokinase OS=Helicobacter pylori (strain J99 / ATCC 700824) GN=lysC PE=3 SV=1	31.637	65.3	21	14	5	K00928	lysC; aspartate kinase [EC:2.7.2.4]	COG0527	Aspartokinases	0.000386035
HQN_orf_19074	Unclassified Protein	39.384	26.8	6	6	6			COG0673	Predicted dehydrogenases and related proteins	0.000140423
HQN_orf_19078	Glyceraldehyde-3-phosphate dehydrogenase 2 OS=Bacillus subtilis (strain 168) GN=gapB PE=1 SV=1	30.939	19.8	7	6	6	K00134	GAPDH; glyceraldehyde 3-phosphate dehydrogenase [EC:1.2.1.12]	COG0057	Glyceraldehyde-3-phosphate dehydrogenase/erythrose-4-phosphate dehydrogenase	0.000168507
HQN_orf_19100	Phosphoglucomutase/phosphomannomutase OS=Thermococcus kodakarensis (strain ATCC BAA-918 / JCM 12380/ KOD1) GN=TK1108 PE=1 SV=1	32.961	19.3	6	5	5			COG1109	Phosphomannomutase	0.00013737
HQN_orf_19112	UDP-3-O-acylglucosamine N-acyltransferase OS=Wolinella succinogenes (strain ATCC 29543 / DSM 1740 /LMG 7466 / NCTC 11488 / FDC 602W) GN=lpxD PE=3 SV=1	35.557	25.2	17	5	2	K02536	lpxD; UDP-3-O-[3-hydroxymyristoyl] glucosamine N-acyltransferase [EC:2.3.1.191]	COG1044	UDP-3-O-[3-hydroxymyristoyl] glucosamine N-acyltransferase	0.000120362
HQN_orf_19120	Monocarboxylate 2-oxoacid-binding periplasmic protein all3028 OS=Nostoc sp. (strain PCC 7120 / SAG 25.82/ UTEX 2576) GN=all3028 PE=1 SV=1	39.236	34.2	16	8	5			COG4663	TRAP-type mannitol/chloroaromatic compound transport system, periplasmic component	0.000182719
HQN_orf_19129	Aspartate--tRNA(Asp/Asn) ligase OS=Sulfurimonas denitrificans (strain ATCC 33889 / DSM 1251) GN=aspS PE=3 SV=1	51.064	62.2	27	26	2	K01876	aspS; aspartyl-tRNA synthetase [EC:6.1.1.12]	COG0173	Aspartyl-tRNA synthetase	0.00046064
HQN_orf_19132	Glutamate-1-semialdehyde 2,1-aminomutase OS=Nautilia profundicola (strain ATCC BAA-1463 / DSM 18972 /AmH) GN=hemL PE=3 SV=1	30.698	9.3	1	2	1	K01845	hemL; glutamate-1-semialdehyde 2,1-aminomutase [EC:5.4.3.8]	COG0001	Glutamate-1-semialdehyde aminotransferase	5.78843e-05
HQN_orf_19146	Unclassified Protein	52.035	8.4	2	3	3					5.35259e-05
HQN_orf_19147	ABC transporter ATP-binding protein uup-1 OS=Haemophilus influenzae (strain ATCC 51907 / DSM 11121 /KW20 / Rd) GN=uup-A PE=3 SV=1	55.16	27.5	4	12	2	K15738		COG0488	ATPase components of ABC transporters with duplicated ATPase domains	0.000202209
HQN_orf_19178	Uncharacterized glycosyltransferase MJ1607 OS=Methanocaldococcus jannaschii (strain ATCC 43067 / DSM 2661 / JAL-1 / JCM 10045 / NBRC 100440) GN=MJ1607 PE=3 SV=1	46.686	3.8	2	1	1	K02844	waaG; UDP-glucose:(heptosyl)LPS alpha-1,3-glucosyltransferase [EC:2.4.1.-]	COG0438	Glycosyltransferase	1.99025e-05
HQN_orf_19186	Probable type II secretion system protein HxcR OS=Pseudomonas aeruginosa (strain ATCC 15692 / DSM 22644/ CIP 104116 / JCM 14847 / LMG 12228 / 1C / PRS 101 / PAO1)GN=hxcR PE=2 SV=1	28.079	26.8	6	4	3	K02652		COG2804	Type II secretory pathway, ATPase PulE/Tfp pilus assembly pathway, ATPase PilB	0.000128523
HQN_orf_1919	Unclassified Protein	23.923	10.1	1	1	1					3.79142e-05
HQN_orf_19225	Formate-dependent phosphoribosylglycinamide formyltransferase OS=Nitratiruptor sp. (strain SB155-2)GN=purT PE=3 SV=1	32.791	53.2	19	13	6	K08289	purT; phosphoribosylglycinamide formyltransferase 2 [EC:2.1.2.2]	COG0027	Formate-dependent phosphoribosylglycinamide formyltransferase (GAR transformylase)	0.000355873
HQN_orf_19230	Acetolactate synthase large subunit IlvB1 OS=Mycobacterium tuberculosis (strain CDC 1551 / Oshkosh)GN=ilvB1 PE=3 SV=1	51.764	4.5	3	3	2	K01652	E2.2.1.6L; acetolactate synthase I/II/III large subunit [EC:2.2.1.6]	COG0028	Thiamine pyrophosphate-requiring enzymes [acetolactate synthase, pyruvate dehydrogenase (cytochrome), glyoxylate carboligase, phosphonopyruvate decarboxylase]	5.07779e-05
HQN_orf_19242	Succinate dehydrogenase flavoprotein subunit OS=Coxiella burnetii (strain RSA 493 / Nine Mile phase I) GN=sdhA PE=3 SV=1	45.767	26.1	10	9	9	K18556	frdA; NADH-dependent fumarate reductase subunit A [EC:1.3.1.6]	COG1053	Succinate dehydrogenase/fumarate reductase, flavoprotein subunit	0.000169765
HQN_orf_19246	Unclassified Protein	45.788	24.2	4	8	8	K15125	fhaB; filamentous hemagglutinin			0.000135408
HQN_orf_19256	DNA-directed RNA polymerase subunit beta' OS=Arcobacter butzleri (strain RM4018) GN=rpoC PE=3 SV=1	52.192	53.5	13	24	3	K03046	rpoC; DNA-directed RNA polymerase subunit beta' [EC:2.7.7.6]	COG0086	DNA-directed RNA polymerase, beta' subunit/160 kD subunit	0.000406223
HQN_orf_19261	Rod shape-determining protein MreB OS=Salmonella typhi GN=mreB PE=3 SV=1	39.305	27.9	16	9	2	K03569		COG1077	Actin-like ATPase involved in cell morphogenesis	0.000196673
HQN_orf_19265	S-adenosylmethionine synthase OS=Nitratiruptor sp. (strain SB155-2) GN=metK PE=3 SV=1	34.687	36.5	6	12	3	K00789	metK; S-adenosylmethionine synthetase [EC:2.5.1.6]	COG0192	S-adenosylmethionine synthetase	0.000303313
HQN_orf_19272	1,4-dihydroxy-6-naphtoate synthase OS=Streptomyces coelicolor (strain ATCC BAA-471 / A3(2) / M145) GN=mqnD PE=3 SV=1	31.061	21.5	7	5	3	K11785	mqnD; 1,4-dihydroxy-6-naphthoate synthase [EC:1.14.-.-]	COG2107	Predicted periplasmic solute-binding protein	0.000148102
HQN_orf_19278	Unclassified Protein	32.462	10.1	3	3	3			COG2198	FOG: HPt domain	8.71591e-05
HQN_orf_19280	Unclassified Protein	10.858	9.2	2	1	1	K03498				9.59853e-05
HQN_orf_19281	Gamma-glutamyl phosphate reductase OS=Nautilia profundicola (strain ATCC BAA-1463 / DSM 18972 / AmH)GN=proA PE=3 SV=1	31.619	45.3	11	12	7	K00147	proA; glutamate-5-semialdehyde dehydrogenase [EC:1.2.1.41]	COG0014	Gamma-glutamyl phosphate reductase	0.00033953
HQN_orf_19282	Unclassified Protein	18.797	58.5	1	13	1	K00384	trxB; thioredoxin reductase (NADPH) [EC:1.8.1.9]	COG0492	Thioredoxin reductase	0.000648532
HQN_orf_19290	Triosephosphate isomerase OS=Aquifex aeolicus (strain VF5) GN=tpiA PE=3 SV=1	30.424	12.3	2	2	1	K01803	TPI; triosephosphate isomerase (TIM) [EC:5.3.1.1]	COG0149	Triosephosphate isomerase	5.85547e-05
HQN_orf_19295	Unclassified Protein	16.469	13.1	1	2	2	K19171				0.000119415
HQN_orf_19309	Ribosomal protein L11 methyltransferase OS=Nitratiruptor sp. (strain SB155-2) GN=prmA PE=3 SV=1	33.18	32.1	4	4	3	K02687		COG2264	Ribosomal protein L11 methylase	0.000110296
HQN_orf_19310	Unclassified Protein	13.873	18.8	2	3	3	K03798		COG0465	ATP-dependent Zn proteases	0.000208702
HQN_orf_19340	Unclassified Protein	18.015	52.9	2	7	1	K00797	speE; spermidine synthase [EC:2.5.1.16]	COG0421	Spermidine synthase	0.00038187
HQN_orf_19349	Phenylacetate-coenzyme A ligase OS=Azoarcus evansii GN=paaK PE=1 SV=1	25.164	8.9	1	1	1	K01912	paaK; phenylacetate-CoA ligase [EC:6.2.1.30]	COG1541	Coenzyme F390 synthetase	3.68099e-05
HQN_orf_19354	Cation-efflux pump FieF OS=Citrobacter koseri (strain ATCC BAA-895 / CDC 4225-83 / SGSC4696) GN=fieF PE=3 SV=1	33.307	10.8	2	2	1			COG0053	Predicted Co/Zn/Cd cation transporters	5.47497e-05
HQN_orf_19377	CTP synthase OS=Nautilia profundicola (strain ATCC BAA-1463 / DSM 18972 / AmH) GN=pyrG PE=3 SV=1	37.665	55	22	13	4	K01937	pyrG; CTP synthase [EC:6.3.4.2]	COG0504	CTP synthase (UTP-ammonia lyase)	0.000312942
HQN_orf_19379	Unclassified Protein	46.91	3.5	1	1	1					1.95939e-05
HQN_orf_19380	Carbamoyl-phosphate synthase small chain OS=Helicobacter acinonychis (strain Sheeba) GN=carA PE=3 SV=1	25.387	40.8	2	8	2	K01956	carA; carbamoyl-phosphate synthase small subunit [EC:6.3.5.5]	COG0505	Carbamoylphosphate synthase small subunit	0.000290252
HQN_orf_1939	Phosphoenolpyruvate synthase OS=Pyrococcus furiosus (strain ATCC 43587 / DSM 3638 / JCM 8422 / Vc1)GN=ppsA PE=1 SV=3	80.79	14.5	9	8	8	K01007	pps; pyruvate, water dikinase [EC:2.7.9.2]			8.52004e-05
HQN_orf_19441	Quinone-reactive Ni/Fe-hydrogenase large chain OS=Wolinella succinogenes (strain ATCC 29543 / DSM 1740/ LMG 7466 / NCTC 11488 / FDC 602W) GN=hydB PE=1 SV=3	22.646	32.9	5	4	4	K05922		COG0374	Ni,Fe-hydrogenase I large subunit	0.000160483
HQN_orf_19457	Lipid-A-disaccharide synthase OS=Campylobacter jejuni subsp. jejuni serotype O:2 (strain ATCC 700819/ NCTC 11168) GN=lpxB PE=3 SV=1	41.16	11.3	3	3	3	K00748	lpxB; lipid-A-disaccharide synthase [EC:2.4.1.182]	COG0763	Lipid A disaccharide synthetase	6.7503e-05
HQN_orf_19461	Acetyl-coenzyme A synthetase OS=Parvibaculum lavamentivorans (strain DS-1 / DSM 13023 / NCIMB 13966)GN=acsA PE=3 SV=1	50.825	2.4	0	1	1	K01895	ACSS1_2; acetyl-CoA synthetase [EC:6.2.1.1]	COG0365	Acyl-coenzyme A synthetases/AMP-(fatty) acid ligases	1.71557e-05
HQN_orf_19466	Uncharacterized WD repeat-containing protein alr3466 OS=Nostoc sp. (strain PCC 7120 / SAG 25.82 / UTEX 2576) GN=alr3466 PE=4 SV=1	51.558	13.2	2	4	2			COG2319	FOG: WD40 repeat	7.07024e-05
HQN_orf_19478	Unclassified Protein	37.201	4.1	1	1	1	K02841	waaC; heptosyltransferase I [EC:2.4.-.-]			2.53607e-05
HQN_orf_19495	N-acetyl-alpha-D-glucosaminyl L-malate synthase OS=Bacillus anthracis GN=bshA PE=1 SV=1	43.694	14.2	2	4	4			COG0438	Glycosyltransferase	8.35574e-05
HQN_orf_19507	Peptidyl-prolyl cis-trans isomerase D OS=Escherichia coli (strain K12) GN=ppiD PE=1 SV=1	51.228	8.5	1	3	1	K03770		COG0760	Parvulin-like peptidyl-prolyl isomerase	5.30268e-05
HQN_orf_19510	Phosphoenolpyruvate synthase OS=Aquifex aeolicus (strain VF5) GN=ppsA PE=3 SV=1	14.676	9	2	1	1	K01007	pps; pyruvate, water dikinase [EC:2.7.9.2]	COG1080	Phosphoenolpyruvate-protein kinase (PTS system EI component in bacteria)	6.53693e-05
HQN_orf_19514	Glycine--tRNA ligase beta subunit OS=Helicobacter pylori (strain P12) GN=glyS PE=3 SV=1	53.068	34.5	10	14	4	K01879	glyS; glycyl-tRNA synthetase beta chain [EC:6.1.1.14]	COG0751	Glycyl-tRNA synthetase, beta subunit	0.00024018
HQN_orf_19524	Transcription termination/antitermination protein NusA OS=Helicobacter pylori (strain ATCC 700392 /26695) GN=nusA PE=3 SV=1	43.361	30.7	21	10	3	K02600		COG0195	Transcription elongation factor	0.000204942
HQN_orf_19547	Unclassified Protein	18.475	37.1	16	9	9					0.000458024
HQN_orf_19548	Unclassified Protein	20.341	30.3	4	5	5	K10924	mshA; MSHA pilin protein MshA	COG4968	Tfp pilus assembly protein PilE	0.000227031
HQN_orf_19569	DNA-directed RNA polymerase subunit beta' OS=Nitratiruptor sp. (strain SB155-2) GN=rpoC PE=3 SV=1	47.281	21.2	6	7	2	K03046	rpoC; DNA-directed RNA polymerase subunit beta' [EC:2.7.7.6]	COG0086	DNA-directed RNA polymerase, beta' subunit/160 kD subunit	0.000130417
HQN_orf_1958	UDP-glucose 4-epimerase OS=Rickettsia bellii (strain RML369-C) GN=capD PE=3 SV=1	11.561	28.2	1	2	1	K17716	capD; UDP-glucose 4-epimerase [EC:5.1.3.2]	COG1086	Predicted nucleoside-diphosphate sugar epimerases	0.000180544
HQN_orf_19580	Elongation factor G OS=Nautilia profundicola (strain ATCC BAA-1463 / DSM 18972 / AmH) GN=fusA PE=3 SV=1	31.53	58.5	2	15	2	K02355		COG0480	Translation elongation factors (GTPases)	0.000430843
HQN_orf_19582	Unclassified Protein	42.546	7.5	2	2	1			COG1538	Outer membrane protein	4.26002e-05
HQN_orf_19586	Adenylosuccinate lyase OS=Helicobacter pylori (strain ATCC 700392 / 26695) GN=purB PE=3 SV=1	25.122	38	11	7	3	K01756	purB; adenylosuccinate lyase [EC:4.3.2.2]	COG0015	Adenylosuccinate lyase	0.000262772
HQN_orf_19591	Outer membrane porin F OS=Pseudomonas aeruginosa (strain ATCC 15692 / DSM 22644 / CIP 104116 / JCM 14847/ LMG 12228 / 1C / PRS 101 / PAO1) GN=oprF PE=1 SV=1	32.892	4.5	1	1	1	K03286		COG2885	Outer membrane protein and related peptidoglycan-associated (lipo)proteins	2.82942e-05
HQN_orf_19597	Chaperone protein DnaJ 2 OS=Thermus thermophilus (strain HB8 / ATCC 27634 / DSM 579) GN=dnaJ2 PE=3 SV=2	34.53	18.2	4	4	4	K05516		COG0484	DnaJ-class molecular chaperone with C-terminal Zn finger domain	0.000102818
HQN_orf_19634	Valine--tRNA ligase OS=Nitratiruptor sp. (strain SB155-2) GN=valS PE=3 SV=1	52.581	46.2	3	21	1	K01873	VARS; valyl-tRNA synthetase [EC:6.1.1.9]	COG0525	Valyl-tRNA synthetase	0.000361908
HQN_orf_19650	Phosphoribosylformylglycinamidine cyclo-ligase OS=Actinobacillus succinogenes (strain ATCC 55618 / 130Z)GN=purM PE=3 SV=1	24.007	29.9	4	4	4	K01933	purM; phosphoribosylformylglycinamidine cyclo-ligase [EC:6.3.3.1]	COG0150	Phosphoribosylaminoimidazole (AIR) synthetase	0.000147958
HQN_orf_19659	Phospho-2-dehydro-3-deoxyheptonate aldolase OS=Thermotoga maritima (strain ATCC 43589 / MSB8 / DSM 3109/ JCM 10099) GN=aroF PE=1 SV=1	15.936	69.3	1	15	0	K03856	AROA2; 3-deoxy-7-phosphoheptulonate synthase [EC:2.5.1.54]	COG2876	3-deoxy-D-arabino-heptulosonate 7-phosphate (DAHP) synthase	0.000868264
HQN_orf_19675	Chemotaxis protein CheV OS=Bacillus subtilis (strain 168) GN=cheV PE=1 SV=1	22.232	56.3	4	9	3	K03415	cheV; two-component system, chemotaxis family, chemotaxis protein CheV	COG0835	Chemotaxis signal transduction protein	0.000383402
HQN_orf_19680	Histidinol dehydrogenase OS=Aquifex aeolicus (strain VF5) GN=hisD PE=3 SV=1	26.784	9.8	2	2	2	K00013	hisD; histidinol dehydrogenase [EC:1.1.1.23]	COG0141	Histidinol dehydrogenase	6.71048e-05
HQN_orf_19689	Probable endonuclease 4 OS=Nautilia profundicola (strain ATCC BAA-1463 / DSM 18972 / AmH) GN=nfo PE=3 SV=1	20.614	28.8	1	4	1	K01151	nfo; deoxyribonuclease IV [EC:3.1.21.2]	COG0648	Endonuclease IV	0.000183826
HQN_orf_19710	Single-stranded DNA-binding protein OS=Wolinella succinogenes (strain ATCC 29543 / DSM 1740 / LMG 7466/ NCTC 11488 / FDC 602W) GN=ssb PE=3 SV=1	20.895	26.5	2	5	3	K03111	ssb; single-strand DNA-binding protein	COG0629	Single-stranded DNA-binding protein	0.000227031
HQN_orf_19724	Unclassified Protein	9.5449	19.8	2	2	2			COG0560	Phosphoserine phosphatase	0.000223025
HQN_orf_19727	Unclassified Protein	26.745	15	1	2	1	K02417	fliNY; flagellar motor switch protein FliN/FliY	COG1886	Flagellar motor switch/type III secretory pathway protein	6.65161e-05
HQN_orf_19743	Dual-specificity RNA methyltransferase RlmN OS=Nautilia profundicola (strain ATCC BAA-1463 / DSM 18972/ AmH) GN=rlmN PE=3 SV=1	42.037	29.3	5	9	2	K06941		COG0820	Predicted Fe-S-cluster redox enzyme	0.000194987
HQN_orf_19744	ATP-dependent protease ATPase subunit HslU OS=Campylobacter jejuni (strain RM1221) GN=hslU PE=3 SV=1	26.753	45.6	0	10	2	K03667		COG1220	ATP-dependent protease HslVU (ClpYQ), ATPase subunit	0.000343115
HQN_orf_19752	Protein translocase subunit SecA OS=Wolinella succinogenes (strain ATCC 29543 / DSM 1740 / LMG 7466/ NCTC 11488 / FDC 602W) GN=secA PE=3 SV=1	53.071	23.4	2	13	0	K03070	secA; preprotein translocase subunit SecA [EC:7.4.2.8]	COG0653	Preprotein translocase subunit SecA (ATPase, RNA helicase)	0.000225061
HQN_orf_19754	Unclassified Protein	32.104	17.3	3	3	3					8.55207e-05
HQN_orf_19755	Polysulfide reductase chain A OS=Wolinella succinogenes (strain ATCC 29543 / DSM 1740 / LMG 7466 / NCTC 11488 / FDC 602W) GN=psrA PE=1 SV=1	17.237	12.7	2	2	2	K08352	phsA; thiosulfate reductase / polysulfide reductase chain A [EC:1.8.5.5]	COG0243	Anaerobic dehydrogenases, typically selenocysteine-containing	0.000109106
HQN_orf_19761	DNA-directed RNA polymerase subunit beta' OS=Nitratiruptor sp. (strain SB155-2) GN=rpoC PE=3 SV=1	39.217	55.5	4	16	2	K03046	rpoC; DNA-directed RNA polymerase subunit beta' [EC:2.7.7.6]	COG0086	DNA-directed RNA polymerase, beta' subunit/160 kD subunit	0.000360016
HQN_orf_19765	Unclassified Protein	34.478	11.8	2	3	3			COG1100	GTPase SAR1 and related small G proteins	8.18292e-05
HQN_orf_1977	Cytochrome bd ubiquinol oxidase subunit 1 OS=Azotobacter vinelandii GN=cydA PE=1 SV=1	23.406	38.6	11	7	5	K00425	cydA; cytochrome bd ubiquinol oxidase subunit I [EC:7.1.1.7]	COG1271	Cytochrome bd-type quinol oxidase, subunit 1	0.000276458
HQN_orf_1978	Cytochrome bd-I ubiquinol oxidase subunit 2 OS=Escherichia coli O6:H1 (strain CFT073 / ATCC 700928 /UPEC) GN=cydB PE=3 SV=1	49.547	6.9	4	3	3	K00426	cydB; cytochrome bd ubiquinol oxidase subunit II [EC:7.1.1.7]	COG1294	Cytochrome bd-type quinol oxidase, subunit 2	5.27808e-05
HQN_orf_1980	Universal stress protein Slr1230 OS=Synechocystis sp. (strain PCC 6803 / Kazusa) GN=slr1230 PE=3 SV=1	32.999	9	2	2	2			COG0589	Universal stress protein UspA and related nucleotide-binding proteins	5.3779e-05
HQN_orf_19801	Protein DJ-1 homolog B OS=Arabidopsis thaliana GN=DJ1B PE=1 SV=1	12.842	36.6	5	2	1	K03152		COG0693	Putative intracellular protease/amidase	0.000145824
HQN_orf_1983	Acetylornithine aminotransferase OS=Aquifex aeolicus (strain VF5) GN=argD PE=1 SV=1	44.707	32.8	8	8	8	K00821	argD; acetylornithine/N-succinyldiaminopimelate aminotransferase [EC:2.6.1.11 2.6.1.17]	COG4992	Ornithine/acetylornithine aminotransferase	0.000157976
HQN_orf_19830	Unclassified Protein	38.93	3.8	1	1	1			COG2931	RTX toxins and related Ca2+-binding proteins	2.02209e-05
HQN_orf_19838	Unclassified Protein	7.3747	18.8	0	2	2			COG4969	Tfp pilus assembly protein, major pilin PilA	0.000303313
HQN_orf_19841	LL-diaminopimelate aminotransferase OS=Aquifex aeolicus (strain VF5) GN=dapL PE=3 SV=1	38.103	52.9	21	12	12	K10206	E2.6.1.83; LL-diaminopimelate aminotransferase [EC:2.6.1.83]	COG0436	Aspartate/tyrosine/aromatic aminotransferase	0.000280846
HQN_orf_19846	Protein RecA OS=Nautilia profundicola (strain ATCC BAA-1463 / DSM 18972 / AmH) GN=recA PE=3 SV=1	37.834	53	24	13	9	K03553	recA; recombination protein RecA	COG0468	RecA/RadA recombinase	0.000296918
HQN_orf_19847	Unclassified Protein	44.007	4.7	1	1	1			COG0443	Molecular chaperone	2.0832e-05
HQN_orf_1986	2-oxoglutarate synthase subunit KorA OS=Methanocaldococcus jannaschii (strain ATCC 43067 / DSM 2661/ JAL-1 / JCM 10045 / NBRC 100440) GN=korA PE=3 SV=1	67.06	56.8	38	23	23	K00174	korA; 2-oxoglutarate/2-oxoacid ferredoxin oxidoreductase subunit alpha [EC:1.2.7.3 1.2.7.11]	COG1014	Pyruvate:ferredoxin oxidoreductase and related 2-oxoacid:ferredoxin oxidoreductases, gamma subunit	0.000297113
HQN_orf_19870	Unclassified Protein	19.164	6.8	1	1	1	K01852	LSS; lanosterol synthase [EC:5.4.99.7]			5.30268e-05
HQN_orf_19880	Unclassified Protein	33.112	14.5	0	4	2					0.000114891
HQN_orf_19882	Leucyl/phenylalanyl-tRNA--protein transferase OS=Anaeromyxobacter dehalogenans (strain 2CP-C) GN=aat PE=3 SV=1	29.084	4	1	1	1	K00684		COG2360	Leu/Phe-tRNA-protein transferase	3.22674e-05
HQN_orf_19891	UDP-N-acetylglucosamine--N-acetylmuramyl-(pentapeptide) pyrophosphoryl-undecaprenol N-acetylglucosamine transferase OS=Campylobacter jejuni subsp. jejuni serotype O:6 (strain 81116 / NCTC 11828) GN=murG PE=3 SV=1	28.388	4.9	0	1	1	K02563	murG; UDP-N-acetylglucosamine--N-acetylmuramyl-(pentapeptide) pyrophosphoryl-undecaprenol N-acetylglucosamine transferase [EC:2.4.1.227]	COG0707	UDP-N-acetylglucosamine:LPS N-acetylglucosamine transferase	3.31128e-05
HQN_orf_19905	GDP-mannose 6-dehydrogenase OS=Pseudomonas syringae pv. tomato (strain ATCC BAA-871 / DC3000) GN=algD PE=2 SV=1	37.425	21.1	3	6	2	K00066	algD; GDP-mannose 6-dehydrogenase [EC:1.1.1.132]	COG1004	Predicted UDP-glucose 6-dehydrogenase	0.000143524
HQN_orf_19906	Unclassified Protein	15.498	16	1	1	1			COG0235	Ribulose-5-phosphate 4-epimerase and related epimerases and aldolases	6.77039e-05
HQN_orf_19907	Ribosomal RNA small subunit methyltransferase H OS=Nautilia profundicola (strain ATCC BAA-1463 / DSM 18972 / AmH) GN=rsmH PE=3 SV=1	37.307	21.5	2	6	2	K03438		COG0275	Predicted S-adenosylmethionine-dependent methyltransferase involved in cell envelope biogenesis	0.000147718
HQN_orf_19912	N,N'-diacetyllegionaminic acid synthase OS=Campylobacter jejuni subsp. jejuni serotype O:2 (strain ATCC 700819 / NCTC 11168) GN=legI PE=1 SV=1	16.973	18.4	3	3	2	K01654	E2.5.1.56; N-acetylneuraminate synthase [EC:2.5.1.56]	COG2089	Sialic acid synthase	0.000171041
HQN_orf_19929	Aconitate hydratase B OS=Salmonella typhimurium (strain LT2 / SGSC1412 / ATCC 700720) GN=acnB PE=1 SV=1	49.203	3.5	18	1	1	K01682	acnB; aconitate hydratase 2 / 2-methylisocitrate dehydratase [EC:4.2.1.3 4.2.1.99]	COG1049	Aconitase B	1.74318e-05
HQN_orf_1993	Hydroxyacylglutathione hydrolase OS=Leptospira borgpetersenii serovar Hardjo-bovis (strain JB197) GN=gloB PE=3 SV=1	50.607	7.8	2	2	2			COG0607	Rhodanese-related sulfurtransferase	3.53512e-05
HQN_orf_19939	Glutamine--fructose-6-phosphate aminotransferase [isomerizing] OS=Campylobacter jejuni subsp. jejuni serotype O:2 (strain ATCC 700819 / NCTC 11168) GN=glmS PE=3 SV=3	50.992	18.3	8	7	0	K00820	glmS; glutamine---fructose-6-phosphate transaminase (isomerizing) [EC:2.6.1.16]	COG0449	Glucosamine 6-phosphate synthetase, contains amidotransferase and phosphosugar isomerase domains	0.000122023
HQN_orf_19947	Unclassified Protein	12.459	11.9	1	1	1	K15897	pseG; UDP-2,4-diacetamido-2,4,6-trideoxy-beta-L-altropyranose hydrolase [EC:3.6.1.57]	COG3980	Spore coat polysaccharide biosynthesis protein, predicted glycosyltransferase	8.33279e-05
HQN_orf_19949	Pseudaminic acid synthase OS=Campylobacter jejuni subsp. jejuni serotype O:2 (strain ATCC 700819 / NCTC 11168) GN=pseI PE=1 SV=1	17.236	30.7	2	3	3	K15898	pseI; pseudaminic acid synthase [EC:2.5.1.97]	COG2089	Sialic acid synthase	0.000169765
HQN_orf_19969	Unclassified Protein	16.187	10.6	1	1	1	K00958	sat; sulfate adenylyltransferase [EC:2.7.7.4]	COG2046	ATP sulfurylase (sulfate adenylyltransferase)	6.21544e-05
HQN_orf_19971	Unclassified Protein	29.724	33.9	13	9	5	K07164		COG1579	Zn-ribbon protein, possibly nucleic acid-binding	0.000285546
HQN_orf_19983	Unclassified Protein	23.413	6.5	1	1	1					3.84916e-05
HQN_orf_200	Unclassified Protein	21.834	7.1	1	1	1			COG2863	Cytochrome c553	3.90868e-05
HQN_orf_20060	Malonyl CoA-acyl carrier protein transacylase OS=Escherichia coli (strain K12) GN=fabD PE=1 SV=2	36.332	3.7	1	1	1	K00645	fabD; [acyl-carrier-protein] S-malonyltransferase [EC:2.3.1.39]	COG0331	(acyl-carrier-protein) S-malonyltransferase	2.45399e-05
HQN_orf_20069	Unclassified Protein	26.193	8.4	1	1	1	K10953	rtxA; RTX toxin RtxA			3.12051e-05
HQN_orf_20074	Cell division protein FtsA OS=Helicobacter pylori (strain ATCC 700392 / 26695) GN=ftsA PE=3 SV=1	41.743	5.3	2	2	2	K03590	ftsA; cell division protein FtsA	COG0849	Actin-like ATPase involved in cell division	4.22442e-05
HQN_orf_20092	Hydrogenase/urease nickel incorporation protein HypB OS=Helicobacter hepaticus (strain ATCC 51449 /3B1) GN=hypB PE=3 SV=1	28.928	8.9	2	2	2	K04652		COG0378	Ni2+-binding GTPase involved in regulation of expression and maturation of urease and hydrogenase	6.34547e-05
HQN_orf_20098	Methionine--tRNA ligase OS=Campylobacter jejuni subsp. jejuni serotype O:2 (strain ATCC 700819 / NCTC 11168) GN=metG PE=3 SV=1	37.932	14.6	1	4	1	K01874	MARS; methionyl-tRNA synthetase [EC:6.1.1.10]	COG0143	Methionyl-tRNA synthetase	9.56825e-05
HQN_orf_20102	Type II secretion system protein F OS=Vibrio cholerae serotype O1 (strain ATCC 39315 / El Tor Inaba N16961) GN=epsF PE=1 SV=1	35.321	10.5	1	2	2	K12278		COG1459	Type II secretory pathway, component PulF	5.14091e-05
HQN_orf_20119	Putative cation-transporting ATPase MJ1226 OS=Methanocaldococcus jannaschii (strain ATCC 43067 / DSM 2661 / JAL-1 / JCM 10045 / NBRC 100440) GN=MJ1226 PE=3 SV=1	32.423	11.6	1	3	0			COG0474	Cation transport ATPase	8.30238e-05
HQN_orf_20120	Elongation factor 4 OS=Nitratiruptor sp. (strain SB155-2) GN=lepA PE=3 SV=1	18.913	16.6	1	2	1	K03596	lepA; GTP-binding protein LepA	COG0481	Membrane GTPase LepA	0.000100435
HQN_orf_20122	Putative hydrogenase expression/formation protein MJ0676 OS=Methanocaldococcus jannaschii (strain ATCC 43067 / DSM 2661 / JAL-1 / JCM 10045 / NBRC 100440) GN=MJ0676 PE=3 SV=1	22.108	6.2	0	1	1	K04655				4.01208e-05
HQN_orf_20132	Unclassified Protein	50.235	2	0	1	1					1.76345e-05
HQN_orf_20146	Phosphoribosylformylglycinamidine synthase subunit PurQ OS=Sulfurimonas denitrificans (strain ATCC 33889/ DSM 1251) GN=purQ PE=3 SV=1	26.926	55.6	15	10	3	K23265	purQ; phosphoribosylformylglycinamidine synthase subunit PurQ / glutaminase [EC:6.3.5.3 3.5.1.2]	COG0047	Phosphoribosylformylglycinamidine (FGAM) synthase, glutamine amidotransferase domain	0.000337015
HQN_orf_20154	30S ribosomal protein S1 OS=Helicobacter pylori (strain ATCC 700392 / 26695) GN=rpsA PE=3 SV=1	36.207	22	5	5	5	K02945	RP-S1; small subunit ribosomal protein S1	COG0539	Ribosomal protein S1	0.000124309
HQN_orf_20161	Unclassified Protein	37.391	11.8	1	3	1			COG3706	Response regulator containing a CheY-like receiver domain and a GGDEF domain	7.50776e-05
HQN_orf_20165	Dihydroorotase OS=Anoxybacillus flavithermus (strain DSM 21510 / WK1) GN=pyrC PE=3 SV=1	43.741	27.1	3	9	2	K01465	URA4; dihydroorotase [EC:3.5.2.3]	COG0044	Dihydroorotase and related cyclic amidohydrolases	0.000184947
HQN_orf_20166	Biosynthetic arginine decarboxylase OS=Pelobacter propionicus (strain DSM 2379 / NBRC 103807 / OttBd1)GN=speA PE=3 SV=1	51.041	19.2	5	8	0	K01585	speA; arginine decarboxylase [EC:4.1.1.19]	COG1166	Arginine decarboxylase (spermidine biosynthesis)	0.000141076
HQN_orf_20172	Unclassified Protein	15.024	42.9	3	3	3	K10026	queE; 7-carboxy-7-deazaguanine synthase [EC:4.3.99.3]			0.000186463
HQN_orf_20199	Aminodeoxyfutalosine deaminase OS=Nitratiruptor sp. (strain SB155-2) GN=NIS_0429 PE=1 SV=1	47.737	22.2	4	7	3	K20810	mqnX; aminodeoxyfutalosine deaminase [EC:3.5.4.40]	COG0402	Cytosine deaminase and related metal-dependent hydrolases	0.000131061
HQN_orf_202	Persulfide dioxygenase ETHE1, mitochondrial OS=Homo sapiens GN=ETHE1 PE=1 SV=2	27.945	5.6	1	1	1			COG0491	Zn-dependent hydrolases, including glyoxylases	3.28261e-05
HQN_orf_20209	UDP-N-acetylmuramoyl-tripeptide--D-alanyl-D-alanine ligase OS=Bacillus subtilis (strain 168) GN=murF PE=3 SV=1	46.905	10.9	1	4	0	K01929	murF; UDP-N-acetylmuramoyl-tripeptide--D-alanyl-D-alanine ligase [EC:6.3.2.10]	COG0770	UDP-N-acetylmuramyl pentapeptide synthase	7.65943e-05
HQN_orf_20215	Flagellar hook protein FlgE OS=Helicobacter pylori (strain ATCC 700392 / 26695) GN=flgE PE=1 SV=2	35.064	11.3	1	3	1	K02390	flgE; flagellar hook protein FlgE	COG1749	Flagellar hook protein FlgE	7.15362e-05
HQN_orf_20226	RNA polymerase sigma-54 factor OS=Helicobacter pylori (strain J99 / ATCC 700824) GN=rpoN PE=3 SV=1	47.057	2.5	1	1	1	K03092	rpoN; RNA polymerase sigma-54 factor	COG1508	DNA-directed RNA polymerase specialized sigma subunit, sigma54 homolog	1.96447e-05
HQN_orf_20236	5-methyltetrahydropteroyltriglutamate--homocysteine methyltransferase OS=Desulfotomaculum reducens (strain MI-1) GN=metE PE=3 SV=1	51.266	35.5	11	14	4	K00549	metE; 5-methyltetrahydropteroyltriglutamate--homocysteine methyltransferase [EC:2.1.1.14]	COG0620	Methionine synthase II (cobalamin-independent)	0.000247459
HQN_orf_20248	Amidophosphoribosyltransferase 1, chloroplastic OS=Arabidopsis thaliana GN=ASE1 PE=2 SV=1	44.666	51.1	36	16	5	K00764	purF; amidophosphoribosyltransferase [EC:2.4.2.14]	COG0034	Glutamine phosphoribosylpyrophosphate amidotransferase	0.000316776
HQN_orf_20261	Unclassified Protein	34.522	37.6	17	9	9					0.000211943
HQN_orf_20274	Unclassified Protein	15.01	45.5	3	3	3	K02417	fliNY; flagellar motor switch protein FliN/FliY	COG1886	Flagellar motor switch/type III secretory pathway protein	0.000183456
HQN_orf_20290	Quinolinate synthase A OS=Pyrococcus abyssi (strain GE5 / Orsay) GN=nadA PE=3 SV=2	11.41	49.5	5	4	1	K03517	nadA; quinolinate synthase [EC:2.5.1.72]	COG0379	Quinolinate synthase	0.000361087
HQN_orf_20323	Biotin carboxylase OS=Nostoc sp. (strain PCC 7120 / SAG 25.82 / UTEX 2576) GN=accC PE=3 SV=1	35.162	7.2	1	2	1	K01961	accC; acetyl-CoA carboxylase, biotin carboxylase subunit [EC:6.4.1.2 6.3.4.14]	COG0439	Biotin carboxylase	5.03843e-05
HQN_orf_20324	Elongation factor G OS=Nautilia profundicola (strain ATCC BAA-1463 / DSM 18972 / AmH) GN=fusA PE=3 SV=1	46.643	65.9	45	24	11	K02355		COG0480	Translation elongation factors (GTPases)	0.00045497
HQN_orf_2033	Glutamine synthetase OS=Methylococcus capsulatus (strain ATCC 33009 / NCIMB 11132 / Bath) GN=glnA PE=3 SV=2	53.274	44.4	22	14	14	K01915	glnA; glutamine synthetase [EC:6.3.1.2]	COG0174	Glutamine synthetase	0.000226353
HQN_orf_20332	Unclassified Protein	19.056	16.9	3	2	2	K21008	pelC; polysaccharide biosynthesis protein PelC	COG5616	Predicted integral membrane protein	9.84784e-05
HQN_orf_2034	Phosphate transport system permease protein PstC 1 OS=Mycobacterium bovis (strain ATCC BAA-935 / AF2122/97)GN=pstC1 PE=3 SV=1	85.818	10.7	6	5	5	K02037	pstC; phosphate transport system permease protein	COG4590	ABC-type uncharacterized transport system, permease component	5.00848e-05
HQN_orf_20340	Aspartyl/glutamyl-tRNA(Asn/Gln) amidotransferase subunit B OS=Wolinella succinogenes (strain ATCC 29543/ DSM 1740 / LMG 7466 / NCTC 11488 / FDC 602W) GN=gatB PE=3 SV=1	47.567	12.9	2	4	3	K02434	gatB; aspartyl-tRNA(Asn)/glutamyl-tRNA(Gln) amidotransferase subunit B [EC:6.3.5.6 6.3.5.7]	COG0064	Asp-tRNAAsn/Glu-tRNAGln amidotransferase B subunit (PET112 homolog)	7.56393e-05
HQN_orf_2035	Probable ABC transporter permease protein YqgI OS=Bacillus subtilis (strain 168) GN=yqgI PE=3 SV=2	52.142	9.6	4	3	3	K02038	pstA; phosphate transport system permease protein	COG0581	ABC-type phosphate transport system, permease component	5.07779e-05
HQN_orf_20364	Peptidyl-tRNA hydrolase OS=Campylobacter lari (strain RM2100 / D67 / ATCC BAA-1060) GN=pth PE=3 SV=1	21.128	18.5	4	4	3	K01056		COG0193	Peptidyl-tRNA hydrolase	0.00017842
HQN_orf_20365	50S ribosomal protein L25 OS=Nautilia profundicola (strain ATCC BAA-1463 / DSM 18972 / AmH) GN=rplY PE=3 SV=1	22.128	73.6	14	16	6	K02897	RP-L25; large subunit ribosomal protein L25	COG1825	Ribosomal protein L25 (general stress protein Ctc)	0.000677796
HQN_orf_20366	8-methylmenaquinol:fumarate reductase iron-sulfur subunit OS=Wolinella succinogenes (strain ATCC 29543/ DSM 1740 / LMG 7466 / NCTC 11488 / FDC 602W) GN=sdhB PE=1 SV=1	25.093	7.2	1	1	1	K00240	sdhB; succinate dehydrogenase / fumarate reductase, iron-sulfur subunit [EC:1.3.5.1 1.3.5.4]	COG0479	Succinate dehydrogenase/fumarate reductase, Fe-S protein subunit	3.69895e-05
HQN_orf_20369	ATP synthase subunit beta OS=Nautilia profundicola (strain ATCC BAA-1463 / DSM 18972 / AmH) GN=atpD PE=3 SV=1	26.17	53.5	0	10	1	K02112	ATPF1B; F-type H+/Na+-transporting ATPase subunit beta [EC:7.1.2.2 7.2.2.1]	COG0055	F0F1-type ATP synthase, beta subunit	0.00033852
HQN_orf_20393	L-lactate dehydrogenase OS=Thermotoga sp. (strain RQ2) GN=ldh PE=3 SV=1	35.438	17.1	5	4	4	K00016	LDH; L-lactate dehydrogenase [EC:1.1.1.27]	COG0039	Malate/lactate dehydrogenases	0.000100103
HQN_orf_20404	Unclassified Protein	12.637	9.6	1	1	1					7.89879e-05
HQN_orf_20405	Chemotaxis protein CheY OS=Bacillus subtilis (strain 168) GN=cheY PE=1 SV=3	19.383	14.3	2	2	1			COG3706	Response regulator containing a CheY-like receiver domain and a GGDEF domain	0.000101783
HQN_orf_20417	Flagellar biosynthesis protein FlhA OS=Helicobacter pylori (strain J99 / ATCC 700824) GN=flhA PE=3 SV=1	47.114	17.5	5	5	2	K02400	flhA; flagellar biosynthesis protein FlhA	COG1298	Flagellar biosynthesis pathway, component FlhA	9.47855e-05
HQN_orf_20431	Unclassified Protein	16.712	24.8	3	3	3	K06940		COG0727	Predicted Fe-S-cluster oxidoreductase	0.000179122
HQN_orf_20432	tRNA1(Val) (adenine(37)-N6)-methyltransferase OS=Aliivibrio salmonicida (strain LFI1238) GN=VSAL_I0559 PE=3 SV=1	28.433	7.3	3	2	1			COG4123	Predicted O-methyltransferase	6.68091e-05
HQN_orf_20433	3-deoxy-manno-octulosonate cytidylyltransferase OS=Nitratiruptor sp. (strain SB155-2) GN=kdsB PE=3 SV=1	6.724	20.6	0	1	1	K00979	kdsB; 3-deoxy-manno-octulosonate cytidylyltransferase (CMP-KDO synthetase) [EC:2.7.7.38]	COG1212	CMP-2-keto-3-deoxyoctulosonic acid synthetase	0.000172337
HQN_orf_20449	3-isopropylmalate dehydrogenase OS=Sulfurimonas denitrificans (strain ATCC 33889 / DSM 1251) GN=leuB PE=3 SV=1	32.5	15.3	3	3	3	K00052	leuB; 3-isopropylmalate dehydrogenase [EC:1.1.1.85]	COG0473	Isocitrate/isopropylmalate dehydrogenase	8.27219e-05
HQN_orf_20460	Deoxyuridine 5'-triphosphate nucleotidohydrolase OS=Nautilia profundicola (strain ATCC BAA-1463 / DSM 18972 / AmH) GN=dut PE=3 SV=1	15.598	24.6	5	3	1	K01520	dut; dUTP pyrophosphatase [EC:3.6.1.23]	COG0756	dUTPase	0.000181988
HQN_orf_20461	N-acetyl-gamma-glutamyl-phosphate reductase OS=Sulfurovum sp. (strain NBC37-1) GN=argC PE=3 SV=1	36.261	50	9	14	4	K00145	argC; N-acetyl-gamma-glutamyl-phosphate reductase [EC:1.2.1.38]	COG0002	Acetylglutamate semialdehyde dehydrogenase	0.000348065
HQN_orf_20463	Sialic acid synthase OS=Homo sapiens GN=NANS PE=1 SV=2	15.232	32.6	2	2	1	K01654	E2.5.1.56; N-acetylneuraminate synthase [EC:2.5.1.56]	COG2089	Sialic acid synthase	0.000130739
HQN_orf_20464	Xanthan biosynthesis protein XanB OS=Xanthomonas campestris pv. campestris (strain ATCC 33913 / DSM 3586 / NCPPB 528 / LMG 568 / P 25) GN=xanB PE=3 SV=1	30.912	6	1	1	1			COG0662	Mannose-6-phosphate isomerase	3.04532e-05
HQN_orf_20466	Unclassified Protein	33.06	4.9	1	1	1			COG1878	Predicted metal-dependent hydrolase	2.82942e-05
HQN_orf_20480	50S ribosomal protein L19 OS=Wolinella succinogenes (strain ATCC 29543 / DSM 1740 / LMG 7466 / NCTC 11488 / FDC 602W) GN=rplS PE=3 SV=1	15.409	47.4	9	7	0	K02884	RP-L19; large subunit ribosomal protein L19	COG0335	Ribosomal protein L19	0.000446049
HQN_orf_20482	Unclassified Protein	7.1802	20.6	1	1	1	K01875	SARS; seryl-tRNA synthetase [EC:6.1.1.11]			0.000168507
HQN_orf_20500	3-dehydroquinate synthase OS=Nitratiruptor sp. (strain SB155-2) GN=aroB PE=3 SV=1	26.617	37.8	6	7	4	K01735	aroB; 3-dehydroquinate synthase [EC:4.2.3.4]	COG0337	3-dehydroquinate synthetase	0.000242374
HQN_orf_20501	Coenzyme A disulfide reductase OS=Thermococcus kodakarensis (strain ATCC BAA-918 / JCM 12380 / KOD1)GN=TK1299 PE=3 SV=1	40.542	18.3	3	5	3			COG0446	Uncharacterized NAD(FAD)-dependent dehydrogenases	0.000109263
HQN_orf_20517	tRNA-2-methylthio-N(6)-dimethylallyladenosine synthase OS=Thiomicrospira crunogena (strain XCL-2) GN=miaB PE=3 SV=1	43.442	1.8	1	1	1	K06168		COG0621	2-methylthioadenine synthetase	2.04942e-05
HQN_orf_20544	Molybdopterin synthase catalytic subunit OS=Helicobacter pylori (strain ATCC 700392 / 26695) GN=moaE PE=1 SV=1	14.96	7.7	1	1	1	K03635	MOCS2B; molybdopterin synthase catalytic subunit [EC:2.8.1.12]	COG0314	Molybdopterin converting factor, large subunit	6.83139e-05
HQN_orf_20551	Methionine--tRNA ligase OS=Thermococcus kodakarensis (strain ATCC BAA-918 / JCM 12380 / KOD1) GN=metG PE=3 SV=1	28.695	7.6	1	1	1	K01874	MARS; methionyl-tRNA synthetase [EC:6.1.1.10]			3.26846e-05
HQN_orf_20554	Phenylalanine--tRNA ligase beta subunit OS=Wolinella succinogenes (strain ATCC 29543 / DSM 1740 / LMG 7466 / NCTC 11488 / FDC 602W) GN=pheT PE=3 SV=1	47.656	52.9	18	16	3	K01890	FARSB; phenylalanyl-tRNA synthetase beta chain [EC:6.1.1.20]	COG0073	EMAP domain	0.000298831
HQN_orf_20599	Unclassified Protein	32.409	40.1	16	9	9					0.000256562
HQN_orf_20600	Oxygen-independent coproporphyrinogen III oxidase OS=Helicobacter pylori (strain J99 / ATCC 700824)GN=hemN PE=3 SV=1	29.653	19.1	1	5	1	K02495	hemN; oxygen-independent coproporphyrinogen III oxidase [EC:1.3.98.3]	COG0635	Coproporphyrinogen III oxidase and related Fe-S oxidoreductases	0.000159975
HQN_orf_20601	Porphobilinogen deaminase OS=Sulfurimonas denitrificans (strain ATCC 33889 / DSM 1251) GN=hemC PE=3 SV=1	22.388	31.4	6	8	4	K01749	hemC; hydroxymethylbilane synthase [EC:2.5.1.61]	COG0181	Porphobilinogen deaminase	0.000326144
HQN_orf_20620	Phosphatidylserine decarboxylase proenzyme OS=Ehrlichia chaffeensis (strain ATCC CRL-10679 / Arkansas)GN=psd PE=3 SV=1	26.478	9.9	4	2	2	K01613	psd; phosphatidylserine decarboxylase [EC:4.1.1.65]	COG0688	Phosphatidylserine decarboxylase	7.08676e-05
HQN_orf_20621	ATP-dependent zinc metalloprotease FtsH OS=Helicobacter pylori (strain ATCC 700392 / 26695) GN=ftsH PE=1 SV=2	17.873	38.6	1	5	1	K03798		COG0465	ATP-dependent Zn proteases	0.000270816
HQN_orf_20630	GMP synthase [glutamine-hydrolyzing] OS=Nitratiruptor sp. (strain SB155-2) GN=guaA PE=3 SV=1	31.69	44.1	5	12	0	K01951	guaA; GMP synthase (glutamine-hydrolysing) [EC:6.3.5.2]	COG0519	GMP synthase, PP-ATPase domain/subunit	0.000348636
HQN_orf_20660	Chemotaxis protein CheW OS=Salmonella typhimurium (strain LT2 / SGSC1412 / ATCC 700720) GN=cheW PE=1 SV=1	20.994	30.3	2	4	0	K03408	cheW; purine-binding chemotaxis protein CheW	COG0835	Chemotaxis signal transduction protein	0.000181625
HQN_orf_20672	Glyoxylate reductase OS=Aeropyrum pernix (strain ATCC 700893 / DSM 11879 / JCM 9820 / NBRC 100138 /K1) GN=gyaR PE=3 SV=2	19.28	17	2	2	2	K00018	hprA; glycerate dehydrogenase [EC:1.1.1.29]	COG1052	Lactate dehydrogenase and related dehydrogenases	9.59853e-05
HQN_orf_20673	Fructose-1,6-bisphosphatase class 1 OS=Nitratiruptor sp. (strain SB155-2) GN=fbp PE=3 SV=1	12.574	9.6	1	1	1	K03841	FBP; fructose-1,6-bisphosphatase I [EC:3.1.3.11]	COG0158	Fructose-1,6-bisphosphatase	7.89879e-05
HQN_orf_20678	Phosphoenolpyruvate synthase OS=Synechocystis sp. (strain PCC 6803 / Kazusa) GN=ppsA PE=3 SV=1	48.764	57.2	10	24	5	K01007	pps; pyruvate, water dikinase [EC:2.7.9.2]	COG1080	Phosphoenolpyruvate-protein kinase (PTS system EI component in bacteria)	0.000433305
HQN_orf_20683	Unclassified Protein	17.657	10.7	2	1	1			COG1086	Predicted nucleoside-diphosphate sugar epimerases	5.78843e-05
HQN_orf_20697	Probable glutamine-dependent NAD(+) synthetase OS=Aquifex aeolicus (strain VF5) GN=nadE PE=3 SV=1	28.23	5.6	3	2	2			COG0388	Predicted amidohydrolase	6.53693e-05
HQN_orf_20698	Aminodeoxyfutalosine nucleosidase OS=Campylobacter jejuni subsp. jejuni serotype O:2 (strain ATCC 700819/ NCTC 11168) GN=pfs PE=1 SV=1	23.081	16.8	3	2	1	K18284	adenosylhomocysteine/aminodeoxyfutalosine nucleosidase [EC:3.2.2.9 3.2.2.30]	COG0775	Nucleoside phosphorylase	8.02417e-05
HQN_orf_20706	Ribosome-binding ATPase YchF OS=Haemophilus influenzae (strain ATCC 51907 / DSM 11121 / KW20 / Rd) GN=ychF PE=1 SV=2	27.786	26.3	2	5	1	K06942		COG0012	Predicted GTPase, probable translation factor	0.00016629
HQN_orf_20724	Unclassified Protein	28.138	42	1	6	6			COG5184	Alpha-tubulin suppressor and related RCC1 domain-containing proteins	0.000181988
HQN_orf_20731	Spermidine/putrescine-binding periplasmic protein 2 OS=Haemophilus influenzae (strain ATCC 51907 /DSM 11121 / KW20 / Rd) GN=potD-A PE=3 SV=2	42.154	45.4	17	14	14	K11069	potD; spermidine/putrescine transport system substrate-binding protein	COG0687	Spermidine/putrescine-binding periplasmic protein	0.000299886
HQN_orf_20744	P-protein OS=Aquifex aeolicus (strain VF5) GN=pheA PE=4 SV=1	29.768	19.8	1	5	1	K14170	pheA; chorismate mutase / prephenate dehydratase [EC:5.4.99.5 4.2.1.51]	COG1605	Chorismate mutase	0.000155386
HQN_orf_20745	Histidinol-phosphate aminotransferase OS=Arcobacter butzleri (strain RM4018) GN=hisC PE=3 SV=1	21.897	45.1	8	7	3	K00817	hisC; histidinol-phosphate aminotransferase [EC:2.6.1.9]	COG0079	Histidinol-phosphate/aromatic aminotransferase and cobyric acid decarboxylase	0.000305057
HQN_orf_20746	Unclassified Protein	45.035	8.2	1	3	1	K02067	mlaD; phospholipid/cholesterol/gamma-HCH transport system substrate-binding protein	COG1463	ABC-type transport system involved in resistance to organic solvents, periplasmic component	5.95511e-05
HQN_orf_20768	Unclassified Protein	39.338	17.6	5	5	2			COG1462	Uncharacterized protein involved in formation of curli polymers	0.000112172
HQN_orf_20772	Phenylalanine--tRNA ligase beta subunit OS=Campylobacter jejuni (strain RM1221) GN=pheT PE=3 SV=1	49.285	8	2	3	2	K01890	FARSB; phenylalanyl-tRNA synthetase beta chain [EC:6.1.1.20]	COG0073	EMAP domain	5.44223e-05
HQN_orf_20783	Unclassified Protein	44.383	46.3	10	15	15					0.000272764
HQN_orf_20797	Membrane-bound lytic murein transglycosylase C OS=Sodalis glossinidius (strain morsitans) GN=mltC PE=3 SV=1	35.334	4.8	1	1	1	K08306		COG0741	Soluble lytic murein transglycosylase and related regulatory proteins (some contain LysM/invasin domains)	2.588e-05
HQN_orf_20838	Unclassified Protein	14.766	10.4	0	1	1	K15079	SLX4; structure-specific endonuclease subunit SLX4			6.53693e-05
HQN_orf_2084	DNA gyrase subunit B OS=Campylobacter jejuni subsp. jejuni serotype O:2 (strain ATCC 700819 / NCTC 11168)GN=gyrB PE=3 SV=2	87.53	47.2	42	28	11	K02470		COG0187	Type IIA topoisomerase (DNA gyrase/topo II, topoisomerase IV), B subunit	0.000280475
HQN_orf_20841	Aminodeoxyfutalosine synthase OS=Thermus thermophilus (strain HB8 / ATCC 27634 / DSM 579) GN=mqnE PE=1 SV=1	14.824	27.8	4	4	1	K18285	mqnE; aminodeoxyfutalosine synthase [EC:2.5.1.120]	COG1060	Thiamine biosynthesis enzyme ThiH and related uncharacterized enzymes	0.000263751
HQN_orf_20846	ATP synthase subunit alpha OS=Nitratiruptor sp. (strain SB155-2) GN=atpA PE=3 SV=1	18.588	55.4	1	11	1	K02111	ATPF1A; F-type H+/Na+-transporting ATPase subunit alpha [EC:7.1.2.2 7.2.2.1]	COG0056	F0F1-type ATP synthase, alpha subunit	0.000534687
HQN_orf_2085	DNA polymerase III subunit beta OS=Helicobacter pylori (strain J99 / ATCC 700824) GN=dnaN PE=3 SV=1	42.684	29.3	9	11	7	K02338	dnaN; DNA polymerase III subunit beta [EC:2.7.7.7]	COG0592	DNA polymerase sliding clamp subunit (PCNA homolog)	0.000235625
HQN_orf_20865	Unclassified Protein	32.781	22.9	3	6	3					0.000173653
HQN_orf_20883	Mannose-1-phosphate guanylyltransferase 2 OS=Escherichia coli O157:H7 GN=manC2 PE=3 SV=1	48.674	17.7	1	5	2	K00971	manC; mannose-1-phosphate guanylyltransferase [EC:2.7.7.13]	COG0836	Mannose-1-phosphate guanylyltransferase	9.13595e-05
HQN_orf_20889	Phosphoglycerate kinase OS=Nautilia profundicola (strain ATCC BAA-1463 / DSM 18972 / AmH) GN=pgk PE=3 SV=1	21.02	35.6	3	5	3	K00927	PGK; phosphoglycerate kinase [EC:2.7.2.3]	COG0126	3-phosphoglycerate kinase	0.000215422
HQN_orf_2089	Flavin-dependent thymidylate synthase OS=Clostridium tetani (strain Massachusetts / E88) GN=thyX PE=3 SV=1	54.373	42.1	30	14	7	K03465	thyX; thymidylate synthase (FAD) [EC:2.1.1.148]	COG1351	Predicted alternative thymidylate synthase	0.000239638
HQN_orf_20898	UDP-3-O-acyl-N-acetylglucosamine deacetylase OS=Nautilia profundicola (strain ATCC BAA-1463 / DSM 18972/ AmH) GN=lpxC PE=3 SV=1	18.406	28.2	1	6	0	K02535	lpxC; UDP-3-O-[3-hydroxymyristoyl] N-acetylglucosamine deacetylase [EC:3.5.1.108]	COG0774	UDP-3-O-acyl-N-acetylglucosamine deacetylase	0.000301305
HQN_orf_2090	Unclassified Protein	39.9	15.5	4	4	4	K04069		COG1180	Pyruvate-formate lyase-activating enzyme	9.19132e-05
HQN_orf_20915	Isoleucine--tRNA ligase OS=Aquifex aeolicus (strain VF5) GN=ileS PE=3 SV=1	41.492	6.7	2	2	2	K01870	IARS; isoleucyl-tRNA synthetase [EC:6.1.1.5]	COG0060	Isoleucyl-tRNA synthetase	4.43441e-05
HQN_orf_20921	UDP-2,4-diacetamido-2,4,6-trideoxy-beta-L-altropyranose hydrolase OS=Campylobacter jejuni subsp. jejuni serotype O:2 (strain ATCC 700819 / NCTC 11168) GN=pseG PE=1 SV=1	20.004	13.7	2	2	2	K15897	pseG; UDP-2,4-diacetamido-2,4,6-trideoxy-beta-L-altropyranose hydrolase [EC:3.6.1.57]	COG3980	Spore coat polysaccharide biosynthesis protein, predicted glycosyltransferase	9.65967e-05
HQN_orf_20943	Unclassified Protein	26.406	7	0	1	1					3.62815e-05
HQN_orf_20946	Transcription termination/antitermination protein NusA OS=Helicobacter pylori (strain ATCC 700392 /26695) GN=nusA PE=3 SV=1	43.23	36.3	6	10	3	K02600		COG0195	Transcription elongation factor	0.000204942
HQN_orf_20955	Bifunctional dihydropteroate synthase/dihydropteroate reductase OS=Helicobacter pylori (strain ATCC 700392 / 26695) GN=folP PE=1 SV=1	29.95	27.9	6	7	4	K00796	folP; dihydropteroate synthase [EC:2.5.1.15]	COG0294	Dihydropteroate synthase and related enzymes	0.000214898
HQN_orf_20958	Phosphoribosylformylglycinamidine synthase subunit PurL OS=Nitratiruptor sp. (strain SB155-2) GN=purL PE=3 SV=1	46.245	51.3	0	16	0	K23269	purL; phosphoribosylformylglycinamidine synthase subunit PurL [EC:6.3.5.3]	COG0046	Phosphoribosylformylglycinamidine (FGAM) synthase, synthetase domain	0.00030031
HQN_orf_20982	Unclassified Protein	45.462	5.8	1	2	0			COG1315	Predicted polymerase, most proteins contain PALM domain, HD hydrolase domain and Zn-ribbon domain	4.01208e-05
HQN_orf_20984	2,3,4,5-tetrahydropyridine-2,6-dicarboxylate N-succinyltransferase OS=Nitratiruptor sp. (strain SB155-2)GN=dapD PE=3 SV=1	41.509	19	19	12	0	K00674	dapD; 2,3,4,5-tetrahydropyridine-2,6-dicarboxylate N-succinyltransferase [EC:2.3.1.117]	COG2171	Tetrahydrodipicolinate N-succinyltransferase	0.000252761
HQN_orf_20985	Unclassified Protein	7.7367	47.1	2	2	2	K12200	PDCD6IP; programmed cell death 6-interacting protein			0.000303313
HQN_orf_20996	Unclassified Protein	17.648	11.1	2	1	1	K03723	mfd; transcription-repair coupling factor (superfamily II helicase) [EC:3.6.4.-]	COG0399	Predicted pyridoxal phosphate-dependent enzyme apparently involved in regulation of cell wall biogenesis	5.65883e-05
HQN_orf_21007	Pseudaminic acid cytidylyltransferase OS=Campylobacter jejuni subsp. jejuni serotype O:2 (strain ATCC 700819 / NCTC 11168) GN=pseF PE=3 SV=1	28.694	12.4	1	2	2	K15899	pseF; pseudaminic acid cytidylyltransferase [EC:2.7.7.81]	COG1083	CMP-N-acetylneuraminic acid synthetase	6.56523e-05
HQN_orf_2101	Protein glycosylation K OS=Campylobacter jejuni subsp. jejuni serotype O:2 (strain ATCC 700819 / NCTC 11168) GN=pglK PE=1 SV=1	67.354	1.9	1	1	1	K06148		COG1132	ABC-type multidrug transport system, ATPase and permease components	1.34926e-05
HQN_orf_21017	Molybdenum cofactor guanylyltransferase OS=Campylobacter jejuni subsp. doylei (strain ATCC BAA-1458/ RM4099 / 269.97) GN=mobA PE=3 SV=1	23.538	7	1	1	1	K03752	mobA; molybdenum cofactor guanylyltransferase [EC:2.7.7.77]	COG0746	Molybdopterin-guanine dinucleotide biosynthesis protein A	4.14363e-05
HQN_orf_21019	Adenylosuccinate synthetase OS=Nautilia profundicola (strain ATCC BAA-1463 / DSM 18972 / AmH) GN=purA PE=3 SV=1	36.629	48	5	14	4	K01939	purA; adenylosuccinate synthase [EC:6.3.4.4]	COG0104	Adenylosuccinate synthase	0.00034135
HQN_orf_21025	Phosphoenolpyruvate synthase OS=Synechocystis sp. (strain PCC 6803 / Kazusa) GN=ppsA PE=3 SV=1	48.084	71.5	15	28	5	K01007	pps; pyruvate, water dikinase [EC:2.7.9.2]	COG1080	Phosphoenolpyruvate-protein kinase (PTS system EI component in bacteria)	0.000514091
HQN_orf_21033	D-3-phosphoglycerate dehydrogenase OS=Methanocaldococcus jannaschii (strain ATCC 43067 / DSM 2661 /JAL-1 / JCM 10045 / NBRC 100440) GN=serA PE=3 SV=1	20.824	53.6	4	13	1	K00058	serA; D-3-phosphoglycerate dehydrogenase / 2-oxoglutarate reductase [EC:1.1.1.95 1.1.1.399]	COG0111	Phosphoglycerate dehydrogenase and related dehydrogenases	0.000569809
HQN_orf_21035	30S ribosomal protein S1 (Fragment) OS=Providencia sp. GN=rpsA PE=3 SV=1	10.919	9.1	3	1	1	K02945	RP-S1; small subunit ribosomal protein S1	COG0539	Ribosomal protein S1	9.36153e-05
HQN_orf_21039	Luciferin 4-monooxygenase OS=Photuris pensylvanica PE=2 SV=2	36.463	3.4	1	1	1			COG0318	Acyl-CoA synthetases (AMP-forming)/AMP-acid ligases II	2.49435e-05
HQN_orf_21064	Non-canonical purine NTP pyrophosphatase OS=Nautilia profundicola (strain ATCC BAA-1463 / DSM 18972/ AmH) GN=NAMH_1434 PE=3 SV=1	23.44	24.9	3	3	3	K02428	rdgB; XTP/dITP diphosphohydrolase [EC:3.6.1.66]	COG0127	Xanthosine triphosphate pyrophosphatase	0.000116659
HQN_orf_21065	Multidrug resistance protein MdtC OS=Pectobacterium carotovorum subsp. carotovorum (strain PC1) GN=mdtC PE=3 SV=1	15.895	27.9	5	3	3			COG0841	Cation/multidrug efflux pump	0.000176345
HQN_orf_21075	50S ribosomal protein L21 OS=Nautilia profundicola (strain ATCC BAA-1463 / DSM 18972 / AmH) GN=rplU PE=3 SV=1	13.664	8.3	1	1	1	K02888	RP-L21; large subunit ribosomal protein L21	COG0261	Ribosomal protein L21	7.36198e-05
HQN_orf_2108	Replicative DNA helicase OS=Helicobacter pylori (strain ATCC 700392 / 26695) GN=dnaB PE=1 SV=1	52.54	11.4	2	5	1	K02314	dnaB; replicative DNA helicase [EC:3.6.4.12]	COG0305	Replicative DNA helicase	8.50094e-05
HQN_orf_21082	Unclassified Protein	41.226	4.5	0	1	1	K03496				2.23683e-05
HQN_orf_21087	Transketolase OS=Aquifex aeolicus (strain VF5) GN=tkt PE=3 SV=1	44.986	61.4	8	16	6	K00615	E2.2.1.1; transketolase [EC:2.2.1.1]	COG0021	Transketolase	0.000308716
HQN_orf_21093	Unclassified Protein	40.944	3.7	0	1	1			COG1807	4-amino-4-deoxy-L-arabinose transferase and related glycosyltransferases of PMT family	2.29089e-05
HQN_orf_21101	2,3-bisphosphoglycerate-dependent phosphoglycerate mutase OS=Nautilia profundicola (strain ATCC BAA-1463/ DSM 18972 / AmH) GN=gpmA PE=3 SV=1	14.123	32.8	2	4	2	K01834	PGAM; 2,3-bisphosphoglycerate-dependent phosphoglycerate mutase [EC:5.4.2.11]	COG0588	Phosphoglycerate mutase 1	0.000283471
HQN_orf_21104	5-methylcytosine-specific restriction enzyme B OS=Escherichia coli (strain K12) GN=mcrB PE=1 SV=3	29.575	5.2	1	1	1	K07452		COG1401	GTPase subunit of restriction endonuclease	3.26846e-05
HQN_orf_21106	Phosphatidylinositol N-acetylglucosaminyltransferase GPI3 subunit OS=Saccharomyces cerevisiae (strain YJM789) GN=SPT14 PE=3 SV=1	43.139	11.3	5	4	4			COG0438	Glycosyltransferase	8.40204e-05
HQN_orf_2111	Enoyl-[acyl-carrier-protein] reductase [NADPH] FabL OS=Bacillus subtilis (strain 168) GN=fabL PE=1 SV=1	29.942	39.1	1	11	1	K00076	hdhA; 7-alpha-hydroxysteroid dehydrogenase [EC:1.1.1.159]	COG1028	Dehydrogenases with different specificities (related to short-chain alcohol dehydrogenases)	0.000325825
HQN_orf_2112	4-hydroxy-tetrahydrodipicolinate synthase OS=Sulfurovum sp. (strain NBC37-1) GN=dapA PE=3 SV=1	33.277	34.2	0	6	1	K01714	dapA; 4-hydroxy-tetrahydrodipicolinate synthase [EC:4.3.3.7]	COG0329	Dihydrodipicolinate synthase/N-acetylneuraminate lyase	0.000157429
HQN_orf_21144	Polyribonucleotide nucleotidyltransferase OS=Campylobacter concisus (strain 13826) GN=pnp PE=3 SV=1	47.135	30.2	1	11	0	K00962	pnp; polyribonucleotide nucleotidyltransferase [EC:2.7.7.8]	COG1185	Polyribonucleotide nucleotidyltransferase (polynucleotide phosphorylase)	0.000202947
HQN_orf_21174	Unclassified Protein	46.159	5.3	0	1	1					1.84497e-05
HQN_orf_21175	Unclassified Protein	51.733	3	0	1	1	K03529				1.84947e-05
HQN_orf_21184	Chemotaxis protein PomA OS=Vibrio alginolyticus GN=pomA PE=1 SV=1	12.47	8.4	2	1	1	K02556	motA; chemotaxis protein MotA	COG1291	Flagellar motor component	7.50776e-05
HQN_orf_21214	Phosphatidylserine decarboxylase proenzyme OS=Paraburkholderia phytofirmans (strain DSM 17436 / LMG 22146/ PsJN) GN=psd PE=3 SV=1	23.415	5	1	1	1	K01613	psd; phosphatidylserine decarboxylase [EC:4.1.1.65]	COG0688	Phosphatidylserine decarboxylase	4.14363e-05
HQN_orf_21218	Unclassified Protein	34.6	23.1	7	6	6			COG0845	Membrane-fusion protein	0.000159639
HQN_orf_21221	Unclassified Protein	49.354	12.1	5	5	4	K01991	wza; polysaccharide biosynthesis/export protein	COG1596	Periplasmic protein involved in polysaccharide export	9.24736e-05
HQN_orf_21223	Unclassified Protein	10.495	20.7	1	2	2	K03625				0.000204942
HQN_orf_21234	50S ribosomal protein L25 OS=Nautilia profundicola (strain ATCC BAA-1463 / DSM 18972 / AmH) GN=rplY PE=3 SV=1	14.422	62.3	2	7	1	K02897	RP-L25; large subunit ribosomal protein L25	COG1825	Ribosomal protein L25 (general stress protein Ctc)	0.000473927
HQN_orf_21278	Inosine-5'-monophosphate dehydrogenase OS=Helicobacter pylori (strain ATCC 700392 / 26695) GN=guaB PE=3 SV=1	24.664	49.8	16	11	4	K00088	IMPDH; IMP dehydrogenase [EC:1.1.1.205]	COG0517	FOG: CBS domain	0.000412927
HQN_orf_21279	Glutamyl-tRNA(Gln) amidotransferase subunit A OS=Campylobacter hominis (strain ATCC BAA-381 / LMG 19568/ NCTC 13146 / CH001A) GN=gatA PE=3 SV=1	24.99	64.4	1	11	1	K02433	gatA; aspartyl-tRNA(Asn)/glutamyl-tRNA(Gln) amidotransferase subunit A [EC:6.3.5.6 6.3.5.7]	COG0154	Asp-tRNAAsn/Glu-tRNAGln amidotransferase A subunit and related amidases	0.000408878
HQN_orf_21296	Gamma-glutamyl phosphate reductase OS=Nitratiruptor sp. (strain SB155-2) GN=proA PE=3 SV=1	32.493	54.4	20	13	4	K00147	proA; glutamate-5-semialdehyde dehydrogenase [EC:1.2.1.41]	COG0014	Gamma-glutamyl phosphate reductase	0.000357163
HQN_orf_213	Peptidyl-prolyl cis-trans isomerase cyp18 OS=Streptomyces antibioticus GN=cyp18 PE=1 SV=3	20.296	16.1	1	2	2	K03768		COG0652	Peptidyl-prolyl cis-trans isomerase (rotamase) - cyclophilin family	9.02719e-05
HQN_orf_21302	Twitching mobility protein OS=Pseudomonas aeruginosa (strain ATCC 15692 / DSM 22644 / CIP 104116 / JCM 14847 / LMG 12228 / 1C / PRS 101 / PAO1) GN=pilT PE=1 SV=1	38.956	57.4	25	13	4	K02669		COG2805	Tfp pilus assembly protein, pilus retraction ATPase PilT	0.000297815
HQN_orf_21309	Nitrogen regulatory protein P-II OS=Aquifex aeolicus (strain VF5) GN=glnB PE=1 SV=1	14.488	33.6	3	4	4	K04751	glnB; nitrogen regulatory protein P-II 1	COG0347	Nitrogen regulatory protein PII	0.000268419
HQN_orf_21316	Unclassified Protein	22.979	20.1	9	3	3			COG1406	Predicted inhibitor of MCP methylation, homolog of CheC	0.000122304
HQN_orf_21317	Shikimate dehydrogenase (NADP(+)) OS=Helicobacter hepaticus (strain ATCC 51449 / 3B1) GN=aroE PE=3 SV=1	27.257	45	10	10	4	K00014	aroE; shikimate dehydrogenase [EC:1.1.1.25]	COG0169	Shikimate 5-dehydrogenase	0.000343115
HQN_orf_21318	Unclassified Protein	25.553	40.7	6	9	2			COG0303	Molybdopterin biosynthesis enzyme	0.000320402
HQN_orf_21319	Molybdopterin molybdenumtransferase OS=Staphylococcus aureus (strain Mu50 / ATCC 700699) GN=moeA PE=3 SV=1	23.991	50.9	4	9	3	K03750	moeA; molybdopterin molybdotransferase [EC:2.10.1.1]	COG0303	Molybdopterin biosynthesis enzyme	0.000346424
HQN_orf_21336	Unclassified Protein	8.6899	31.6	9	2	2	K01648	ACLY; ATP citrate (pro-S)-lyase [EC:2.3.3.8]	COG0372	Citrate synthase	0.000266064
HQN_orf_21337	ATP-citrate synthase alpha chain protein 3 OS=Oryza sativa subsp. japonica GN=ACLA-3 PE=2 SV=1	38.912	29.9	10	8	4	K01648	ACLY; ATP citrate (pro-S)-lyase [EC:2.3.3.8]	COG0045	Succinyl-CoA synthetase, beta subunit	0.000183826
HQN_orf_21348	Unclassified Protein	41.778	3.9	1	1	1			COG0535	Predicted Fe-S oxidoreductases	2.2501e-05
HQN_orf_21362	5'-nucleotidase SurE OS=Nitratiruptor sp. (strain SB155-2) GN=surE PE=3 SV=1	31.187	17.6	3	4	2	K03787	surE; 5'-nucleotidase [EC:3.1.3.5]	COG0496	Predicted acid phosphatase	0.000116659
HQN_orf_21365	(5-formylfuran-3-yl)methyl phosphate transaminase OS=Methanocaldococcus jannaschii (strain ATCC 43067/ DSM 2661 / JAL-1 / JCM 10045 / NBRC 100440) GN=mfnC PE=1 SV=2	28.41	8.9	2	1	1			COG0436	Aspartate/tyrosine/aromatic aminotransferase	3.31128e-05
HQN_orf_21369	Formate hydrogenlyase subunit 5 OS=Escherichia coli (strain K12) GN=hycE PE=1 SV=1	25.206	9.3	1	1	1			COG3262	Ni,Fe-hydrogenase III component G	3.86879e-05
HQN_orf_21376	Chaperone protein HtpG OS=Sulfurimonas denitrificans (strain ATCC 33889 / DSM 1251) GN=htpG PE=3 SV=1	37.696	38.2	9	11	6	K04079	HSP90A; molecular chaperone HtpG	COG0326	Molecular chaperone, HSP90 family	0.000270816
HQN_orf_21401	Type II secretion system protein E OS=Klebsiella pneumoniae GN=pulE PE=3 SV=1	39.512	29.5	9	9	7	K02454	gspE; general secretion pathway protein E [EC:7.4.2.8]	COG2804	Type II secretory pathway, ATPase PulE/Tfp pilus assembly pathway, ATPase PilB	0.000208702
HQN_orf_21427	Unclassified Protein	27.452	42.1	7	8	8			COG3637	Opacity protein and related surface antigens	0.000260355
HQN_orf_21428	GTPase Der OS=Nautilia profundicola (strain ATCC BAA-1463 / DSM 18972 / AmH) GN=der PE=3 SV=1	21.266	34.4	7	7	1	K03977		COG1160	Predicted GTPases	0.000327653
HQN_orf_21461	Unclassified Protein	31.174	8.2	2	2	2			COG0683	ABC-type branched-chain amino acid transport systems, periplasmic component	6.09063e-05
HQN_orf_21469	Multidrug export protein EmrA OS=Escherichia coli (strain K12) GN=emrA PE=1 SV=2	43.363	3.7	2	1	1	K03543		COG1566	Multidrug resistance efflux pump	2.0832e-05
HQN_orf_21475	Dihydroxy-acid dehydratase OS=Nautilia profundicola (strain ATCC BAA-1463 / DSM 18972 / AmH) GN=ilvD PE=3 SV=1	21.486	69.4	23	11	11	K01687	ilvD; dihydroxy-acid dehydratase [EC:4.2.1.9]	COG0129	Dihydroxyacid dehydratase/phosphogluconate dehydratase	0.00047125
HQN_orf_21528	Unclassified Protein	12.644	10.2	1	1	1			COG2957	Peptidylarginine deiminase and related enzymes	8.52004e-05
HQN_orf_21584	Probable acyl-CoA dehydrogenase YngJ OS=Bacillus subtilis (strain 168) GN=yngJ PE=3 SV=1	33.153	6.4	1	2	2	K00249	ACADM; acyl-CoA dehydrogenase [EC:1.3.8.7]			5.41631e-05
HQN_orf_21592	Unclassified Protein	47.07	4.5	1	1	1					1.87231e-05
HQN_orf_21619	Unclassified Protein	43.526	15.9	3	6	2			COG1293	Predicted RNA-binding protein homologous to eukaryotic snRNP	0.000129253
HQN_orf_21620	Unclassified Protein	20.216	11.1	2	2	2					8.81725e-05
HQN_orf_21624	Glutamine--fructose-6-phosphate aminotransferase [isomerizing] OS=Campylobacter jejuni subsp. jejuni serotype O:2 (strain ATCC 700819 / NCTC 11168) GN=glmS PE=3 SV=3	47.626	25.8	14	9	2	K00820	glmS; glutamine---fructose-6-phosphate transaminase (isomerizing) [EC:2.6.1.16]	COG0449	Glucosamine 6-phosphate synthetase, contains amidotransferase and phosphosugar isomerase domains	0.000168925
HQN_orf_21629	Unclassified Protein	48.617	39.2	17	15	12					0.000281541
HQN_orf_21640	DNA ligase OS=Nautilia profundicola (strain ATCC BAA-1463 / DSM 18972 / AmH) GN=ligA PE=3 SV=1	47.654	9.2	4	4	1	K01972	E6.5.1.2; DNA ligase (NAD+) [EC:6.5.1.2]	COG0272	NAD-dependent DNA ligase (contains BRCT domain type II)	7.50776e-05
HQN_orf_21642	Protein translocase subunit SecY OS=Helicobacter pylori (strain J99 / ATCC 700824) GN=secY PE=3 SV=1	41.917	3.1	2	1	1	K03076	secY; preprotein translocase subunit SecY	COG0201	Preprotein translocase subunit SecY	2.0832e-05
HQN_orf_21647	Unclassified Protein	40.527	20.9	1	4	2	K01955	carB; carbamoyl-phosphate synthase large subunit [EC:6.3.5.5]	COG0458	Carbamoylphosphate synthase large subunit (split gene in MJ)	8.92099e-05
HQN_orf_21664	DNA-directed RNA polymerase subunit alpha OS=Campylobacter hominis (strain ATCC BAA-381 / LMG 19568/ NCTC 13146 / CH001A) GN=rpoA PE=3 SV=1	40.436	43.3	9	15	5	K03040	rpoA; DNA-directed RNA polymerase subunit alpha [EC:2.7.7.6]	COG0202	DNA-directed RNA polymerase, alpha subunit/40 kD subunit	0.000331611
HQN_orf_21679	Unclassified Protein	36.083	30	12	8	6			COG1538	Outer membrane protein	0.000203566
HQN_orf_2168	Unclassified Protein	9.7094	13.1	4	1	1					0.000114891
HQN_orf_21681	Ribonuclease J OS=Helicobacter pylori (strain ATCC 700392 / 26695) GN=rnj PE=1 SV=1	47.709	11.8	4	4	0	K12574	rnj; ribonuclease J [EC:3.1.-.-]	COG0595	Predicted hydrolase of the metallo-beta-lactamase superfamily	7.52639e-05
HQN_orf_21682	Unclassified Protein	39.222	10.6	5	3	3	K03587	ftsI; cell division protein FtsI (penicillin-binding protein 3) [EC:3.4.16.4]			6.71048e-05
HQN_orf_21689	Elongation factor 4 OS=Nitratiruptor sp. (strain SB155-2) GN=lepA PE=3 SV=1	44.41	29.1	2	10	2	K03596	lepA; GTP-binding protein LepA	COG0481	Membrane GTPase LepA	0.000201136
HQN_orf_2169	3',5'-cyclic adenosine monophosphate phosphodiesterase CpdA OS=Rhodopseudomonas palustris (strain ATCC BAA-98 / CGA009) GN=cpdA PE=3 SV=1	33.411	8.4	1	2	2	K03651	cpdA; 3',5'-cyclic-AMP phosphodiesterase [EC:3.1.4.53]	COG1409	Predicted phosphohydrolases	5.65883e-05
HQN_orf_21691	Unclassified Protein	29.208	32.2	4	5	5	K10775	PAL; phenylalanine ammonia-lyase [EC:4.3.1.24]			0.00015288
HQN_orf_21696	Outer membrane porin F OS=Pseudomonas aeruginosa (strain ATCC 15692 / DSM 22644 / CIP 104116 / JCM 14847/ LMG 12228 / 1C / PRS 101 / PAO1) GN=oprF PE=1 SV=1	19.42	6.9	1	1	1	K03286		COG3637	Opacity protein and related surface antigens	4.82983e-05
HQN_orf_2173	Putative binding protein BAB2_0491 OS=Brucella abortus (strain 2308) GN=BAB2_0491 PE=3 SV=1	49.013	4.3	2	2	2	K02027		COG1653	ABC-type sugar transport system, periplasmic component	3.61949e-05
HQN_orf_21731	UDP-3-O-acylglucosamine N-acyltransferase OS=Campylobacter jejuni subsp. doylei (strain ATCC BAA-1458/ RM4099 / 269.97) GN=lpxD PE=3 SV=1	29.821	12.1	0	2	1	K02536	lpxD; UDP-3-O-[3-hydroxymyristoyl] glucosamine N-acyltransferase [EC:2.3.1.191]	COG1044	UDP-3-O-[3-hydroxymyristoyl] glucosamine N-acyltransferase	5.76642e-05
HQN_orf_21739	50S ribosomal protein L5 OS=Campylobacter jejuni subsp. jejuni serotype O:23/36 (strain 81-176) GN=rplE PE=3 SV=1	22.645	14.3	4	3	3	K02931	RP-L5; large subunit ribosomal protein L5	COG0094	Ribosomal protein L5	0.000122965
HQN_orf_2174	sn-glycerol-3-phosphate-binding periplasmic protein UgpB OS=Pectobacterium atrosepticum (strain SCRI 1043 / ATCC BAA-672) GN=ugpB PE=3 SV=1	50.802	12.4	5	4	4	K05813	ugpB; sn-glycerol 3-phosphate transport system substrate-binding protein	COG1653	ABC-type sugar transport system, periplasmic component	7.00493e-05
HQN_orf_21741	30S ribosomal protein S8 OS=Nautilia profundicola (strain ATCC BAA-1463 / DSM 18972 / AmH) GN=rpsH PE=3 SV=1	16.88	13.3	0	2	1	K02994	RP-S8; small subunit ribosomal protein S8	COG0096	Ribosomal protein S8	0.000114891
HQN_orf_21743	Unclassified Protein	32.375	8.8	3	2	1	K09769		COG1692	Uncharacterized protein conserved in bacteria	5.70138e-05
HQN_orf_21755	Elongation factor Tu OS=Nitratiruptor sp. (strain SB155-2) GN=tuf PE=3 SV=1	31.391	78.9	78	23	4	K02358		COG0050	GTPases - translation elongation factors	0.000655659
HQN_orf_21763	30S ribosomal protein S2 OS=Wolinella succinogenes (strain ATCC 29543 / DSM 1740 / LMG 7466 / NCTC 11488/ FDC 602W) GN=rpsB PE=3 SV=1	14.715	40.7	5	4	2	K02967	RP-S2; small subunit ribosomal protein S2	COG0052	Ribosomal protein S2	0.000259242
HQN_orf_21764	Elongation factor Ts OS=Nautilia profundicola (strain ATCC BAA-1463 / DSM 18972 / AmH) GN=tsf PE=3 SV=1	32.682	66.3	3	21	2	K02357		COG0264	Translation elongation factor Ts	0.000566689
HQN_orf_21783	Plasminogen-binding protein PgbA OS=Helicobacter pylori (strain J99 / ATCC 700824) GN=pgbA PE=3 SV=1	27.063	29.8	8	6	6			COG2863	Cytochrome c553	0.000206805
HQN_orf_21784	Unclassified Protein	17.075	9.8	1	1	1	K20964	cdpA; c-di-GMP phosphodiesterase [EC:3.1.4.52]	COG5001	Predicted signal transduction protein containing a membrane domain, an EAL and a GGDEF domain	5.65883e-05
HQN_orf_21787	Probable D,D-dipeptide-binding periplasmic protein DdpA OS=Escherichia coli (strain K12) GN=ddpA PE=2 SV=1	38.462	4.9	1	1	1	K02035	ABC.PE.S; peptide/nickel transport system substrate-binding protein			2.29089e-05
HQN_orf_21788	Putative cation-transporting ATPase MJ1226 OS=Methanocaldococcus jannaschii (strain ATCC 43067 / DSM 2661 / JAL-1 / JCM 10045 / NBRC 100440) GN=MJ1226 PE=3 SV=1	47	17.4	4	7	2			COG0474	Cation transport ATPase	0.000132369
HQN_orf_218	Thiosulfate sulfurtransferase GlpE OS=Klebsiella pneumoniae (strain 342) GN=glpE PE=3 SV=1	13.033	12	1	1	1	K03972		COG0607	Rhodanese-related sulfurtransferase	7.65943e-05
HQN_orf_21803	tRNA/tmRNA (uracil-C(5))-methyltransferase OS=Nautilia profundicola (strain ATCC BAA-1463 / DSM 18972/ AmH) GN=trmA PE=3 SV=1	23.944	39.2	11	8	3	K00557		COG2265	SAM-dependent methyltransferases related to tRNA (uracil-5-)-methyltransferase	0.000317606
HQN_orf_21817	Uncharacterized ABC transporter ATP-binding protein YufO OS=Bacillus subtilis (strain 168) GN=yufO PE=3 SV=1	36.806	2.1	0	1	1	K23537	nupA; general nucleoside transport system ATP-binding protein	COG3845	ABC-type uncharacterized transport systems, ATPase components	2.4304e-05
HQN_orf_21820	L-threonine ammonia-lyase OS=Geobacter sulfurreducens (strain ATCC 51573 / DSM 12127 / PCA) GN=tdcB PE=1 SV=1	35.36	25.2	7	6	5	K01754	E4.3.1.19; threonine dehydratase [EC:4.3.1.19]	COG1171	Threonine dehydratase	0.000144895
HQN_orf_21827	4-hydroxy-tetrahydrodipicolinate reductase OS=Aquifex aeolicus (strain VF5) GN=dapB PE=3 SV=1	31.565	14.7	2	3	3	K00215	dapB; 4-hydroxy-tetrahydrodipicolinate reductase [EC:1.17.1.8]	COG0289	Dihydrodipicolinate reductase	8.52004e-05
HQN_orf_21830	Leucine--tRNA ligase OS=Arcobacter butzleri (strain RM4018) GN=leuS PE=3 SV=1	47.842	19.8	1	8	1	K01869	LARS; leucyl-tRNA synthetase [EC:6.1.1.4]	COG0495	Leucyl-tRNA synthetase	0.000151657
HQN_orf_21844	Glutamate--tRNA ligase OS=Aquifex aeolicus (strain VF5) GN=gltX PE=3 SV=1	48.589	2.9	2	1	1	K01885	EARS; glutamyl-tRNA synthetase [EC:6.1.1.17]	COG0008	Glutamyl- and glutaminyl-tRNA synthetases	1.89098e-05
HQN_orf_21846	Aspartate aminotransferase OS=Aquifex aeolicus (strain VF5) GN=aspC PE=3 SV=1	36.807	31.9	7	7	7	K00812	aspB; aspartate aminotransferase [EC:2.6.1.1]	COG0436	Aspartate/tyrosine/aromatic aminotransferase	0.000169584
HQN_orf_21856	Unclassified Protein	33.597	22.5	3	4	4	K01412				0.000111924
HQN_orf_21858	Unclassified Protein	37.946	16.6	2	5	1	K01524	ppx-gppA; exopolyphosphatase / guanosine-5'-triphosphate,3'-diphosphate pyrophosphatase [EC:3.6.1.11 3.6.1.40]	COG0248	Exopolyphosphatase	0.000123098
HQN_orf_21869	Unclassified Protein	43.598	71.8	13	20	20					0.000379142
HQN_orf_21872	Unclassified Protein	32.014	20.6	6	5	2			COG1639	Predicted signal transduction protein	0.00014416
HQN_orf_21873	Ribonuclease H OS=Sulfurovum sp. (strain NBC37-1) GN=rnhA PE=3 SV=1	16.024	9.3	1	1	1	K03469	rnhA; ribonuclease HI [EC:3.1.26.4]	COG0328	Ribonuclease HI	6.21544e-05
HQN_orf_21883	Glutamate-1-semialdehyde 2,1-aminomutase OS=Nautilia profundicola (strain ATCC BAA-1463 / DSM 18972 /AmH) GN=hemL PE=3 SV=1	41.845	58.5	15	16	3	K01845	hemL; glutamate-1-semialdehyde 2,1-aminomutase [EC:5.4.3.8]	COG0001	Glutamate-1-semialdehyde aminotransferase	0.000328795
HQN_orf_21893	ATP synthase gamma chain OS=Nitratiruptor sp. (strain SB155-2) GN=atpG PE=3 SV=1	28.405	61.3	14	15	7	K02115	ATPF1G; F-type H+-transporting ATPase subunit gamma	COG0224	F0F1-type ATP synthase, gamma subunit	0.000484011
HQN_orf_21894	ATP synthase subunit beta OS=Nautilia profundicola (strain ATCC BAA-1463 / DSM 18972 / AmH) GN=atpD PE=3 SV=1	18.82	83.8	40	16	6	K02112	ATPF1B; F-type H+/Na+-transporting ATPase subunit beta [EC:7.1.2.2 7.2.2.1]	COG0055	F0F1-type ATP synthase, beta subunit	0.000758284
HQN_orf_21905	Tungsten-containing aldehyde ferredoxin oxidoreductase OS=Pyrococcus furiosus (strain ATCC 43587 / DSM 3638 / JCM 8422 / Vc1) GN=aor PE=1 SV=1	40.069	8.6	2	2	2	K03738	aor; aldehyde:ferredoxin oxidoreductase [EC:1.2.7.5]			4.42148e-05
HQN_orf_21914	High-affinity branched-chain amino acid transport ATP-binding protein LivF OS=Salmonella typhimurium(strain LT2 / SGSC1412 / ATCC 700720) GN=livF PE=3 SV=1	22.16	19.8	4	4	4	K01996	livF; branched-chain amino acid transport system ATP-binding protein	COG0410	ABC-type branched-chain amino acid transport systems, ATPase component	0.000165745
HQN_orf_21916	Probable transaldolase OS=Aquifex aeolicus (strain VF5) GN=tal PE=3 SV=1	7.1712	44.4	3	3	3	K00616	E2.2.1.2; transaldolase [EC:2.2.1.2]	COG0176	Transaldolase	0.000505522
HQN_orf_21925	Uncharacterized RNA pseudouridine synthase jhp_0890 OS=Helicobacter pylori (strain J99 / ATCC 700824)GN=jhp_0890 PE=3 SV=1	27.401	15.2	8	3	2	K06180		COG0564	Pseudouridylate synthases, 23S RNA-specific	0.000103874
HQN_orf_21929	Unclassified Protein	47.612	10.5	4	4	4			COG3587	Restriction endonuclease	7.60184e-05
HQN_orf_21931	Transcription-repair-coupling factor OS=Helicobacter pylori (strain ATCC 700392 / 26695) GN=mfd PE=3 SV=1	48.056	11.5	1	4	1	K03723	mfd; transcription-repair coupling factor (superfamily II helicase) [EC:3.6.4.-]	COG1197	Transcription-repair coupling factor (superfamily II helicase)	7.60184e-05
HQN_orf_21933	Chemotaxis protein CheW OS=Escherichia coli O6:H1 (strain CFT073 / ATCC 700928 / UPEC) GN=cheW PE=3 SV=1	23.443	35.6	8	5	1	K03408	cheW; purine-binding chemotaxis protein CheW	COG0835	Chemotaxis signal transduction protein	0.000201671
HQN_orf_21947	Alpha-agarase OS=Thalassotalea agarivorans GN=agaA33 PE=1 SV=1	46.049	47.2	12	10	10			COG3637	Opacity protein and related surface antigens	0.000190524
HQN_orf_22018	DNA-directed RNA polymerase subunit beta OS=Nitratiruptor sp. (strain SB155-2) GN=rpoB PE=3 SV=1	48.431	18.9	1	7	0	K03043	rpoB; DNA-directed RNA polymerase subunit beta [EC:2.7.7.6]	COG0085	DNA-directed RNA polymerase, beta subunit/140 kD subunit	0.000133366
HQN_orf_22048	Aspartate aminotransferase OS=Bacillus sp. (strain YM-2) PE=1 SV=1	33.568	3	1	1	1	K00812	aspB; aspartate aminotransferase [EC:2.6.1.1]	COG0436	Aspartate/tyrosine/aromatic aminotransferase	2.70816e-05
HQN_orf_22050	1-deoxy-D-xylulose-5-phosphate synthase OS=Nitratiruptor sp. (strain SB155-2) GN=dxs PE=3 SV=1	46.407	28.6	12	8	2	K01662	dxs; 1-deoxy-D-xylulose-5-phosphate synthase [EC:2.2.1.7]	COG1154	Deoxyxylulose-5-phosphate synthase	0.000152803
HQN_orf_22055	2-isopropylmalate synthase OS=Nitratiruptor sp. (strain SB155-2) GN=leuA PE=3 SV=1	37.697	38.7	8	10	2	K01649	leuA; 2-isopropylmalate synthase [EC:2.3.3.13]	COG0119	Isopropylmalate/homocitrate/citramalate synthases	0.000233318
HQN_orf_22066	Unclassified Protein	42.97	52	36	20	15			COG4773	Outer membrane receptor for ferric coprogen and ferric-rhodotorulic acid	0.000403342
HQN_orf_22076	DNA polymerase III subunit tau OS=Salmonella typhimurium (strain LT2 / SGSC1412 / ATCC 700720) GN=dnaX PE=3 SV=2	42.6	20.9	9	7	2	K02343	dnaX; DNA polymerase III subunit gamma/tau [EC:2.7.7.7]	COG2812	DNA polymerase III, gamma/tau subunits	0.000149521
HQN_orf_22106	Phosphate transport system permease protein PstA OS=Pasteurella multocida (strain Pm70) GN=pstA PE=3 SV=1	31.143	7.3	3	2	2	K02038	pstA; phosphate transport system permease protein	COG0581	ABC-type phosphate transport system, permease component	5.6378e-05
HQN_orf_22115	Bifunctional oligoribonuclease and PAP phosphatase NrnA OS=Thermus thermophilus (strain HB8 / ATCC 27634/ DSM 579) GN=nrnA PE=1 SV=1	20.303	25.3	1	5	1	K06881	nrnA; bifunctional oligoribonuclease and PAP phosphatase NrnA [EC:3.1.3.7 3.1.13.3]	COG0618	Exopolyphosphatase-related proteins	0.000231184
HQN_orf_22116	Unclassified Protein	28.988	15.1	5	4	3			COG0739	Membrane proteins related to metalloendopeptidases	0.000130177
HQN_orf_22120	FKBP-type peptidyl-prolyl cis-trans isomerase SlyD OS=Helicobacter pylori (strain J99 / ATCC 700824)GN=slyD PE=3 SV=1	19.448	22.8	2	4	2	K03775		COG1047	FKBP-type peptidyl-prolyl cis-trans isomerases 2	0.000186082
HQN_orf_22133	FKBP-type peptidyl-prolyl cis-trans isomerase SlyD OS=Helicobacter pylori (strain J99 / ATCC 700824)GN=slyD PE=3 SV=1	19.508	76.2	20	14	6	K03775		COG1047	FKBP-type peptidyl-prolyl cis-trans isomerases 2	0.000651287
HQN_orf_22142	Putative zinc metalloprotease Cj1068 OS=Campylobacter jejuni subsp. jejuni serotype O:2 (strain ATCC 700819 / NCTC 11168) GN=Cj1068 PE=3 SV=1	38.572	6	1	2	2	K11749	rseP; regulator of sigma E protease [EC:3.4.24.-]	COG0750	Predicted membrane-associated Zn-dependent proteases 1	4.56797e-05
HQN_orf_22152	Unclassified Protein	5.7515	21.2	1	1	1	K09774				0.000223025
HQN_orf_22162	Unclassified Protein	32.028	20.7	7	5	5	K04079	HSP90A; molecular chaperone HtpG	COG0835	Chemotaxis signal transduction protein	0.000144711
HQN_orf_22174	Ornithine carbamoyltransferase OS=Nitratiruptor sp. (strain SB155-2) GN=argF PE=3 SV=1	26.844	14.5	7	4	4	K00611	OTC; ornithine carbamoyltransferase [EC:2.1.3.3]	COG0078	Ornithine carbamoyltransferase	0.000139776
HQN_orf_22189	Elongation factor Tu OS=Thiomicrospira crunogena (strain XCL-2) GN=tuf1 PE=3 SV=1	44.959	12.1	2	4	2	K02358		COG0050	GTPases - translation elongation factors	7.69831e-05
HQN_orf_22193	Putative L(+)-tartrate dehydratase subunit alpha OS=Methanocaldococcus jannaschii (strain ATCC 43067/ DSM 2661 / JAL-1 / JCM 10045 / NBRC 100440) GN=MJ1294 PE=3 SV=1	32.73	68.8	47	23	3	K01677	E4.2.1.2AA; fumarate hydratase subunit alpha [EC:4.2.1.2]	COG1951	Tartrate dehydratase alpha subunit/Fumarate hydratase class I, N-terminal domain	0.000609809
HQN_orf_22194	Putative L(+)-tartrate dehydratase subunit beta OS=Methanocaldococcus jannaschii (strain ATCC 43067/ DSM 2661 / JAL-1 / JCM 10045 / NBRC 100440) GN=MJ0617 PE=1 SV=1	13.423	57.3	13	5	2	K01678	E4.2.1.2AB; fumarate hydratase subunit beta [EC:4.2.1.2]	COG1838	Tartrate dehydratase beta subunit/Fumarate hydratase class I, C-terminal domain	0.000361087
HQN_orf_222	Nitrogen regulatory protein P-II OS=Rhodospirillum rubrum (strain ATCC 11170 / ATH 1.1.1 / DSM 467 /LMG 4362 / NCIB 8255 / S1) GN=glnB PE=3 SV=1	14.313	22.9	2	2	2	K04752		COG0347	Nitrogen regulatory protein PII	0.00013421
HQN_orf_22201	Histidinol dehydrogenase OS=Aquifex aeolicus (strain VF5) GN=hisD PE=3 SV=1	10.685	12.1	1	1	1	K00013	hisD; histidinol dehydrogenase [EC:1.1.1.23]	COG0141	Histidinol dehydrogenase	0.000105317
HQN_orf_22204	NADP-specific glutamate dehydrogenase OS=Helicobacter pylori (strain ATCC 700392 / 26695) GN=gdhA PE=3 SV=1	40.825	47.3	10	13	3	K00262	E1.4.1.4; glutamate dehydrogenase (NADP+) [EC:1.4.1.4]	COG0334	Glutamate dehydrogenase/leucine dehydrogenase	0.000281648
HQN_orf_22205	UPF0092 membrane protein HP_1551 OS=Helicobacter pylori (strain ATCC 700392 / 26695) GN=HP_1551 PE=3 SV=1	13.336	16.5	2	2	2	K03210	yajC; preprotein translocase subunit YajC	COG1862	Preprotein translocase subunit YajC	0.00014724
HQN_orf_22211	Cysteine desulfurase IscS OS=Helicobacter pylori (strain J99 / ATCC 700824) GN=iscS PE=3 SV=1	40.036	11	1	3	2	K04487	iscS; cysteine desulfurase [EC:2.8.1.7]	COG1104	Cysteine sulfinate desulfinase/cysteine desulfurase and related enzymes	6.61294e-05
HQN_orf_22226	Elongation factor Ts OS=Nautilia profundicola (strain ATCC BAA-1463 / DSM 18972 / AmH) GN=tsf PE=3 SV=1	16.036	37.8	2	6	2	K02357		COG0264	Translation elongation factor Ts	0.00035269
HQN_orf_22230	ATP synthase subunit b OS=Sulfurovum sp. (strain NBC37-1) GN=atpF PE=3 SV=1	21.403	12.6	1	2	1	K02109	ATPF0B; F-type H+-transporting ATPase subunit b	COG0711	F0F1-type ATP synthase, subunit b	8.81725e-05
HQN_orf_22231	Unclassified Protein	5.8538	28.3	2	1	1	K09158				0.000223025
HQN_orf_22255	Unclassified Protein	13.363	15.6	3	3	3	K05576	ndhE; NAD(P)H-quinone oxidoreductase subunit 4L [EC:7.1.1.2]	COG0713	NADH:ubiquinone oxidoreductase subunit 11 or 4L (chain K)	0.000218736
HQN_orf_22266	Unclassified Protein	14.204	10.6	0	1	1			COG2010	Cytochrome c, mono- and diheme variants	7.22175e-05
HQN_orf_22280	Protein CapL OS=Staphylococcus aureus GN=capL PE=3 SV=1	33.376	9.3	2	2	2	K02474	wbpO; UDP-N-acetyl-D-galactosamine dehydrogenase [EC:1.1.1.-]	COG0677	UDP-N-acetyl-D-mannosaminuronate dehydrogenase	5.3589e-05
HQN_orf_22291	Glutamate-1-semialdehyde 2,1-aminomutase OS=Nautilia profundicola (strain ATCC BAA-1463 / DSM 18972 /AmH) GN=hemL PE=3 SV=1	42.565	55.6	15	15	7	K01845	hemL; glutamate-1-semialdehyde 2,1-aminomutase [EC:5.4.3.8]	COG0001	Glutamate-1-semialdehyde aminotransferase	0.000301704
HQN_orf_223	Cold shock-like protein CspG OS=Shewanella violacea (strain JCM 10179 / CIP 106290 / LMG 19151 / DSS12)GN=cspG PE=2 SV=1	9.3403	19.3	1	1	1	K03704		COG1278	Cold shock proteins	0.000108326
HQN_orf_22306	Bifunctional oligoribonuclease and PAP phosphatase NrnA OS=Thermus thermophilus (strain HB8 / ATCC 27634/ DSM 579) GN=nrnA PE=1 SV=1	22.732	16.7	5	5	4	K06881	nrnA; bifunctional oligoribonuclease and PAP phosphatase NrnA [EC:3.1.3.7 3.1.13.3]	COG0618	Exopolyphosphatase-related proteins	0.000204942
HQN_orf_22321	Unclassified Protein	34.578	34.2	11	8	8	K19986				0.000204252
HQN_orf_22326	4-hydroxy-2-oxovalerate aldolase OS=Moorella thermoacetica (strain ATCC 39073 / JCM 9320) GN=Moth_1775 PE=3 SV=1	46.997	13.8	5	5	5	K01666	mhpE; 4-hydroxy 2-oxovalerate aldolase [EC:4.1.3.39]	COG0119	Isopropylmalate/homocitrate/citramalate synthases	9.64738e-05
HQN_orf_22335	Mannose-1-phosphate guanylyltransferase OS=Klebsiella pneumoniae GN=manC PE=3 SV=1	47.476	7.5	3	3	3	K00971	manC; mannose-1-phosphate guanylyltransferase [EC:2.7.7.13]	COG0836	Mannose-1-phosphate guanylyltransferase	5.78843e-05
HQN_orf_22374	Chemotaxis protein CheW OS=Salmonella typhimurium (strain LT2 / SGSC1412 / ATCC 700720) GN=cheW PE=1 SV=1	20.822	33.5	2	4	2	K03408	cheW; purine-binding chemotaxis protein CheW	COG0835	Chemotaxis signal transduction protein	0.000181625
HQN_orf_22375	Probable transcriptional regulator ycf27 OS=Cyanidium caldarium GN=ycf27 PE=3 SV=1	24.522	61.3	1	11	1	K03407	cheA; two-component system, chemotaxis family, sensor kinase CheA [EC:2.7.13.3]	COG0643	Chemotaxis protein histidine kinase and related kinases	0.000408878
HQN_orf_22380	Unclassified Protein	33.175	49	19	17	5	K00384	trxB; thioredoxin reductase (NADPH) [EC:1.8.1.9]	COG0492	Thioredoxin reductase	0.000462037
HQN_orf_22381	Gamma-glutamyl phosphate reductase OS=Nautilia profundicola (strain ATCC BAA-1463 / DSM 18972 / AmH)GN=proA PE=3 SV=1	11.86	31.4	2	4	4	K00147	proA; glutamate-5-semialdehyde dehydrogenase [EC:1.2.1.41]	COG0014	Gamma-glutamyl phosphate reductase	0.00035269
HQN_orf_22391	Putative peptidyl-prolyl cis-trans isomerase Cbf2 OS=Campylobacter jejuni subsp. jejuni serotype O:23/36(strain 81-176) GN=cbf2 PE=3 SV=1	32.579	15.4	3	4	2			COG0760	Parvulin-like peptidyl-prolyl isomerase	0.000113601
HQN_orf_22393	Anthranilate phosphoribosyltransferase OS=Clostridium thermocellum (strain ATCC 27405 / DSM 1237 / NBRC 103400 / NCIMB 10682 / NRRL B-4536 / VPI 7372) GN=trpD PE=3 SV=1	37.803	54.7	23	14	3	K00766	trpD; anthranilate phosphoribosyltransferase [EC:2.4.2.18]	COG0547	Anthranilate phosphoribosyltransferase	0.000325643
HQN_orf_22395	Unclassified Protein	42.262	33.8	5	8	8					0.000164398
HQN_orf_22396	Unclassified Protein	44.838	53.2	10	14	14	K01318	sspA; glutamyl endopeptidase [EC:3.4.21.19]			0.000271508
HQN_orf_22404	UPF0323 lipoprotein WS0575 OS=Wolinella succinogenes (strain ATCC 29543 / DSM 1740 / LMG 7466 / NCTC 11488 / FDC 602W) GN=WS0575 PE=3 SV=1	23.974	24.7	5	5	5					0.000188628
HQN_orf_22405	Putative acid--amine ligase YjfC OS=Escherichia coli (strain K12) GN=yjfC PE=1 SV=2	20.979	6.6	1	1	1			COG0754	Glutathionylspermidine synthase	4.65205e-05
HQN_orf_2242	Molybdopterin adenylyltransferase OS=Helicobacter pylori (strain ATCC 700392 / 26695) GN=mog PE=3 SV=1	23.875	5.9	1	1	1	K03831	mogA; molybdopterin adenylyltransferase [EC:2.7.7.75]	COG0521	Molybdopterin biosynthesis enzymes	3.73539e-05
HQN_orf_22439	Outer membrane protein assembly factor BamA OS=Desulfovibrio vulgaris (strain Hildenborough / ATCC 29579/ DSM 644 / NCIMB 8303) GN=bamA PE=3 SV=1	47.097	2.4	0	1	1	K07277		COG4775	Outer membrane protein/protective antigen OMA87	1.93934e-05
HQN_orf_22442	Tryptophan--tRNA ligase OS=Deinococcus radiodurans (strain ATCC 13939 / DSM 20539 / JCM 16871 / LMG 4051/ NBRC 15346 / NCIMB 9279 / R1 / VKM B-1422) GN=trpS PE=3 SV=1	21.601	48.1	11	9	7	K01867	WARS; tryptophanyl-tRNA synthetase [EC:6.1.1.2]	COG0180	Tryptophanyl-tRNA synthetase	0.000399097
HQN_orf_22444	Phosphoribosylformylglycinamidine cyclo-ligase OS=Vibrio tasmaniensis (strain LGP32) GN=purM PE=3 SV=1	16.754	47.2	7	9	5	K01933	purM; phosphoribosylformylglycinamidine cyclo-ligase [EC:6.3.3.1]	COG0150	Phosphoribosylaminoimidazole (AIR) synthetase	0.000487468
HQN_orf_22447	HTH-type transcriptional regulator TrmBL2 OS=Thermococcus kodakarensis (strain ATCC BAA-918 / JCM 12380/ KOD1) GN=trmBL2 PE=1 SV=1	32.878	9.2	1	1	1	K23356				2.86145e-05
HQN_orf_22449	Unclassified Protein	15.01	30.9	3	4	4					0.000250672
HQN_orf_22450	Unclassified Protein	15.257	11.5	1	1	1			COG2913	Small protein A (tmRNA-binding)	6.26681e-05
HQN_orf_22454	Unclassified Protein	29.928	25.6	6	4	3					0.000118946
HQN_orf_22486	Glutamate synthase [NADPH] large chain OS=Escherichia coli (strain K12) GN=gltB PE=1 SV=3	46.315	50.7	40	17	10	K00265	gltB; glutamate synthase (NADPH) large chain [EC:1.4.1.13]	COG0070	Glutamate synthase domain 3	0.000331384
HQN_orf_22516	Unclassified Protein	42.231	9.1	4	3	3					6.01812e-05
HQN_orf_22518	dTDP-glucose 4,6-dehydratase 2 OS=Escherichia coli (strain K12) GN=rffG PE=1 SV=3	31.931	15.3	2	4	0	K01710	E4.2.1.46; dTDP-glucose 4,6-dehydratase [EC:4.2.1.46]	COG1088	dTDP-D-glucose 4,6-dehydratase	0.000115328
HQN_orf_22531	2,3-bisphosphoglycerate-dependent phosphoglycerate mutase OS=Nautilia profundicola (strain ATCC BAA-1463/ DSM 18972 / AmH) GN=gpmA PE=3 SV=1	28.513	43	0	12	1	K01834	PGAM; 2,3-bisphosphoglycerate-dependent phosphoglycerate mutase [EC:5.4.2.11]	COG0588	Phosphoglycerate mutase 1	0.000393914
HQN_orf_22532	Bifunctional protein GlmU OS=Nitratiruptor sp. (strain SB155-2) GN=glmU PE=3 SV=1	34.709	7.8	2	2	1	K04042	glmU; bifunctional UDP-N-acetylglucosamine pyrophosphorylase / Glucosamine-1-phosphate N-acetyltransferase [EC:2.7.7.23 2.3.1.157]	COG1207	N-acetylglucosamine-1-phosphate uridyltransferase (contains nucleotidyltransferase and I-patch acetyltransferase domains)	5.28421e-05
HQN_orf_2255	Unclassified Protein	89.902	17.5	9	12	8			COG2887	RecB family exonuclease	0.000121976
HQN_orf_22559	Uncharacterized ABC transporter ATP-binding protein YkpA OS=Bacillus subtilis (strain 168) GN=ykpA PE=3 SV=1	46.652	56	38	24	6			COG0488	ATPase components of ABC transporters with duplicated ATPase domains	0.000469041
HQN_orf_2256	ATP-dependent helicase/nuclease subunit A OS=Alkaliphilus oremlandii (strain OhILAs) GN=addA PE=3 SV=1	105.94	13.8	8	9	6	K03582	recB; exodeoxyribonuclease V beta subunit [EC:3.1.11.5]	COG1074	ATP-dependent exoDNAse (exonuclease V) beta subunit (contains helicase and exonuclease domains)	7.764e-05
HQN_orf_22565	Glutamine--fructose-6-phosphate aminotransferase [isomerizing] OS=Campylobacter jejuni subsp. jejuni serotype O:2 (strain ATCC 700819 / NCTC 11168) GN=glmS PE=3 SV=3	40.269	11.8	3	5	2	K00820	glmS; glutamine---fructose-6-phosphate transaminase (isomerizing) [EC:2.6.1.16]	COG0449	Glucosamine 6-phosphate synthetase, contains amidotransferase and phosphosugar isomerase domains	0.000112505
HQN_orf_22574	Unclassified Protein	6.2499	30.9	6	1	1					0.000210634
HQN_orf_22576	Unclassified Protein	8.1764	31.9	5	2	2					0.000280846
HQN_orf_22588	3-oxoacyl-[acyl-carrier-protein] synthase 2 OS=Coxiella burnetii (strain RSA 493 / Nine Mile phase I)GN=fabF PE=1 SV=1	35.286	36.8	13	7	2	K09458	fabF; 3-oxoacyl-[acyl-carrier-protein] synthase II [EC:2.3.1.179]	COG0304	3-oxoacyl-(acyl-carrier-protein) synthase	0.000167974
HQN_orf_22609	Probable D,D-dipeptide-binding periplasmic protein DdpA OS=Escherichia coli (strain K12) GN=ddpA PE=2 SV=1	21.637	23.7	3	3	2	K02035	ABC.PE.S; peptide/nickel transport system substrate-binding protein			0.000127087
HQN_orf_22620	Adenylate kinase OS=Wolinella succinogenes (strain ATCC 29543 / DSM 1740 / LMG 7466 / NCTC 11488 / FDC 602W) GN=adk PE=3 SV=1	17.023	30.3	2	4	2	K00939	adk; adenylate kinase [EC:2.7.4.3]	COG0563	Adenylate kinase and related kinases	0.000226353
HQN_orf_22621	Putative pre-16S rRNA nuclease OS=Sulfurimonas denitrificans (strain ATCC 33889 / DSM 1251) GN=Suden_0527 PE=3 SV=1	16.291	23.4	3	3	1	K07447		COG0816	Predicted endonuclease involved in recombination (possible Holliday junction resolvase in Mycoplasmas and B. subtilis)	0.000179122
HQN_orf_22628	2-oxoglutarate synthase subunit KorB OS=Methanocaldococcus jannaschii (strain ATCC 43067 / DSM 2661/ JAL-1 / JCM 10045 / NBRC 100440) GN=korB PE=4 SV=1	29.297	15.4	10	3	2	K00175	korB; 2-oxoglutarate/2-oxoacid ferredoxin oxidoreductase subunit beta [EC:1.2.7.3 1.2.7.11]	COG1013	Pyruvate:ferredoxin oxidoreductase and related 2-oxoacid:ferredoxin oxidoreductases, beta subunit	9.20992e-05
HQN_orf_22643	Inosine-5'-monophosphate dehydrogenase OS=Helicobacter pylori (strain ATCC 700392 / 26695) GN=guaB PE=3 SV=1	40.472	58.7	9	20	5	K00088	IMPDH; IMP dehydrogenase [EC:1.1.1.205]	COG0517	FOG: CBS domain	0.000420102
HQN_orf_2265	Acetolactate synthase small subunit OS=Haemophilus influenzae (strain ATCC 51907 / DSM 11121 / KW20/ Rd) GN=ilvH PE=3 SV=1	19.99	15.9	2	2	2	K01653	E2.2.1.6S; acetolactate synthase I/III small subunit [EC:2.2.1.6]	COG0440	Acetolactate synthase, small (regulatory) subunit	9.24736e-05
HQN_orf_22663	50S ribosomal protein L3 OS=Aquifex aeolicus (strain VF5) GN=rplC PE=3 SV=1	27.754	16.3	2	2	1	K02906	RP-L3; large subunit ribosomal protein L3	COG0087	Ribosomal protein L3	6.53693e-05
HQN_orf_22666	Uncharacterized FAD-dependent oxidoreductase MJ0033 OS=Methanocaldococcus jannaschii (strain ATCC 43067/ DSM 2661 / JAL-1 / JCM 10045 / NBRC 100440) GN=MJ0033 PE=3 SV=1	44.357	47.7	19	17	9	K18556	frdA; NADH-dependent fumarate reductase subunit A [EC:1.3.1.6]	COG1053	Succinate dehydrogenase/fumarate reductase, flavoprotein subunit	0.000333959
HQN_orf_22673	Protein MoxR OS=Methylobacterium extorquens (strain ATCC 14718 / DSM 1338 / JCM 2805 / NCIMB 9133 /AM1) GN=moxR PE=3 SV=3	36.023	26	10	8	3	K03924		COG0714	MoxR-like ATPases	0.000198894
HQN_orf_22674	Unclassified Protein	24.655	6	0	1	1					4.14363e-05
HQN_orf_2268	CAAX prenyl protease 1 homolog OS=Arabidopsis thaliana GN=FACE1 PE=1 SV=1	50.304	4.1	1	1	1	K06013	STE24; STE24 endopeptidase [EC:3.4.24.84]	COG0501	Zn-dependent protease with chaperone function	1.79263e-05
HQN_orf_22685	Glutamate synthase large subunit-like protein OS=Rhizobium meliloti (strain 1021) GN=glxD PE=3 SV=2	21.014	5.3	1	1	1	K22083	mgsC; methylamine---glutamate N-methyltransferase subunit C [EC:2.1.1.21]	COG0069	Glutamate synthase domain 2	4.46049e-05
HQN_orf_22702	Glycine--tRNA ligase beta subunit (Fragment) OS=Haemophilus aegyptius GN=glyS PE=3 SV=1	29.848	34.5	1	8	1	K01879	glyS; glycyl-tRNA synthetase beta chain [EC:6.1.1.14]	COG0751	Glycyl-tRNA synthetase, beta subunit	0.000246596
HQN_orf_22722	Fructose-bisphosphate aldolase OS=Campylobacter jejuni subsp. jejuni serotype O:2 (strain ATCC 700819/ NCTC 11168) GN=fba PE=1 SV=1	30.962	37	6	8	2	K01624	FBA; fructose-bisphosphate aldolase, class II [EC:4.1.2.13]	COG0191	Fructose/tagatose bisphosphate aldolase	0.000237893
HQN_orf_22725	Uncharacterized oxidoreductase YkpB OS=Bacillus subtilis (strain 168) GN=ykpB PE=3 SV=1	34.137	9.1	4	3	3	K00077	panE; 2-dehydropantoate 2-reductase [EC:1.1.1.169]	COG1893	Ketopantoate reductase	8.12447e-05
HQN_orf_22740	Unclassified Protein	24.793	17.1	2	3	1			COG4970	Tfp pilus assembly protein FimT	0.000114891
HQN_orf_22753	Signal peptidase I OS=Helicobacter pylori (strain ATCC 700392 / 26695) GN=lepB PE=3 SV=1	30.472	16	4	4	4	K03100	lepB; signal peptidase I [EC:3.4.21.89]	COG0681	Signal peptidase I	0.000123801
HQN_orf_22754	Unclassified Protein	17.591	34.7	2	5	0			COG2956	Predicted N-acetylglucosaminyl transferase	0.000296205
HQN_orf_22770	Chaperone protein ClpB OS=Aquifex aeolicus (strain VF5) GN=clpB PE=3 SV=1	19.994	8.3	1	1	1	K03695	clpB; ATP-dependent Clp protease ATP-binding subunit ClpB	COG0542	ATPases with chaperone activity, ATP-binding subunit	5.02175e-05
HQN_orf_22771	Malate dehydrogenase 2 OS=Aquifex aeolicus (strain VF5) GN=mdh2 PE=3 SV=1	26.153	19.8	3	4	4	K00024	mdh; malate dehydrogenase [EC:1.1.1.37]	COG0039	Malate/lactate dehydrogenases	0.000139135
HQN_orf_22797	Bifunctional protein HldE OS=Nitratiruptor sp. (strain SB155-2) GN=hldE PE=3 SV=1	38.42	15.1	2	3	1	K03272	gmhC; D-beta-D-heptose 7-phosphate kinase / D-beta-D-heptose 1-phosphate adenosyltransferase [EC:2.7.1.167 2.7.7.70]	COG2870	ADP-heptose synthase, bifunctional sugar kinase/adenylyltransferase	6.97807e-05
HQN_orf_22805	Unclassified Protein	10.409	33	2	2	2	K03413	cheY; two-component system, chemotaxis family, chemotaxis protein CheY	COG3706	Response regulator containing a CheY-like receiver domain and a GGDEF domain	0.000199548
HQN_orf_22807	Phosphatidylserine decarboxylase proenzyme OS=Helicobacter pylori (strain J99 / ATCC 700824) GN=psd PE=3 SV=1	28.895	11.2	2	2	2	K01613	psd; phosphatidylserine decarboxylase [EC:4.1.1.65]	COG0688	Phosphatidylserine decarboxylase	6.56523e-05
HQN_orf_22808	Phosphoribosylformylglycinamidine cyclo-ligase OS=Lactobacillus acidophilus (strain ATCC 700396 / NCK56/ N2 / NCFM) GN=purM PE=3 SV=1	19.305	54.9	0	12	2	K01933	purM; phosphoribosylformylglycinamidine cyclo-ligase [EC:6.3.3.1]	COG0150	Phosphoribosylaminoimidazole (AIR) synthetase	0.000587058
HQN_orf_22829	Protein FdrA OS=Escherichia coli (strain K12) GN=fdrA PE=1 SV=1	40.582	4.3	1	1	1			COG0074	Succinyl-CoA synthetase, alpha subunit	2.13001e-05
HQN_orf_22830	DNA gyrase subunit A OS=Campylobacter fetus GN=gyrA PE=3 SV=1	45.744	16.4	3	6	2	K02469		COG0188	Type IIA topoisomerase (DNA gyrase/topo II, topoisomerase IV), A subunit	0.000118482
HQN_orf_22850	Unclassified Protein	43.059	18.5	8	7	4			COG1293	Predicted RNA-binding protein homologous to eukaryotic snRNP	0.000152528
HQN_orf_22861	Unclassified Protein	29.85	4.4	1	1	1	K07028		COG2187	Uncharacterized protein conserved in bacteria	3.24053e-05
HQN_orf_22871	Periplasmic oligopeptide-binding protein OS=Haemophilus influenzae (strain ATCC 51907 / DSM 11121 /KW20 / Rd) GN=oppA PE=3 SV=1	24.146	6.5	1	1	1	K02035	ABC.PE.S; peptide/nickel transport system substrate-binding protein			3.82972e-05
HQN_orf_22875	Unclassified Protein	44.828	12.4	4	4	4			COG1195	Recombinational DNA repair ATPase (RecF pathway)	7.89879e-05
HQN_orf_22898	Unclassified Protein	8.2144	19.2	1	1	1	K03813		COG0157	Nicotinate-nucleotide pyrophosphorylase	0.000140423
HQN_orf_22902	ATP synthase subunit a OS=Wolinella succinogenes (strain ATCC 29543 / DSM 1740 / LMG 7466 / NCTC 11488/ FDC 602W) GN=atpB PE=3 SV=1	10.557	22.2	1	1	1	K02108	ATPF0A; F-type H+-transporting ATPase subunit a	COG0356	F0F1-type ATP synthase, subunit a	9.47855e-05
HQN_orf_22912	Ribosomal large subunit pseudouridine synthase B OS=Pseudomonas aeruginosa (strain ATCC 15692 / DSM 22644 / CIP 104116 / JCM 14847 / LMG 12228 / 1C / PRS 101 /PAO1) GN=rluB PE=3 SV=1	21.249	6.3	0	1	1	K06178		COG1187	16S rRNA uridine-516 pseudouridylate synthase and related pseudouridylate synthases	4.43441e-05
HQN_orf_22934	Penicillin-binding protein 1F OS=Bacillus subtilis (strain 168) GN=pbpF PE=2 SV=2	40.723	7.1	4	2	2	K05366	mrcA; penicillin-binding protein 1A [EC:2.4.1.129 3.4.16.4]	COG0744	Membrane carboxypeptidase (penicillin-binding protein)	4.56797e-05
HQN_orf_22937	Glycerol-3-phosphate acyltransferase OS=Aquifex aeolicus (strain VF5) GN=plsY PE=3 SV=1	10.556	12.4	1	1	1	K08591	plsY; acyl phosphate:glycerol-3-phosphate acyltransferase [EC:2.3.1.275]	COG0344	Predicted membrane protein	9.72159e-05
HQN_orf_22941	Phenylalanine--tRNA ligase beta subunit OS=Wolinella succinogenes (strain ATCC 29543 / DSM 1740 / LMG 7466 / NCTC 11488 / FDC 602W) GN=pheT PE=3 SV=1	43.189	31.1	7	10	0	K01890	FARSB; phenylalanyl-tRNA synthetase beta chain [EC:6.1.1.20]	COG0073	EMAP domain	0.000206617
HQN_orf_22969	Ca(2+)/H(+) antiporter OS=Aphanothece halophytica PE=1 SV=1	33.029	4.3	1	1	1	K07300		COG0387	Ca2+/H+ antiporter	2.68895e-05
HQN_orf_22974	Tryptophan synthase alpha chain OS=Wolinella succinogenes (strain ATCC 29543 / DSM 1740 / LMG 7466 /NCTC 11488 / FDC 602W) GN=trpA PE=3 SV=1	29.046	43.6	1	9	0	K01695	trpA; tryptophan synthase alpha chain [EC:4.2.1.20]	COG0159	Tryptophan synthase alpha chain	0.000283177
HQN_orf_22994	Fumarate reductase flavoprotein subunit OS=Haemophilus influenzae (strain ATCC 51907 / DSM 11121 / KW20/ Rd) GN=frdA PE=3 SV=1	25.597	36.1	6	6	3	K18556	frdA; NADH-dependent fumarate reductase subunit A [EC:1.3.1.6]	COG1053	Succinate dehydrogenase/fumarate reductase, flavoprotein subunit	0.000217689
HQN_orf_22995	Fumarate reductase iron-sulfur subunit OS=Haemophilus influenzae (strain ATCC 51907 / DSM 11121 / KW20/ Rd) GN=frdB PE=3 SV=1	21.283	27.5	3	3	2	K00240	sdhB; succinate dehydrogenase / fumarate reductase, iron-sulfur subunit [EC:1.3.5.1 1.3.5.4]	COG0479	Succinate dehydrogenase/fumarate reductase, Fe-S protein subunit	0.000133815
HQN_orf_23010	Unclassified Protein	13.788	46.7	4	3	3	K07814		COG3437	Response regulator containing a CheY-like receiver domain and an HD-GYP domain	0.000223025
HQN_orf_23015	Leucine-, isoleucine-, valine-, threonine-, and alanine-binding protein OS=Pseudomonas aeruginosa (strain ATCC 15692 / DSM 22644 / CIP 104116 / JCM 14847 / LMG 12228 / 1C / PRS 101 / PAO1) GN=braC PE=1 SV=2	38.669	3.1	1	1	1	K11954	natB; neutral amino acid transport system substrate-binding protein	COG0683	ABC-type branched-chain amino acid transport systems, periplasmic component	2.0832e-05
HQN_orf_2302	Threonine-phosphate decarboxylase OS=Salmonella typhimurium (strain LT2 / SGSC1412 / ATCC 700720) GN=cobD PE=1 SV=2	72.211	3.5	1	2	2			COG1213	Predicted sugar nucleotidyltransferases	2.50672e-05
HQN_orf_23027	tRNA-2-methylthio-N(6)-dimethylallyladenosine synthase OS=Wolinella succinogenes (strain ATCC 29543/ DSM 1740 / LMG 7466 / NCTC 11488 / FDC 602W) GN=miaB PE=3 SV=1	12.745	11.4	1	1	1	K06168		COG0621	2-methylthioadenine synthetase	7.89879e-05
HQN_orf_23030	Unclassified Protein	26.596	21.5	1	4	2	K01875	SARS; seryl-tRNA synthetase [EC:6.1.1.11]	COG2165	Type II secretory pathway, pseudopilin PulG	0.000138499
HQN_orf_23048	Putative sulfate transporter YbaR OS=Bacillus subtilis (strain 168) GN=ybaR PE=3 SV=2	41.627	12.6	7	4	1	K03321		COG0659	Sulfate permease and related transporters (MFS superfamily)	8.37883e-05
HQN_orf_23052	Plasminogen-binding protein PgbA OS=Helicobacter pylori (strain J99 / ATCC 700824) GN=pgbA PE=3 SV=1	26.814	36.6	8	7	5			COG2863	Cytochrome c553	0.000244608
HQN_orf_23053	Unclassified Protein	13.715	20.7	2	2	2			COG2887	RecB family exonuclease	0.000156347
HQN_orf_23064	Phosphoribosylformylglycinamidine synthase subunit PurL OS=Aquifex aeolicus (strain VF5) GN=purL PE=3 SV=1	37.221	20.3	7	6	6	K23269	purL; phosphoribosylformylglycinamidine synthase subunit PurL [EC:6.3.5.3]	COG0046	Phosphoribosylformylglycinamidine (FGAM) synthase, synthetase domain	0.000143524
HQN_orf_23079	Chemotaxis protein PomA OS=Vibrio alginolyticus GN=pomA PE=1 SV=1	29.274	16.4	6	4	4	K02556	motA; chemotaxis protein MotA	COG1291	Flagellar motor component	0.000118482
HQN_orf_23080	Unclassified Protein	9.7866	25.3	2	1	1	K02557	motB; chemotaxis protein MotB	COG1360	Flagellar motor protein	0.000105317
HQN_orf_2310	UDP-glucuronic acid decarboxylase 5 OS=Arabidopsis thaliana GN=UXS5 PE=2 SV=1	34.777	32.1	6	7	5	K01784	galE; UDP-glucose 4-epimerase [EC:5.1.3.2]	COG0451	Nucleoside-diphosphate-sugar epimerases	0.000183034
HQN_orf_2312	Asparagine synthetase [glutamine-hydrolyzing] 1 OS=Bacillus subtilis (strain 168) GN=asnB PE=1 SV=2	73.908	3.4	0	2	2	K01953	asnB; asparagine synthase (glutamine-hydrolysing) [EC:6.3.5.4]	COG0367	Asparagine synthase (glutamine-hydrolyzing)	2.49846e-05
HQN_orf_23137	2-oxoglutarate carboxylase small subunit OS=Hydrogenobacter thermophilus (strain DSM 6534 / IAM 12695/ TK-6) GN=cfiB PE=1 SV=1	36.438	24.7	5	4	4	K01959	pycA; pyruvate carboxylase subunit A [EC:6.4.1.1]	COG0439	Biotin carboxylase	9.9447e-05
HQN_orf_23142	Unclassified Protein	45.191	7.8	3	3	3					5.98645e-05
HQN_orf_23146	Biotin carboxyl carrier protein of acetyl-CoA carboxylase OS=Nostoc sp. (strain PCC 7120 / SAG 25.82/ UTEX 2576) GN=accB PE=1 SV=2	18.585	17	1	2	1	K02160	accB; acetyl-CoA carboxylase biotin carboxyl carrier protein	COG0511	Biotin carboxyl carrier protein	9.91221e-05
HQN_orf_23147	dCTP deaminase OS=Nautilia profundicola (strain ATCC BAA-1463 / DSM 18972 / AmH) GN=dcd PE=3 SV=1	22.774	43.1	23	7	2	K01494	dcd; dCTP deaminase [EC:3.5.4.13]	COG0717	Deoxycytidine deaminase	0.000286918
HQN_orf_23157	N-acetyl-alpha-D-glucosaminyl L-malate synthase OS=Bacillus anthracis GN=bshA PE=1 SV=1	35.338	14	3	5	1			COG0438	Glycosyltransferase	0.000128088
HQN_orf_23160	Glycerol-3-phosphate dehydrogenase [NAD(P)+] OS=Alcanivorax borkumensis (strain ATCC 700651 / DSM 11573/ NCIMB 13689 / SK2) GN=gpsA PE=3 SV=1	19.363	9.6	1	2	1	K00057	gpsA; glycerol-3-phosphate dehydrogenase (NAD(P)+) [EC:1.1.1.94]	COG0240	Glycerol-3-phosphate dehydrogenase	9.59853e-05
HQN_orf_23162	30S ribosomal protein S6 OS=Nitratiruptor sp. (strain SB155-2) GN=rpsF PE=3 SV=1	14.649	33.3	5	3	3	K02990	RP-S6; small subunit ribosomal protein S6	COG0360	Ribosomal protein S6	0.000204942
HQN_orf_23164	30S ribosomal protein S18 OS=Sulfurovum sp. (strain NBC37-1) GN=rpsR PE=3 SV=1	11.704	19.6	3	2	1	K02963	RP-S18; small subunit ribosomal protein S18	COG0238	Ribosomal protein S18	0.000182719
HQN_orf_23168	5-methylcytosine-specific restriction enzyme B OS=Escherichia coli (strain K12) GN=mcrB PE=1 SV=3	23.36	7.6	2	1	1	K07452		COG1401	GTPase subunit of restriction endonuclease	4.23622e-05
HQN_orf_23170	Phosphoenolpyruvate carboxykinase (ATP) OS=Nitratiruptor sp. (strain SB155-2) GN=pckA PE=3 SV=1	43.881	64.4	43	20	8	K01610	E4.1.1.49; phosphoenolpyruvate carboxykinase (ATP) [EC:4.1.1.49]	COG1866	Phosphoenolpyruvate carboxykinase (ATP)	0.000399097
HQN_orf_23171	Type III restriction-modification system EcoPI enzyme mod OS=Escherichia phage P1 GN=MOD PE=1 SV=1	45.671	4.5	0	2	1	K07316		COG2189	Adenine specific DNA methylase Mod	3.99097e-05
HQN_orf_23174	30S ribosomal protein S18 OS=Sulfurovum sp. (strain NBC37-1) GN=rpsR PE=3 SV=1	11.443	40.6	7	5	4	K02963	RP-S18; small subunit ribosomal protein S18	COG0238	Ribosomal protein S18	0.000456797
HQN_orf_23187	Unclassified Protein	40.351	2.5	1	1	1	K15125	fhaB; filamentous hemagglutinin			2.00075e-05
HQN_orf_23198	Phosphoserine phosphatase OS=Wolinella succinogenes (strain ATCC 29543 / DSM 1740 / LMG 7466 / NCTC 11488 / FDC 602W) GN=SERB PE=1 SV=1	26.223	52.1	22	12	1	K01079	serB; phosphoserine phosphatase [EC:3.1.3.3]	COG0560	Phosphoserine phosphatase	0.000417404
HQN_orf_23200	Molybdopterin molybdenumtransferase OS=Haemophilus influenzae (strain ATCC 51907 / DSM 11121 / KW20/ Rd) GN=moeA PE=3 SV=1	44.503	19.8	1	6	0	K03750	moeA; molybdopterin molybdotransferase [EC:2.10.1.1]	COG0303	Molybdopterin biosynthesis enzyme	0.000119729
HQN_orf_23210	Unclassified Protein	17.187	12.2	3	1	1			COG2908	Uncharacterized protein conserved in bacteria	5.83295e-05
HQN_orf_23211	Uncharacterized NTE family protein YlbK OS=Bacillus subtilis (strain 168) GN=ylbK PE=3 SV=1	29.75	13.6	4	3	3	K07001		COG1752	Predicted esterase of the alpha-beta hydrolase superfamily	9.24736e-05
HQN_orf_23228	Periplasmic nitrate reductase OS=Nautilia profundicola (strain ATCC BAA-1463 / DSM 18972 / AmH) GN=napA PE=3 SV=1	5.8418	20.8	3	1	1	K02567	napA; periplasmic nitrate reductase NapA [EC:1.7.99.-]	COG0243	Anaerobic dehydrogenases, typically selenocysteine-containing	0.000216652
HQN_orf_23241	Chemotaxis protein CheY homolog OS=Campylobacter jejuni subsp. jejuni serotype O:23/36 (strain 81-176)GN=cheY PE=3 SV=1	37.682	6.5	1	2	1			COG3706	Response regulator containing a CheY-like receiver domain and a GGDEF domain	5.02175e-05
HQN_orf_23251	Unclassified Protein	26.783	25.1	5	5	5	K10590	TRIP12; E3 ubiquitin-protein ligase TRIP12 [EC:2.3.2.26]			0.000171557
HQN_orf_23261	Unclassified Protein	46.189	28.9	9	10	10	K03168		COG1629	Outer membrane receptor proteins, mostly Fe transport	0.000200075
HQN_orf_23263	Unclassified Protein	6.1872	18.9	1	1	1	K01916	nadE; NAD+ synthase [EC:6.3.1.5]	COG0171	NAD synthase	0.000216652
HQN_orf_23268	4-hydroxy-tetrahydrodipicolinate reductase OS=Arcobacter butzleri (strain RM4018) GN=dapB PE=3 SV=1	29.785	37.5	2	10	2	K00215	dapB; 4-hydroxy-tetrahydrodipicolinate reductase [EC:1.17.1.8]	COG0289	Dihydrodipicolinate reductase	0.000295052
HQN_orf_23271	Rod shape-determining protein MreB OS=Bacillus subtilis (strain 168) GN=mreB PE=3 SV=3	28.451	34.2	2	7	0	K03569		COG1077	Actin-like ATPase involved in cell morphogenesis	0.000214032
HQN_orf_23280	UDP-glucose 6-dehydrogenase OS=Salmonella typhimurium (strain LT2 / SGSC1412 / ATCC 700720) GN=udg PE=3 SV=1	36.943	23.9	2	6	1	K00012	UGDH; UDPglucose 6-dehydrogenase [EC:1.1.1.22]	COG1004	Predicted UDP-glucose 6-dehydrogenase	0.000146293
HQN_orf_23287	Unclassified Protein	17.308	10.6	1	1	1	K06839	SLIT2; slit 2			5.70138e-05
HQN_orf_23291	3,4-dihydroxy-2-butanone 4-phosphate synthase OS=Wolinella succinogenes (strain ATCC 29543 / DSM 1740/ LMG 7466 / NCTC 11488 / FDC 602W) GN=ribB PE=3 SV=1	25.61	48.3	24	11	6	K14652	ribBA; 3,4-dihydroxy 2-butanone 4-phosphate synthase / GTP cyclohydrolase II [EC:4.1.99.12 3.5.4.25]	COG0807	GTP cyclohydrolase II	0.000391602
HQN_orf_23303	7,8-dihydropterin-6-methyl-4-(beta-D-ribofuranosyl)-aminobenzene-5'-phosphate synthase OS=Methanocaldococcus jannaschii (strain ATCC 43067 / DSM 2661 / JAL-1 /JCM 10045 / NBRC 100440) GN=MJ0301 PE=1 SV=1	13.742	8.9	1	1	1	K06897	7	COG1237	Metal-dependent hydrolases of the beta-lactamase superfamily II	7.15362e-05
HQN_orf_23306	Fructose-bisphosphate aldolase OS=Campylobacter jejuni subsp. jejuni serotype O:23/36 (strain 81-176)GN=fba PE=3 SV=1	9.5478	50.5	0	3	0	K01624	FBA; fructose-bisphosphate aldolase, class II [EC:4.1.2.13]	COG0191	Fructose/tagatose bisphosphate aldolase	0.000315952
HQN_orf_23326	Queuine tRNA-ribosyltransferase OS=Nautilia profundicola (strain ATCC BAA-1463 / DSM 18972 / AmH) GN=tgt PE=3 SV=1	41.935	21.6	5	6	1	K00773		COG0343	Queuine/archaeosine tRNA-ribosyltransferase	0.000129253
HQN_orf_23334	Probable glycine dehydrogenase (decarboxylating) subunit 1 OS=Aquifex aeolicus (strain VF5) GN=gcvPA PE=3 SV=1	24.222	10.7	2	2	2	K00282	gcvPA; glycine dehydrogenase subunit 1 [EC:1.4.4.2]	COG0403	Glycine cleavage system protein P (pyridoxal-binding), N-terminal domain	7.73759e-05
HQN_orf_2334	Ferrochelatase OS=Sulfurimonas denitrificans (strain ATCC 33889 / DSM 1251) GN=hemH PE=3 SV=1	38.025	5.2	0	1	1	K01772	hemH; protoporphyrin/coproporphyrin ferrochelatase [EC:4.99.1.1 4.99.1.9]	COG0276	Protoheme ferro-lyase (ferrochelatase)	2.44608e-05
HQN_orf_23355	Leucine--tRNA ligase OS=Arcobacter butzleri (strain RM4018) GN=leuS PE=3 SV=1	45.469	27.8	4	10	3	K01869	LARS; leucyl-tRNA synthetase [EC:6.1.1.4]	COG0495	Leucyl-tRNA synthetase	0.000201136
HQN_orf_23370	Phosphoribosylamine--glycine ligase OS=Campylobacter jejuni (strain RM1221) GN=purD PE=3 SV=1	31.694	64.7	7	17	2	K01945	purD; phosphoribosylamine---glycine ligase [EC:6.3.4.13]	COG0151	Phosphoribosylamine-glycine ligase	0.000475676
HQN_orf_23377	Acetolactate synthase large subunit OS=Buchnera aphidicola subsp. Schizaphis graminum (strain Sg) GN=ilvI PE=3 SV=1	44.159	17.2	1	6	1	K01652	E2.2.1.6L; acetolactate synthase I/II/III large subunit [EC:2.2.1.6]	COG0028	Thiamine pyrophosphate-requiring enzymes [acetolactate synthase, pyruvate dehydrogenase (cytochrome), glyoxylate carboligase, phosphonopyruvate decarboxylase]	0.000120682
HQN_orf_23387	Histidine--tRNA ligase OS=Sulfurovum sp. (strain NBC37-1) GN=hisS PE=3 SV=1	45.552	18.8	9	8	3	K01892	HARS; histidyl-tRNA synthetase [EC:6.1.1.21]	COG0124	Histidyl-tRNA synthetase	0.000161767
HQN_orf_23389	Unclassified Protein	12.054	9	0	1	1					8.06685e-05
HQN_orf_23392	Unclassified Protein	15.887	48.2	5	4	2	K03415	cheV; two-component system, chemotaxis family, chemotaxis protein CheV	COG0835	Chemotaxis signal transduction protein	0.000248618
HQN_orf_23393	Chemotaxis protein CheW OS=Salmonella typhimurium (strain LT2 / SGSC1412 / ATCC 700720) GN=cheW PE=1 SV=1	21.709	11.8	1	2	2	K03408	cheW; purine-binding chemotaxis protein CheW	COG0835	Chemotaxis signal transduction protein	8.97377e-05
HQN_orf_23394	Unclassified Protein	10.773	29.3	1	2	2	K03406	mcp; methyl-accepting chemotaxis protein			0.000187231
HQN_orf_23412	Branched-chain-amino-acid aminotransferase OS=Pseudomonas aeruginosa (strain ATCC 15692 / DSM 22644/ CIP 104116 / JCM 14847 / LMG 12228 / 1C / PRS 101 / PAO1)GN=ilvE PE=1 SV=2	22.552	4.9	2	2	2	K00826	E2.6.1.42; branched-chain amino acid aminotransferase [EC:2.6.1.42]	COG0115	Branched-chain amino acid aminotransferase/4-amino-4-deoxychorismate lyase	8.19766e-05
HQN_orf_23417	Response regulator PleD OS=Caulobacter crescentus (strain NA1000 / CB15N) GN=pleD PE=1 SV=1	45.771	3.5	2	1	1			COG3706	Response regulator containing a CheY-like receiver domain and a GGDEF domain	2.01671e-05
HQN_orf_23419	3-isopropylmalate dehydratase small subunit OS=Aquifex aeolicus (strain VF5) GN=leuD PE=3 SV=2	20.626	18.7	3	3	3	K01704	leuD; 3-isopropylmalate/(R)-2-methylmalate dehydratase small subunit [EC:4.2.1.33 4.2.1.35]	COG0066	3-isopropylmalate dehydratase small subunit	0.000134607
HQN_orf_23423	Unclassified Protein	42.567	2.5	0	1	1			COG0823	Periplasmic component of the Tol biopolymer transport system	2.19157e-05
HQN_orf_23431	Unclassified Protein	43.772	31.6	10	10	10			COG1195	Recombinational DNA repair ATPase (RecF pathway)	0.000201671
HQN_orf_23450	Probable thiol peroxidase OS=Campylobacter jejuni subsp. jejuni serotype O:2 (strain ATCC 700819 / NCTC 11168) GN=tpx PE=3 SV=1	12.966	69.6	27	11	11	K11065		COG2077	Peroxiredoxin	0.000786898
HQN_orf_23454	Ribonucleoside-diphosphate reductase subunit alpha OS=Helicobacter pylori (strain ATCC 700392 / 26695)GN=nrdA PE=3 SV=1	15.332	42.1	0	5	1	K00525	E1.17.4.1A; ribonucleoside-diphosphate reductase alpha chain [EC:1.17.4.1]	COG0209	Ribonucleotide reductase, alpha subunit	0.000332581
HQN_orf_23456	NADH dehydrogenase [ubiquinone] iron-sulfur protein 7, mitochondrial OS=Solanum tuberosum PE=2 SV=1	10.269	35.2	4	3	1	K00331	nuoB; NADH-quinone oxidoreductase subunit B [EC:7.1.1.2]	COG0377	NADH:ubiquinone oxidoreductase 20 kD subunit and related Fe-S oxidoreductases	0.000315952
HQN_orf_23457	Unclassified Protein	45.991	5.6	2	2	2			COG3472	Uncharacterized conserved protein	4.03342e-05
HQN_orf_23462	2,3,4,5-tetrahydropyridine-2,6-dicarboxylate N-succinyltransferase OS=Sulfurovum sp. (strain NBC37-1)GN=dapD PE=3 SV=1	40.043	31.3	2	9	1	K00674	dapD; 2,3,4,5-tetrahydropyridine-2,6-dicarboxylate N-succinyltransferase [EC:2.3.1.117]	COG2171	Tetrahydrodipicolinate N-succinyltransferase	0.000197813
HQN_orf_23471	Unclassified Protein	8.4825	25	1	1	1	K00384	trxB; thioredoxin reductase (NADPH) [EC:1.8.1.9]			0.000130739
HQN_orf_23473	Unclassified Protein	19.17	6	2	1	1			COG1337	Uncharacterized protein predicted to be involved in DNA repair (RAMP superfamily)	5.15839e-05
HQN_orf_23475	Unclassified Protein	20.471	13.8	2	2	2	K07397		COG1765	Predicted redox protein, regulator of disulfide bond formation	9.3041e-05
HQN_orf_23484	Acetolactate synthase isozyme 3 large subunit OS=Escherichia coli (strain K12) GN=ilvI PE=1 SV=2	20.44	46.2	5	7	5	K01652	E2.2.1.6L; acetolactate synthase I/II/III large subunit [EC:2.2.1.6]	COG0028	Thiamine pyrophosphate-requiring enzymes [acetolactate synthase, pyruvate dehydrogenase (cytochrome), glyoxylate carboligase, phosphonopyruvate decarboxylase]	0.000319758
HQN_orf_23508	Threonine--tRNA ligase OS=Campylobacter lari (strain RM2100 / D67 / ATCC BAA-1060) GN=thrS PE=3 SV=1	45.442	41.4	5	13	1	K01868	TARS; threonyl-tRNA synthetase [EC:6.1.1.3]	COG0441	Threonyl-tRNA synthetase	0.000262872
HQN_orf_2351	Enolase OS=Aquifex aeolicus (strain VF5) GN=eno PE=3 SV=1	45.296	30.4	9	8	7	K01689	ENO; enolase [EC:4.2.1.11]	COG0148	Enolase	0.000153576
HQN_orf_23512	Unclassified Protein	42.529	7.4	1	1	1	K02390	flgE; flagellar hook protein FlgE	COG1749	Flagellar hook protein FlgE	2.02209e-05
HQN_orf_23518	Ribosome hibernation promotion factor OS=Deinococcus radiodurans (strain ATCC 13939 / DSM 20539 / JCM 16871 / LMG 4051 / NBRC 15346 / NCIMB 9279 / R1 / VKM B-1422)GN=hpf PE=1 SV=1	20.901	33.7	1	6	1	K05808		COG1544	Ribosome-associated protein Y (PSrp-1)	0.000274078
HQN_orf_2352	Signal recognition particle protein OS=Aquifex aeolicus (strain VF5) GN=ffh PE=3 SV=1	51.272	2.8	0	1	1	K03106	SRP54; signal recognition particle subunit SRP54 [EC:3.6.5.4]	COG0541	Signal recognition particle GTPase	1.71557e-05
HQN_orf_23523	Phosphoenolpyruvate synthase OS=Synechocystis sp. (strain PCC 6803 / Kazusa) GN=ppsA PE=3 SV=1	43.463	66.5	20	22	8	K01007	pps; pyruvate, water dikinase [EC:2.7.9.2]	COG1080	Phosphoenolpyruvate-protein kinase (PTS system EI component in bacteria)	0.00044486
HQN_orf_23536	Putative sulfate transporter YbaR OS=Bacillus subtilis (strain 168) GN=ybaR PE=3 SV=2	40.923	14.2	0	4	1	K03321		COG0659	Sulfate permease and related transporters (MFS superfamily)	8.54404e-05
HQN_orf_2354	UPF0109 protein aq_124 OS=Aquifex aeolicus (strain VF5) GN=aq_124 PE=3 SV=1	10.883	12.2	3	1	1	K06960		COG1837	Predicted RNA-binding protein (contains KH domain)	9.47855e-05
HQN_orf_2355	Sulfide-quinone reductase OS=Acidianus ambivalens GN=sqr PE=1 SV=1	47.264	39.5	25	15	15	K17218	sqr; sulfide:quinone oxidoreductase [EC:1.8.5.4]	COG0446	Uncharacterized NAD(FAD)-dependent dehydrogenases	0.000284356
HQN_orf_23557	Flagellin OS=Bacillus subtilis (strain 168) GN=hag PE=1 SV=2	35.65	42.6	15	14	5	K02406	fliC; flagellin	COG1344	Flagellin and related hook-associated proteins	0.000348065
HQN_orf_23569	Unclassified Protein	20.463	11.9	1	2	2	K07095		COG0622	Predicted phosphoesterase	9.59853e-05
HQN_orf_2357	3-dehydroquinate synthase homolog OS=Aquifex aeolicus (strain VF5) GN=aq_1922 PE=3 SV=1	43.173	38.9	9	11	11	K11646	3-dehydroquinate synthase II [EC:1.4.1.24]	COG1465	Predicted alternative 3-dehydroquinate synthase	0.000225436
HQN_orf_23583	DNA-binding protein HU OS=Campylobacter jejuni (strain RM1221) GN=hup PE=3 SV=1	11.879	53.6	13	8	2	K03530		COG0776	Bacterial nucleoid DNA-binding protein	0.000659377
HQN_orf_23584	Chemotaxis protein CheA OS=Bacillus subtilis (strain 168) GN=cheA PE=1 SV=2	43.895	36.6	6	13	2	K03407	cheA; two-component system, chemotaxis family, sensor kinase CheA [EC:2.7.13.3]	COG2198	FOG: HPt domain	0.000263575
HQN_orf_23591	Unclassified Protein	17.638	7.8	0	1	1	K10924	mshA; MSHA pilin protein MshA	COG2165	Type II secretory pathway, pseudopilin PulG	5.08915e-05
HQN_orf_23593	Protein translocase subunit SecA OS=Nitratiruptor sp. (strain SB155-2) GN=secA PE=3 SV=1	43.279	18.5	1	6	0	K03070	secA; preprotein translocase subunit SecA [EC:7.4.2.8]	COG0653	Preprotein translocase subunit SecA (ATPase, RNA helicase)	0.000126733
HQN_orf_23599	tRNA (guanine-N(7)-)-methyltransferase OS=Sulfurimonas denitrificans (strain ATCC 33889 / DSM 1251)GN=trmB PE=3 SV=1	42.727	8.5	2	3	1	K03439		COG0220	Predicted S-adenosylmethionine-dependent methyltransferase	6.61294e-05
HQN_orf_236	Indole-3-glycerol phosphate synthase OS=Azotobacter vinelandii (strain DJ / ATCC BAA-1303) GN=trpC PE=3 SV=1	31.676	3.1	0	1	1	K01609	trpC; indole-3-glycerol phosphate synthase [EC:4.1.1.48]	COG0134	Indole-3-glycerol phosphate synthase	2.82942e-05
HQN_orf_23601	Phenylalanine--tRNA ligase beta subunit OS=Sulfurimonas denitrificans (strain ATCC 33889 / DSM 1251)GN=pheT PE=3 SV=1	41.513	68.6	24	27	8	K01890	FARSB; phenylalanyl-tRNA synthetase beta chain [EC:6.1.1.20]	COG0073	EMAP domain	0.000598645
HQN_orf_23638	Diaminopimelate decarboxylase OS=Campylobacter jejuni subsp. jejuni serotype O:2 (strain ATCC 700819/ NCTC 11168) GN=lysA PE=3 SV=1	15.723	42.4	1	6	1	K01586	lysA; diaminopimelate decarboxylase [EC:4.1.1.20]	COG0019	Diaminopimelate decarboxylase	0.000379142
HQN_orf_23640	Unclassified Protein	20.269	24.1	5	4	2					0.000195686
HQN_orf_23641	Unclassified Protein	21.613	5.9	1	1	1	K01955	carB; carbamoyl-phosphate synthase large subunit [EC:6.3.5.5]			4.46049e-05
HQN_orf_23644	Unclassified Protein	24.084	3.9	2	1	1			COG2856	Predicted Zn peptidase	3.99097e-05
HQN_orf_23656	Monocarboxylate 2-oxoacid-binding periplasmic protein all3028 OS=Nostoc sp. (strain PCC 7120 / SAG 25.82/ UTEX 2576) GN=all3028 PE=1 SV=1	28.34	22.4	1	4	1			COG4663	TRAP-type mannitol/chloroaromatic compound transport system, periplasmic component	0.000130739
HQN_orf_23674	Unclassified Protein	45.288	2.3	1	1	1			COG1106	Predicted ATPases	2.0384e-05
HQN_orf_23676	Unclassified Protein	21.056	13.1	1	2	2			COG0760	Parvulin-like peptidyl-prolyl isomerase	9.19132e-05
HQN_orf_23680	Unclassified Protein	24.623	14.5	2	3	2	K21929	udg; uracil-DNA glycosylase [EC:3.2.2.27]	COG1573	Uracil-DNA glycosylase	0.000116064
HQN_orf_23713	DNA gyrase subunit A OS=Helicobacter pylori (strain J99 / ATCC 700824) GN=gyrA PE=3 SV=1	15.395	28.4	1	3	1	K02469		COG0188	Type IIA topoisomerase (DNA gyrase/topo II, topoisomerase IV), A subunit	0.000186463
HQN_orf_23715	Probable ATP-citrate synthase subunit 1 OS=Neurospora crassa (strain ATCC 24698 / 74-OR23-1A / CBS 708.71/ DSM 1257 / FGSC 987) GN=B14D6.310 PE=3 SV=1	42.09	71.6	71	24	5	K01648	ACLY; ATP citrate (pro-S)-lyase [EC:2.3.3.8]	COG0372	Citrate synthase	0.000489215
HQN_orf_23717	Unclassified Protein	43.961	49.4	24	13	13			COG3511	Phospholipase C	0.000264992
HQN_orf_23719	3-dehydroquinate dehydratase OS=Sulfurovum sp. (strain NBC37-1) GN=aroQ PE=3 SV=1	11.996	54.1	9	5	2	K03786	aroQ; 3-dehydroquinate dehydratase II [EC:4.2.1.10]	COG0757	3-dehydroquinate dehydratase II	0.000421269
HQN_orf_23757	Unclassified Protein	38.928	14.3	3	2	2	K06076		COG2067	Long-chain fatty acid transport protein	4.32071e-05
HQN_orf_23758	Unclassified Protein	22.525	31.1	4	5	4	K03594	bfr; bacterioferritin [EC:1.16.3.1]	COG1633	Uncharacterized conserved protein	0.000213001
HQN_orf_23759	Unclassified Protein	10.466	15.8	2	1	1	K00177	korC; 2-oxoglutarate ferredoxin oxidoreductase subunit gamma [EC:1.2.7.3]	COG1014	Pyruvate:ferredoxin oxidoreductase and related 2-oxoacid:ferredoxin oxidoreductases, gamma subunit	9.84784e-05
HQN_orf_23763	30S ribosomal protein S13 OS=Nautilia profundicola (strain ATCC BAA-1463 / DSM 18972 / AmH) GN=rpsM PE=3 SV=1	14.262	31.7	1	4	1	K02952	RP-S13; small subunit ribosomal protein S13	COG0099	Ribosomal protein S13	0.000283471
HQN_orf_23768	Fructose-1,6-bisphosphatase class 1 OS=Arcobacter butzleri (strain RM4018) GN=fbp PE=3 SV=1	25.186	46.9	13	11	2	K03841	FBP; fructose-1,6-bisphosphatase I [EC:3.1.3.11]	COG0158	Fructose-1,6-bisphosphatase	0.000406884
HQN_orf_23770	Tryptophan synthase beta chain 2 OS=Wolinella succinogenes (strain ATCC 29543 / DSM 1740 / LMG 7466/ NCTC 11488 / FDC 602W) GN=trpB2 PE=3 SV=1	23.969	40.6	12	8	5	K01696	trpB; tryptophan synthase beta chain [EC:4.2.1.20]	COG0133	Tryptophan synthase beta chain	0.000301804
HQN_orf_23775	Unclassified Protein	31.194	4.3	3	1	1	K02298	cyoB; cytochrome o ubiquinol oxidase subunit I [EC:7.1.1.3]	COG3637	Opacity protein and related surface antigens	2.91648e-05
HQN_orf_23780	Unclassified Protein	37.383	7.5	1	2	1	K01929	murF; UDP-N-acetylmuramoyl-tripeptide--D-alanyl-D-alanine ligase [EC:6.3.2.10]	COG0770	UDP-N-acetylmuramyl pentapeptide synthase	5.03843e-05
HQN_orf_23802	Unclassified Protein	37.932	21	8	7	7	K03529		COG1315	Predicted polymerase, most proteins contain PALM domain, HD hydrolase domain and Zn-ribbon domain	0.000170675
HQN_orf_23803	Holliday junction ATP-dependent DNA helicase RuvA OS=Nautilia profundicola (strain ATCC BAA-1463 / DSM 18972 / AmH) GN=ruvA PE=3 SV=1	9.6779	17.6	1	1	1	K03550	ruvA; holliday junction DNA helicase RuvA [EC:3.6.4.12]	COG0632	Holliday junction resolvasome, DNA-binding subunit	0.000114891
HQN_orf_23805	P-protein OS=Aquifex aeolicus (strain VF5) GN=pheA PE=4 SV=1	27.917	40.3	5	8	2	K14170	pheA; chorismate mutase / prephenate dehydratase [EC:5.4.99.5 4.2.1.51]	COG1605	Chorismate mutase	0.000263751
HQN_orf_23834	ATP-citrate synthase OS=Ovis aries GN=ACLY PE=2 SV=1	40.375	59.5	80	16	10	K01648	ACLY; ATP citrate (pro-S)-lyase [EC:2.3.3.8]	COG0045	Succinyl-CoA synthetase, beta subunit	0.000349641
HQN_orf_23837	Argininosuccinate synthase OS=Nitratiruptor sp. (strain SB155-2) GN=argG PE=3 SV=1	16.479	32.2	1	4	1	K01940	argG; argininosuccinate synthase [EC:6.3.4.5]	COG0137	Argininosuccinate synthase	0.000236964
HQN_orf_23858	Protein translocase subunit SecA OS=Sulfurovum sp. (strain NBC37-1) GN=secA PE=3 SV=1	34.859	19.8	1	8	1	K03070	secA; preprotein translocase subunit SecA [EC:7.4.2.8]	COG0653	Preprotein translocase subunit SecA (ATPase, RNA helicase)	0.000216652
HQN_orf_23860	Adenylosuccinate lyase OS=Helicobacter pylori (strain ATCC 700392 / 26695) GN=purB PE=3 SV=1	32.69	47.2	22	14	0	K01756	purB; adenylosuccinate lyase [EC:4.3.2.2]	COG0015	Adenylosuccinate lyase	0.000396118
HQN_orf_2387	Ketol-acid reductoisomerase (NADP(+)) OS=Sulfurimonas denitrificans (strain ATCC 33889 / DSM 1251) GN=ilvC PE=3 SV=2	38.922	44	8	16	1	K00053	ilvC; ketol-acid reductoisomerase [EC:1.1.1.86]	COG0059	Ketol-acid reductoisomerase	0.000355793
HQN_orf_23876	ABC transporter ATP-binding protein uup OS=Escherichia coli (strain K12) GN=uup PE=1 SV=2	42.718	31.1	4	10	2	K15738		COG0488	ATPase components of ABC transporters with duplicated ATPase domains	0.000222371
HQN_orf_23881	Valine--tRNA ligase OS=Nitratiruptor sp. (strain SB155-2) GN=valS PE=3 SV=1	44.596	37.3	3	16	0	K01873	VARS; valyl-tRNA synthetase [EC:6.1.1.9]	COG0525	Valyl-tRNA synthetase	0.000327906
HQN_orf_23900	Proline--tRNA ligase OS=Nautilia profundicola (strain ATCC BAA-1463 / DSM 18972 / AmH) GN=proS PE=3 SV=1	25.525	35.2	0	7	1	K01881	PARS; prolyl-tRNA synthetase [EC:6.1.1.15]	COG0442	Prolyl-tRNA synthetase	0.000250377
HQN_orf_23911	Unclassified Protein	40.509	55.7	22	20	10			COG4773	Outer membrane receptor for ferric coprogen and ferric-rhodotorulic acid	0.000430843
HQN_orf_23918	Threonine--tRNA ligase OS=Aquifex aeolicus (strain VF5) GN=thrS PE=3 SV=1	45.543	5.4	0	1	1	K01868	TARS; threonyl-tRNA synthetase [EC:6.1.1.3]	COG0441	Threonyl-tRNA synthetase	2.05497e-05
HQN_orf_23920	Unclassified Protein	41.308	4.7	1	1	1					2.05497e-05
HQN_orf_23934	Phenylacetate-coenzyme A ligase OS=Thermus thermophilus (strain HB27 / ATCC BAA-163 / DSM 7039) GN=TT_C0602 PE=1 SV=1	43.482	5.2	2	1	1	K01912	paaK; phenylacetate-CoA ligase [EC:6.2.1.30]	COG1541	Coenzyme F390 synthetase	2.05497e-05
HQN_orf_23937	Probable glycolate oxidase iron-sulfur subunit OS=Bacillus subtilis (strain 168) GN=glcF PE=4 SV=1	44.695	14.2	4	5	4			COG0247	Fe-S oxidoreductase	0.000102748
HQN_orf_23942	5'-nucleotidase SurE OS=Nitratiruptor sp. (strain SB155-2) GN=surE PE=3 SV=1	31.208	12.9	2	3	2	K03787	surE; 5'-nucleotidase [EC:3.1.3.5]	COG0496	Predicted acid phosphatase	8.74943e-05
HQN_orf_23965	30S ribosomal protein S8 OS=Nautilia profundicola (strain ATCC BAA-1463 / DSM 18972 / AmH) GN=rpsH PE=3 SV=1	16.808	6.7	1	1	1	K02994	RP-S8; small subunit ribosomal protein S8	COG0096	Ribosomal protein S8	5.78843e-05
HQN_orf_23970	Ribonuclease R OS=Helicobacter pylori (strain J99 / ATCC 700824) GN=rnr PE=3 SV=1	40.919	23.1	9	7	3	K12573	rnr; ribonuclease R [EC:3.1.13.1]	COG0557	Exoribonuclease R	0.000159399
HQN_orf_23979	Chemotaxis response regulator protein-glutamate methylesterase 2 OS=Carboxydothermus hydrogenoformans(strain ATCC BAA-161 / DSM 6008 / Z-2901) GN=cheB2 PE=3 SV=1	26.712	7.8	2	2	2	K03412	cheB; two-component system, chemotaxis family, protein-glutamate methylesterase/glutaminase [EC:3.1.1.61 3.5.1.44]	COG2201	Chemotaxis response regulator containing a CheY-like receiver domain and a methylesterase domain	6.7403e-05
HQN_orf_24002	Phosphoribosylformylglycinamidine synthase subunit PurL OS=Sulfurovum sp. (strain NBC37-1) GN=purL PE=3 SV=1	32.3	23.7	2	5	3	K23269	purL; phosphoribosylformylglycinamidine synthase subunit PurL [EC:6.3.5.3]	COG0046	Phosphoribosylformylglycinamidine (FGAM) synthase, synthetase domain	0.000136874
HQN_orf_24012	Transcription termination/antitermination protein NusG OS=Campylobacter jejuni subsp. jejuni serotype O:2 (strain ATCC 700819 / NCTC 11168) GN=nusG PE=3 SV=1	22.076	23.2	1	5	1	K02601		COG0250	Transcription antiterminator	0.000210634
HQN_orf_24020	Unclassified Protein	36.067	14.8	3	3	3					7.43415e-05
HQN_orf_24043	Unclassified Protein	43.324	5.7	1	2	2			COG3587	Restriction endonuclease	4.34547e-05
HQN_orf_24047	Unclassified Protein	42.005	3	1	1	1	K19076				2.19157e-05
HQN_orf_24048	Alanine--tRNA ligase OS=Sulfurovum sp. (strain NBC37-1) GN=alaS PE=3 SV=1	44.583	44.7	7	19	2	K01872	AARS; alanyl-tRNA synthetase [EC:6.1.1.7]	COG0013	Alanyl-tRNA synthetase	0.000391505
HQN_orf_24072	Metalloprotease TldD homolog OS=Buchnera aphidicola subsp. Acyrthosiphon pisum (strain APS) GN=tldD PE=3 SV=1	37.019	22.3	5	6	6	K03568		COG0312	Predicted Zn-dependent proteases and their inactivated homologs	0.00013871
HQN_orf_24097	3-oxoacyl-[acyl-carrier-protein] reductase FabG OS=Staphylococcus epidermidis (strain ATCC 12228) GN=fabG PE=3 SV=1	28.55	39.8	4	7	1	K00059	fabG; 3-oxoacyl-[acyl-carrier protein] reductase [EC:1.1.1.100]	COG1028	Dehydrogenases with different specificities (related to short-chain alcohol dehydrogenases)	0.000214032
HQN_orf_24102	Formate hydrogenlyase subunit 5 OS=Escherichia coli (strain K12) GN=hycE PE=1 SV=1	28.311	14.5	1	1	1			COG3262	Ni,Fe-hydrogenase III component G	3.40038e-05
HQN_orf_2411	Unclassified Protein	45.089	2.1	0	1	1			COG0438	Glycosyltransferase	2.0384e-05
HQN_orf_24111	N-acetyl-alpha-D-glucosaminyl L-malate synthase OS=Bacillus anthracis GN=bshA PE=1 SV=1	20.587	33.9	7	7	5			COG0438	Glycosyltransferase	0.000321696
HQN_orf_24121	Nicotinamide-nucleotide amidohydrolase PncC OS=Enterobacter agglomerans GN=pncC PE=3 SV=1	40.683	37.4	14	10	7	K03743	pncC; nicotinamide-nucleotide amidase [EC:3.5.1.42]	COG1546	Uncharacterized protein (competence- and mitomycin-induced)	0.000223025
HQN_orf_24122	tRNA uridine 5-carboxymethylaminomethyl modification enzyme MnmG OS=Arcobacter butzleri (strain RM4018)GN=mnmG PE=3 SV=1	10.378	36	1	2	1	K03495		COG0445	NAD/FAD-utilizing enzyme apparently involved in cell division	0.000187231
HQN_orf_24129	Cyclic dehypoxanthine futalosine synthase OS=Bacillus halodurans (strain ATCC BAA-125 / DSM 18197 /FERM 7344 / JCM 9153 / C-125) GN=mqnC PE=1 SV=1	27.207	26.2	3	8	0	K11784	mqnC; cyclic dehypoxanthinyl futalosine synthase [EC:1.21.98.1]	COG1060	Thiamine biosynthesis enzyme ThiH and related uncharacterized enzymes	0.000278269
HQN_orf_24134	Swarming motility protein SwrC OS=Bacillus subtilis (strain 168) GN=swrC PE=1 SV=2	43.488	9.1	2	3	2			COG0841	Cation/multidrug efflux pump	6.21544e-05
HQN_orf_24136	Trigger factor OS=Aquifex aeolicus (strain VF5) GN=tig PE=3 SV=1	22.699	10.8	1	1	1	K03545		COG0544	FKBP-type peptidyl-prolyl cis-trans isomerase (trigger factor)	4.30843e-05
HQN_orf_24147	Glutamate dehydrogenase OS=Aeropyrum pernix (strain ATCC 700893 / DSM 11879 / JCM 9820 / NBRC 100138/ K1) GN=gdhA PE=3 SV=2	30.224	23.1	7	5	5	K00261	GLUD1_2; glutamate dehydrogenase (NAD(P)+) [EC:1.4.1.3]			0.000146954
HQN_orf_24156	DNA-directed RNA polymerase subunit beta OS=Campylobacter lari (strain RM2100 / D67 / ATCC BAA-1060)GN=rpoB PE=3 SV=1	42.91	62.1	6	19	2	K03043	rpoB; DNA-directed RNA polymerase subunit beta [EC:2.7.7.6]	COG0085	DNA-directed RNA polymerase, beta subunit/140 kD subunit	0.000393645
HQN_orf_24157	Unclassified Protein	6.2392	24.1	0	1	1					0.000210634
HQN_orf_24159	Bifunctional DNA-directed RNA polymerase subunit beta-beta' OS=Wolinella succinogenes (strain ATCC 29543 / DSM 1740 / LMG 7466 / NCTC 11488 / FDC 602W) GN=rpoBC PE=3 SV=1	42.73	18.7	2	8	1	K13797	rpoBC; DNA-directed RNA polymerase subunit beta-beta' [EC:2.7.7.6]	COG0086	DNA-directed RNA polymerase, beta' subunit/160 kD subunit	0.000165745
HQN_orf_24163	Guanylate kinase OS=Wolinella succinogenes (strain ATCC 29543 / DSM 1740 / LMG 7466 / NCTC 11488 / FDC 602W) GN=gmk PE=3 SV=1	19.495	12.5	2	2	2	K00942	E2.7.4.8; guanylate kinase [EC:2.7.4.8]	COG0194	Guanylate kinase	0.000101104
HQN_orf_24175	Multidrug resistance protein MdtA OS=Enterobacter sp. (strain 638) GN=mdtA PE=3 SV=1	35.922	43.3	16	13	7			COG0845	Membrane-fusion protein	0.000319019
HQN_orf_2419	Peroxide-responsive repressor PerR OS=Staphylococcus epidermidis (strain ATCC 35984 / RP62A) GN=perR PE=3 SV=1	16.935	14.8	2	2	1	K09825		COG0735	Fe2+/Zn2+ uptake regulation proteins	0.000115769
HQN_orf_24191	30S ribosomal protein S5 OS=Hahella chejuensis (strain KCTC 2396) GN=rpsE PE=3 SV=1	21.903	3.9	0	1	1	K02988	RP-S5; small subunit ribosomal protein S5	COG0098	Ribosomal protein S5	4.07679e-05
HQN_orf_24194	Outer membrane protein assembly factor BamA OS=Helicobacter pylori (strain ATCC 700392 / 26695) GN=bamA PE=3 SV=1	38.369	16.1	3	7	2	K07277		COG4775	Outer membrane protein/protective antigen OMA87	0.000167974
HQN_orf_2420	Coenzyme gamma-F420-2:alpha-L-glutamate ligase OS=Methanococcus maripaludis (strain S2 / LL) GN=cofF PE=3 SV=1	52.246	39.6	18	13	13	K01945	purD; phosphoribosylamine---glycine ligase [EC:6.3.4.13]	COG1555	DNA uptake protein and related DNA-binding proteins	0.000227136
HQN_orf_2421	Putative carboxypeptidase suro-1 OS=Caenorhabditis elegans GN=suro-1 PE=1 SV=2	101.46	4.2	3	3	3	K01300	CPB2; carboxypeptidase B2 [EC:3.4.17.20]	COG2866	Predicted carboxypeptidase	2.65134e-05
HQN_orf_2422	Tetrahydromethanopterin:alpha-L-glutamate ligase OS=Methanocaldococcus jannaschii (strain ATCC 43067/ DSM 2661 / JAL-1 / JCM 10045 / NBRC 100440) GN=mptN PE=1 SV=1	36.157	21.8	5	6	6	K05844		COG0189	Glutathione synthase/Ribosomal protein S6 modification enzyme (glutaminyl transferase)	0.000152164
HQN_orf_24223	WD repeat-containing protein 61 OS=Danio rerio GN=wdr61 PE=2 SV=1	43.648	10.2	4	4	2			COG2319	FOG: WD40 repeat	8.30996e-05
HQN_orf_2423	Carboxypeptidase G2 OS=Pseudomonas sp. (strain RS-16) GN=cpg2 PE=1 SV=1	42.639	13.9	4	4	4	K01295		COG0624	Acetylornithine deacetylase/Succinyl-diaminopimelate desuccinylase and related deacylases	8.33279e-05
HQN_orf_2424	DNA polymerase III subunit epsilon OS=Salmonella typhimurium (strain LT2 / SGSC1412 / ATCC 700720)GN=dnaQ PE=3 SV=1	26.799	23.6	5	4	4	K02342	dnaQ; DNA polymerase III subunit epsilon [EC:2.7.7.7]	COG0847	DNA polymerase III, epsilon subunit and related 3'-5' exonucleases	0.00014375
HQN_orf_24240	Thioredoxin 1 OS=Nostoc sp. (strain ATCC 29151 / PCC 7119) GN=trxA PE=1 SV=2	7.058	16.7	1	1	1	K03671	trxA; thioredoxin 1	COG3118	Thioredoxin domain-containing protein	0.000161337
HQN_orf_24295	Unclassified Protein	19.267	12.7	0	2	1	K19998				0.000103874
HQN_orf_24296	Unclassified Protein	17.982	27.5	3	3	3					0.000152675
HQN_orf_243	Ribulose-phosphate 3-epimerase OS=Escherichia coli O157:H7 GN=rpe PE=3 SV=1	26.99	38.7	6	4	4	K01783	rpe; ribulose-phosphate 3-epimerase [EC:5.1.3.1]	COG0036	Pentose-5-phosphate-3-epimerase	0.00012907
HQN_orf_24317	2,3,4,5-tetrahydropyridine-2,6-dicarboxylate N-succinyltransferase OS=Sulfurovum sp. (strain NBC37-1)GN=dapD PE=3 SV=1	40.572	32.5	17	13	6	K00674	dapD; 2,3,4,5-tetrahydropyridine-2,6-dicarboxylate N-succinyltransferase [EC:2.3.1.117]	COG2171	Tetrahydrodipicolinate N-succinyltransferase	0.000279255
HQN_orf_2432	Unclassified Protein	25.952	3.5	1	1	1	K14521	NAT10; N-acetyltransferase 10 [EC:2.3.1.-]			3.62815e-05
HQN_orf_24324	Flagellar L-ring protein OS=Aquifex aeolicus (strain VF5) GN=flgH PE=3 SV=1	27.599	7.2	1	1	1	K02393	flgH; flagellar L-ring protein precursor FlgH	COG2063	Flagellar basal body L-ring protein	3.28261e-05
HQN_orf_24332	Unclassified Protein	33.796	13	2	3	3			COG0768	Cell division protein FtsI/penicillin-binding protein 2	8.33279e-05
HQN_orf_24337	Succinate--CoA ligase [ADP-forming] subunit alpha OS=Pseudomonas aeruginosa (strain ATCC 15692 / DSM 22644 / CIP 104116 / JCM 14847 / LMG 12228 / 1C / PRS 101 /PAO1) GN=sucD PE=3 SV=2	17.97	48.3	5	8	2	K01902	sucD; succinyl-CoA synthetase alpha subunit [EC:6.2.1.5]	COG0074	Succinyl-CoA synthetase, alpha subunit	0.000396488
HQN_orf_24338	Succinate--CoA ligase [ADP-forming] subunit beta OS=Sulfurovum sp. (strain NBC37-1) GN=sucC PE=3 SV=1	24.88	47	3	11	7	K01903	sucC; succinyl-CoA synthetase beta subunit [EC:6.2.1.5]	COG0045	Succinyl-CoA synthetase, beta subunit	0.000387959
HQN_orf_24364	Aspartokinase OS=Helicobacter pylori (strain J99 / ATCC 700824) GN=lysC PE=3 SV=1	17.67	62.7	3	8	0	K00928	lysC; aspartate kinase [EC:2.7.2.4]	COG0527	Aspartokinases	0.000424215
HQN_orf_24384	Unclassified Protein	37.837	9.3	2	2	2	K07133		COG1373	Predicted ATPase (AAA+ superfamily)	4.98871e-05
HQN_orf_24388	Bis(5'-nucleosyl)-tetraphosphatase, symmetrical OS=Marinomonas sp. (strain MWYL1) GN=apaH PE=3 SV=1	32.502	3.9	0	1	1	K01525	apaH; bis(5'-nucleosyl)-tetraphosphatase (symmetrical) [EC:3.6.1.41]	COG0639	Diadenosine tetraphosphatase and related serine/threonine protein phosphatases	2.87229e-05
HQN_orf_24395	Exodeoxyribonuclease 10 OS=Escherichia coli O6:H1 (strain CFT073 / ATCC 700928 / UPEC) GN=exoX PE=3 SV=1	36.306	30.8	11	9	5	K10857	exoX; exodeoxyribonuclease X [EC:3.1.11.-]	COG0847	DNA polymerase III, epsilon subunit and related 3'-5' exonucleases	0.000235329
HQN_orf_24402	Unclassified Protein	31.164	38.7	10	9	5			COG1639	Predicted signal transduction protein	0.000258506
HQN_orf_24428	Unclassified Protein	15.188	6.3	0	1	1					6.95673e-05
HQN_orf_24438	Unclassified Protein	9.81	32.1	0	2	1	K00166	BCKDHA; 2-oxoisovalerate dehydrogenase E1 component alpha subunit [EC:1.2.4.4]	COG0742	N6-adenine-specific methylase	0.000229783
HQN_orf_24451	Aminopeptidase YpdF OS=Escherichia coli (strain K12) GN=ypdF PE=1 SV=1	37.897	9.5	3	3	3	K01271		COG0006	Xaa-Pro aminopeptidase	7.1312e-05
HQN_orf_24478	Glutamate--tRNA ligase 1 OS=Nitratiruptor sp. (strain SB155-2) GN=gltX1 PE=3 SV=1	28.315	29.3	3	6	4	K01885	EARS; glutamyl-tRNA synthetase [EC:6.1.1.17]	COG0008	Glutamyl- and glutaminyl-tRNA synthetases	0.000199548
HQN_orf_24482	Phosphoglycolate phosphatase OS=Salmonella typhimurium (strain LT2 / SGSC1412 / ATCC 700720) GN=gph PE=3 SV=1	19.601	8.7	1	1	1	K01091	gph; phosphoglycolate phosphatase [EC:3.1.3.18]	COG0546	Predicted phosphatases	4.9561e-05
HQN_orf_24491	Uncharacterized PabA-like protein PM1464 OS=Pasteurella multocida (strain Pm70) GN=PM1464 PE=4 SV=1	36.954	25.4	7	7	7	K01665	pabB; para-aminobenzoate synthetase component I [EC:2.6.1.85]	COG0147	Anthranilate/para-aminobenzoate synthases component I	0.000176933
HQN_orf_24496	UDP-3-O-acyl-N-acetylglucosamine deacetylase OS=Nautilia profundicola (strain ATCC BAA-1463 / DSM 18972/ AmH) GN=lpxC PE=3 SV=1	17.643	56.8	3	6	2	K02535	lpxC; UDP-3-O-[3-hydroxymyristoyl] N-acetylglucosamine deacetylase [EC:3.5.1.108]	COG0774	UDP-3-O-acyl-N-acetylglucosamine deacetylase	0.000332095
HQN_orf_24497	Unclassified Protein	19.721	26.6	6	5	4			COG1214	Inactive homolog of metal-dependent proteases, putative molecular chaperone	0.000244608
HQN_orf_24498	Homoserine kinase OS=Nautilia profundicola (strain ATCC BAA-1463 / DSM 18972 / AmH) GN=thrB PE=3 SV=1	10.683	12.5	0	1	1	K00872	thrB1; homoserine kinase [EC:2.7.1.39]	COG0083	Homoserine kinase	9.84784e-05
HQN_orf_24506	Acetyl-coenzyme A carboxylase carboxyl transferase subunit alpha OS=Nitratiruptor sp. (strain SB155-2)GN=accA PE=3 SV=1	33.202	17.7	7	4	3	K01962	accA; acetyl-CoA carboxylase carboxyl transferase subunit alpha [EC:6.4.1.2 2.1.3.15]	COG0825	Acetyl-CoA carboxylase alpha subunit	0.000107558
HQN_orf_24507	Acyl-CoA thioesterase YbgC OS=Helicobacter pylori (strain ATCC 700392 / 26695) GN=ybgC PE=1 SV=2	11.283	16	1	1	1	K07107		COG0824	Predicted thioesterase	9.36153e-05
HQN_orf_24532	Unclassified Protein	8.1903	16.7	1	1	1					0.000126381
HQN_orf_24533	Unclassified Protein	35.358	16.5	6	4	1	K01929	murF; UDP-N-acetylmuramoyl-tripeptide--D-alanyl-D-alanine ligase [EC:6.3.2.10]	COG0770	UDP-N-acetylmuramyl pentapeptide synthase	0.000102126
HQN_orf_24562	Flagellar motor switch protein FliG OS=Helicobacter pylori (strain ATCC 700392 / 26695) GN=fliG PE=1 SV=1	15.32	7.2	1	1	1	K02410	fliG; flagellar motor switch protein FliG	COG1536	Flagellar motor switch protein	6.31903e-05
HQN_orf_24563	Flagellar M-ring protein OS=Escherichia coli (strain K12) GN=fliF PE=1 SV=3	29.662	24.4	3	4	2	K02409	fliF; flagellar M-ring protein FliF	COG1766	Flagellar biosynthesis/type III secretory pathway lipoprotein	0.000126381
HQN_orf_24575	Phosphomethylpyrimidine synthase OS=Nautilia profundicola (strain ATCC BAA-1463 / DSM 18972 / AmH) GN=thiC PE=3 SV=1	29.476	49.6	0	11	0	K03147	thiC; phosphomethylpyrimidine synthase [EC:4.1.99.17]	COG0422	Thiamine biosynthesis protein ThiC	0.000337697
HQN_orf_24583	Glutamate synthase [NADPH] large chain OS=Escherichia coli (strain K12) GN=gltB PE=1 SV=3	42.154	22.1	5	7	5	K00265	gltB; glutamate synthase (NADPH) large chain [EC:1.4.1.13]	COG0070	Glutamate synthase domain 3	0.000147036
HQN_orf_24586	Histidine biosynthesis bifunctional protein HisIE OS=Vibrio parahaemolyticus serotype O3:K6 (strain RIMD 2210633) GN=hisI PE=3 SV=1	8.5957	17.1	2	1	1	K01496	hisI; phosphoribosyl-AMP cyclohydrolase [EC:3.5.4.19]	COG0140	Phosphoribosyl-ATP pyrophosphohydrolase	0.000133032
HQN_orf_24613	Replicative DNA helicase OS=Helicobacter pylori (strain ATCC 700392 / 26695) GN=dnaB PE=1 SV=1	40.642	24	4	9	2	K02314	dnaB; replicative DNA helicase [EC:3.6.4.12]	COG0305	Replicative DNA helicase	0.000200722
HQN_orf_24618	Unclassified Protein	13.877	11.8	0	1	1			COG0560	Phosphoserine phosphatase	7.58284e-05
HQN_orf_24629	Dihydroorotase OS=Pelobacter propionicus (strain DSM 2379 / NBRC 103807 / OttBd1) GN=pyrC PE=3 SV=1	22.2	26.9	2	4	1			COG0044	Dihydroorotase and related cyclic amidohydrolases	0.000166656
HQN_orf_24632	Unclassified Protein	43.057	38	16	14	14			COG0243	Anaerobic dehydrogenases, typically selenocysteine-containing	0.000294888
HQN_orf_24656	4-hydroxy-tetrahydrodipicolinate reductase OS=Arcobacter butzleri (strain RM4018) GN=dapB PE=3 SV=1	29.887	37.5	2	10	2	K00215	dapB; 4-hydroxy-tetrahydrodipicolinate reductase [EC:1.17.1.8]	COG0289	Dihydrodipicolinate reductase	0.000295052
HQN_orf_24665	Lysine--tRNA ligase OS=Helicobacter hepaticus (strain ATCC 51449 / 3B1) GN=lysS PE=3 SV=1	40.204	62	21	17	3	K04567	KARS; lysyl-tRNA synthetase, class II [EC:6.1.1.6]	COG1190	Lysyl-tRNA synthetase (class II)	0.000388278
HQN_orf_24678	Unclassified Protein	5.9928	26.9	2	2	2					0.000446049
HQN_orf_24698	Unclassified Protein	39.79	40.3	19	14	11	K20287		COG1462	Uncharacterized protein involved in formation of curli polymers	0.000311319
HQN_orf_24717	1-deoxy-D-xylulose-5-phosphate synthase OS=Sulfurimonas denitrificans (strain ATCC 33889 / DSM 1251)GN=dxs PE=3 SV=1	25.302	21	2	3	2	K01662	dxs; 1-deoxy-D-xylulose-5-phosphate synthase [EC:2.2.1.7]	COG1154	Deoxyxylulose-5-phosphate synthase	0.00011043
HQN_orf_24718	Glutamate--tRNA ligase 1 OS=Nitratiruptor sp. (strain SB155-2) GN=gltX1 PE=3 SV=1	18.165	23.7	7	3	3	K01885	EARS; glutamyl-tRNA synthetase [EC:6.1.1.17]	COG0008	Glutamyl- and glutaminyl-tRNA synthetases	0.000166048
HQN_orf_24725	ATP synthase subunit alpha OS=Wolinella succinogenes (strain ATCC 29543 / DSM 1740 / LMG 7466 / NCTC 11488 / FDC 602W) GN=atpA PE=3 SV=1	22.897	44.4	3	11	4	K02111	ATPF1A; F-type H+/Na+-transporting ATPase subunit alpha [EC:7.1.2.2 7.2.2.1]	COG0056	F0F1-type ATP synthase, alpha subunit	0.000446049
HQN_orf_24726	Polyribonucleotide nucleotidyltransferase OS=Nitratiruptor sp. (strain SB155-2) GN=pnp PE=3 SV=1	36.876	53.4	44	17	9	K00962	pnp; polyribonucleotide nucleotidyltransferase [EC:2.7.7.8]	COG1185	Polyribonucleotide nucleotidyltransferase (polynucleotide phosphorylase)	0.000401583
HQN_orf_24727	Unclassified Protein	6.6355	19	0	1	1			COG0436	Aspartate/tyrosine/aromatic aminotransferase	0.000194432
HQN_orf_24744	Unclassified Protein	8.9403	19	2	1	1	K11753	ribF; riboflavin kinase / FMN adenylyltransferase [EC:2.7.1.26 2.7.7.2]	COG0196	FAD synthase	0.000126381
HQN_orf_24745	Type 4 fimbrial assembly protein PilC OS=Pseudomonas aeruginosa (strain ATCC 15692 / DSM 22644 / CIP 104116 / JCM 14847 / LMG 12228 / 1C / PRS 101 / PAO1) GN=pilC PE=3 SV=2	35.309	5.4	1	1	1	K12278		COG1459	Type II secretory pathway, component PulF	2.53607e-05
HQN_orf_24757	Unclassified Protein	41.579	4.8	0	1	1	K11563				2.11811e-05
HQN_orf_2476	Ketol-acid reductoisomerase (NADP(+)) OS=Persephonella marina (strain DSM 14350 / EX-H1) GN=ilvC PE=3 SV=1	39.433	38.1	17	10	10	K00053	ilvC; ketol-acid reductoisomerase [EC:1.1.1.86]	COG0059	Ketol-acid reductoisomerase	0.00022568
HQN_orf_24761	UDP-4-amino-4,6-dideoxy-N-acetyl-beta-L-altrosamine transaminase OS=Campylobacter jejuni subsp. jejuni serotype O:2 (strain ATCC 700819 / NCTC 11168) GN=pseC PE=1 SV=1	28.256	14.2	4	4	2			COG0399	Predicted pyridoxal phosphate-dependent enzyme apparently involved in regulation of cell wall biogenesis	0.000137246
HQN_orf_24779	UDP-N-acetylglucosamine 1-carboxyvinyltransferase OS=Arcobacter butzleri (strain RM4018) GN=murA PE=3 SV=1	37.701	38.3	18	10	2	K00790	murA; UDP-N-acetylglucosamine 1-carboxyvinyltransferase [EC:2.5.1.7]	COG0766	UDP-N-acetylglucosamine enolpyruvyl transferase	0.000230481
HQN_orf_2479	Glyceraldehyde-3-phosphate dehydrogenase OS=Aquifex aeolicus (strain VF5) GN=gap PE=1 SV=1	31.454	54.5	12	10	8	K00134	GAPDH; glyceraldehyde 3-phosphate dehydrogenase [EC:1.2.1.12]	COG0057	Glyceraldehyde-3-phosphate dehydrogenase/erythrose-4-phosphate dehydrogenase	0.000282942
HQN_orf_24791	ATP-dependent protease ATPase subunit HslU OS=Helicobacter pylori (strain P12) GN=hslU PE=3 SV=1	31.575	22.9	1	6	1	K03667		COG1220	ATP-dependent protease HslVU (ClpYQ), ATPase subunit	0.000177723
HQN_orf_24793	Unclassified Protein	10.955	11.1	1	1	1			COG1542	Uncharacterized conserved protein	9.47855e-05
HQN_orf_248	Cation efflux system protein CzcA OS=Alcaligenes sp. (strain CT14) GN=czcA PE=3 SV=1	113.6	1.1	0	1	1	K15726		COG3696	Putative silver efflux pump	7.39789e-06
HQN_orf_24806	Aspartyl/glutamyl-tRNA(Asn/Gln) amidotransferase subunit B OS=Wolinella succinogenes (strain ATCC 29543/ DSM 1740 / LMG 7466 / NCTC 11488 / FDC 602W) GN=gatB PE=3 SV=1	41.676	47	7	14	1	K02434	gatB; aspartyl-tRNA(Asn)/glutamyl-tRNA(Gln) amidotransferase subunit B [EC:6.3.5.6 6.3.5.7]	COG0064	Asp-tRNAAsn/Glu-tRNAGln amidotransferase B subunit (PET112 homolog)	0.000302449
HQN_orf_24807	Leu/Ile/Val-binding protein homolog 5 OS=Brucella abortus biovar 1 (strain 9-941) GN=BruAb2_1129 PE=3 SV=1	27.31	42.7	8	9	9	K01999	livK; branched-chain amino acid transport system substrate-binding protein			0.000291648
HQN_orf_24813	Glutamyl-tRNA(Gln) amidotransferase subunit A OS=Campylobacter lari (strain RM2100 / D67 / ATCC BAA-1060)GN=gatA PE=3 SV=1	26.818	19.8	2	4	2	K02433	gatA; aspartyl-tRNA(Asn)/glutamyl-tRNA(Gln) amidotransferase subunit A [EC:6.3.5.6 6.3.5.7]	COG0154	Asp-tRNAAsn/Glu-tRNAGln amidotransferase A subunit and related amidases	0.000129621
HQN_orf_24825	Chaperone protein ClpB OS=Wolinella succinogenes (strain ATCC 29543 / DSM 1740 / LMG 7466 / NCTC 11488/ FDC 602W) GN=clpB PE=3 SV=1	39.023	20.1	1	5	1	K03695	clpB; ATP-dependent Clp protease ATP-binding subunit ClpB	COG0542	ATPases with chaperone activity, ATP-binding subunit	0.000114544
HQN_orf_24826	Adenylosuccinate synthetase OS=Nautilia profundicola (strain ATCC BAA-1463 / DSM 18972 / AmH) GN=purA PE=3 SV=1	17.1	70.8	14	12	3	K01939	purA; adenylosuccinate synthase [EC:6.3.4.4]	COG0104	Adenylosuccinate synthase	0.000669074
HQN_orf_24827	30S ribosomal protein S7 OS=Nautilia profundicola (strain ATCC BAA-1463 / DSM 18972 / AmH) GN=rpsG PE=3 SV=1	20.096	43.8	18	10	10	K02992	RP-S7; small subunit ribosomal protein S7	COG0049	Ribosomal protein S7	0.000479926
HQN_orf_24832	ATP-citrate synthase OS=Homo sapiens GN=ACLY PE=1 SV=3	14.067	69.1	12	8	1	K01648	ACLY; ATP citrate (pro-S)-lyase [EC:2.3.3.8]	COG0372	Citrate synthase	0.000583295
HQN_orf_24833	ATP-citrate synthase OS=Mus musculus GN=Acly PE=1 SV=1	30.037	52.6	2	9	1	K01648	ACLY; ATP citrate (pro-S)-lyase [EC:2.3.3.8]	COG0045	Succinyl-CoA synthetase, beta subunit	0.000268683
HQN_orf_24864	Septum site-determining protein MinD OS=Helicobacter pylori (strain J99 / ATCC 700824) GN=minD PE=3 SV=1	27.332	13.8	2	2	1	K03609		COG2894	Septum formation inhibitor-activating ATPase	6.65161e-05
HQN_orf_24872	30S ribosomal protein S2 OS=Campylobacter jejuni subsp. jejuni serotype O:23/36 (strain 81-176) GN=rpsB PE=3 SV=1	22.527	44.6	9	10	1	K02967	RP-S2; small subunit ribosomal protein S2	COG0052	Ribosomal protein S2	0.000430843
HQN_orf_24883	Protein-L-isoaspartate O-methyltransferase OS=Helicobacter pylori (strain ATCC 700392 / 26695) GN=pcm PE=3 SV=1	23.404	8.8	3	2	2	K00573		COG2518	Protein-L-isoaspartate carboxylmethyltransferase	8.10999e-05
HQN_orf_2490	Transcriptional regulatory protein QseB OS=Escherichia coli O157:H7 GN=qseB PE=2 SV=1	26.676	10.2	4	2	2			COG0745	Response regulators consisting of a CheY-like receiver domain and a winged-helix DNA-binding domain	6.95673e-05
HQN_orf_24903	3-dehydroquinate synthase OS=Sulfurovum sp. (strain NBC37-1) GN=aroB PE=3 SV=1	33.695	30	4	8	2	K01735	aroB; 3-dehydroquinate synthase [EC:4.2.3.4]	COG0337	3-dehydroquinate synthetase	0.000216652
HQN_orf_24907	tRNA-2-methylthio-N(6)-dimethylallyladenosine synthase OS=Campylobacter hominis (strain ATCC BAA-381/ LMG 19568 / NCTC 13146 / CH001A) GN=miaB PE=3 SV=1	21.909	26.9	3	4	2	K06168		COG0621	2-methylthioadenine synthetase	0.000170401
HQN_orf_2491	Transcription-repair-coupling factor OS=Helicobacter pylori (strain ATCC 700392 / 26695) GN=mfd PE=3 SV=1	111.72	14.6	16	13	3	K03723	mfd; transcription-repair coupling factor (superfamily II helicase) [EC:3.6.4.-]	COG1197	Transcription-repair coupling factor (superfamily II helicase)	0.000102364
HQN_orf_2492	Unclassified Protein	15.077	26.1	1	3	3			COG1664	Integral membrane protein CcmA involved in cell shape determination	0.000183456
HQN_orf_24923	Flagellin A OS=Helicobacter pylori (strain ATCC 700392 / 26695) GN=flaA PE=1 SV=2	20.797	39.9	0	6	2	K02406	fliC; flagellin	COG1344	Flagellin and related hook-associated proteins	0.000252761
HQN_orf_24952	Membrane-bound lytic murein transglycosylase C OS=Serratia proteamaculans (strain 568) GN=mltC PE=3 SV=1	42.741	29.1	5	6	3	K08306		COG0741	Soluble lytic murein transglycosylase and related regulatory proteins (some contain LysM/invasin domains)	0.000128161
HQN_orf_24957	Ribonuclease TTHA0252 OS=Thermus thermophilus (strain HB8 / ATCC 27634 / DSM 579) GN=TTHA0252 PE=1 SV=1	37.269	22	3	6	1	K07576		COG1236	Predicted exonuclease of the beta-lactamase fold involved in RNA processing	0.000146765
HQN_orf_24958	Cyclic di-GMP phosphodiesterase CdpA OS=Vibrio cholerae serotype O1 (strain ATCC 39315 / El Tor Inaba N16961) GN=cdpA PE=1 SV=1	43.95	4.5	2	2	1			COG5001	Predicted signal transduction protein containing a membrane domain, an EAL and a GGDEF domain	4.26002e-05
HQN_orf_24967	50S ribosomal protein L7/L12 OS=Nautilia profundicola (strain ATCC BAA-1463 / DSM 18972 / AmH) GN=rplL PE=3 SV=1	14.33	38.1	1	5	1	K02935	RP-L7; large subunit ribosomal protein L7/L12	COG0222	Ribosomal protein L7/L12	0.000326846
HQN_orf_24985	Cytidylate kinase OS=Caldicellulosiruptor saccharolyticus (strain ATCC 43494 / DSM 8903 / Tp8T 6331)GN=cmk PE=3 SV=1	20.16	7.1	1	1	1	K00945	cmk; CMP/dCMP kinase [EC:2.7.4.25]	COG0283	Cytidylate kinase	4.65205e-05
HQN_orf_25004	30S ribosomal protein S3 OS=Nautilia profundicola (strain ATCC BAA-1463 / DSM 18972 / AmH) GN=rpsC PE=3 SV=1	29.922	56.1	40	17	7	K02982	RP-S3; small subunit ribosomal protein S3	COG0092	Ribosomal protein S3	0.000524017
HQN_orf_25005	50S ribosomal protein L16 OS=Nautilia profundicola (strain ATCC BAA-1463 / DSM 18972 / AmH) GN=rplP PE=3 SV=1	15.165	42.6	1	6	1	K02878	RP-L16; large subunit ribosomal protein L16	COG0197	Ribosomal protein L16/L10E	0.000388863
HQN_orf_25007	DNA polymerase III subunit tau OS=Salmonella typhimurium (strain LT2 / SGSC1412 / ATCC 700720) GN=dnaX PE=3 SV=2	43.532	17.4	1	6	1	K02343	dnaX; DNA polymerase III subunit gamma/tau [EC:2.7.7.7]	COG2812	DNA polymerase III, gamma/tau subunits	0.000128161
HQN_orf_25070	Acetolactate synthase large subunit OS=Buchnera aphidicola subsp. Schizaphis graminum (strain Sg) GN=ilvI PE=3 SV=1	41.082	20.4	11	6	2	K01652	E2.2.1.6L; acetolactate synthase I/II/III large subunit [EC:2.2.1.6]	COG0028	Thiamine pyrophosphate-requiring enzymes [acetolactate synthase, pyruvate dehydrogenase (cytochrome), glyoxylate carboligase, phosphonopyruvate decarboxylase]	0.000128523
HQN_orf_25081	50S ribosomal protein L23 OS=Nautilia profundicola (strain ATCC BAA-1463 / DSM 18972 / AmH) GN=rplW PE=3 SV=1	12.485	24.1	2	2	2	K02892	RP-L23; large subunit ribosomal protein L23	COG0089	Ribosomal protein L23	0.000161337
HQN_orf_25082	50S ribosomal protein L2 OS=Nautilia profundicola (strain ATCC BAA-1463 / DSM 18972 / AmH) GN=rplB PE=3 SV=1	29.286	62.5	39	20	9	K02886	RP-L2; large subunit ribosomal protein L2	COG0090	Ribosomal protein L2	0.000606627
HQN_orf_25090	tRNA uridine 5-carboxymethylaminomethyl modification enzyme MnmG OS=Nitratiruptor sp. (strain SB155-2)GN=mnmG PE=3 SV=1	41.568	26.5	1	9	1	K03495		COG0445	NAD/FAD-utilizing enzyme apparently involved in cell division	0.000192784
HQN_orf_25094	Unclassified Protein	16.528	13.7	1	2	2	K02027				0.000112338
HQN_orf_25100	DNA polymerase III subunit beta OS=Aquifex aeolicus (strain VF5) GN=dnaN PE=3 SV=1	18.958	17	1	2	2	K02338	dnaN; DNA polymerase III subunit beta [EC:2.7.7.7]	COG0592	DNA polymerase sliding clamp subunit (PCNA homolog)	9.97742e-05
HQN_orf_25105	Argininosuccinate synthase OS=Nitratiruptor sp. (strain SB155-2) GN=argG PE=3 SV=1	41.797	60.9	4	22	1	K01940	argG; argininosuccinate synthase [EC:6.3.4.5]	COG0137	Argininosuccinate synthase	0.00047125
HQN_orf_2512	Sensor protein FixL OS=Azorhizobium caulinodans (strain ATCC 43989 / DSM 5975 / JCM 20966 / NBRC 14845/ NCIMB 13405 / ORS 571) GN=fixL PE=3 SV=1	28.714	6.3	1	1	1			COG4191	Signal transduction histidine kinase regulating C4-dicarboxylate transport system	3.22674e-05
HQN_orf_25138	Methionine--tRNA ligase OS=Helicobacter pylori (strain ATCC 700392 / 26695) GN=metG PE=3 SV=1	11.259	57.7	1	4	1	K01874	MARS; methionyl-tRNA synthetase [EC:6.1.1.10]	COG0143	Methionyl-tRNA synthetase	0.00035269
HQN_orf_25139	Unclassified Protein	33.813	10.4	4	3	3	K01772	hemH; protoporphyrin/coproporphyrin ferrochelatase [EC:4.99.1.1 4.99.1.9]	COG0770	UDP-N-acetylmuramyl pentapeptide synthase	8.4567e-05
HQN_orf_25140	Phosphoribosylformylglycinamidine cyclo-ligase OS=Pseudoalteromonas haloplanktis (strain TAC 125) GN=purM PE=3 SV=1	36.602	57.9	25	19	5	K01933	purM; phosphoribosylformylglycinamidine cyclo-ligase [EC:6.3.3.1]	COG0150	Phosphoribosylaminoimidazole (AIR) synthetase	0.00045593
HQN_orf_25153	V-type ATP synthase alpha chain OS=Aeropyrum pernix (strain ATCC 700893 / DSM 11879 / JCM 9820 / NBRC 100138 / K1) GN=atpA PE=3 SV=2	33.015	5.9	1	1	1	K02117	ATPVA; V/A-type H+/Na+-transporting ATPase subunit A [EC:7.1.2.2 7.2.2.1]			2.79809e-05
HQN_orf_25156	Flagellar protein FliL OS=Aquifex aeolicus (strain VF5) GN=fliL PE=3 SV=1	22.026	11.1	1	1	1	K02415		COG1580	Flagellar basal body-associated protein	4.18941e-05
HQN_orf_2517	Unclassified Protein	13.048	35.2	1	3	2					0.000218736
HQN_orf_25196	Bifunctional homocysteine S-methyltransferase/5,10-methylenetetrahydrofolate reductase OS=Bacillus subtilis(strain 168) GN=yitJ PE=2 SV=1	32.111	19.6	2	3	1			COG0685	5,10-methylenetetrahydrofolate reductase	8.48825e-05
HQN_orf_25197	Unclassified Protein	10.562	26.8	0	2	1			COG1765	Predicted redox protein, regulator of disulfide bond formation	0.000191971
HQN_orf_25199	Plasminogen-binding protein PgbA OS=Helicobacter pylori (strain J99 / ATCC 700824) GN=pgbA PE=3 SV=1	27.304	10.1	1	2	1			COG2863	Cytochrome c553	6.89349e-05
HQN_orf_25205	Protein CapI OS=Staphylococcus aureus GN=capI PE=3 SV=1	28.571	40.8	1	9	1	K08679	E5.1.3.6; UDP-glucuronate 4-epimerase [EC:5.1.3.6]	COG0451	Nucleoside-diphosphate-sugar epimerases	0.000287956
HQN_orf_25206	Protein CapL OS=Staphylococcus aureus GN=capL PE=3 SV=1	14.172	25.2	4	3	2	K02474	wbpO; UDP-N-acetyl-D-galactosamine dehydrogenase [EC:1.1.1.-]	COG0677	UDP-N-acetyl-D-mannosaminuronate dehydrogenase	0.000210634
HQN_orf_25226	Unclassified Protein	17.294	9.5	1	1	1	K02982	RP-S3; small subunit ribosomal protein S3			5.45528e-05
HQN_orf_25229	Isocitrate dehydrogenase [NADP] OS=Azotobacter vinelandii GN=icd PE=1 SV=5	18.076	63.6	13	12	6	K00031	IDH1; isocitrate dehydrogenase [EC:1.1.1.42]	COG2838	Monomeric isocitrate dehydrogenase	0.000631903
HQN_orf_25230	23S rRNA (guanosine-2'-O-)-methyltransferase RlmB OS=Neisseria meningitidis serogroup A / serotype 4A(strain Z2491) GN=rlmB PE=3 SV=2	27.018	31.7	2	5	3	K03218		COG0566	rRNA methylases	0.000168507
HQN_orf_25238	Serine--tRNA ligase OS=Nautilia profundicola (strain ATCC BAA-1463 / DSM 18972 / AmH) GN=serS PE=3 SV=1	35.926	37.5	5	12	3	K01875	SARS; seryl-tRNA synthetase [EC:6.1.1.11]	COG0172	Seryl-tRNA synthetase	0.000313773
HQN_orf_25247	Unclassified Protein	32.781	4.2	0	1	1					2.82942e-05
HQN_orf_25250	Unclassified Protein	38.256	52.4	21	18	9			COG4773	Outer membrane receptor for ferric coprogen and ferric-rhodotorulic acid	0.00040382
HQN_orf_25260	Carboxynorspermidine synthase OS=Vibrio cholerae serotype O1 (strain ATCC 39315 / El Tor Inaba N16961)GN=VC_1624 PE=1 SV=1	32.046	32.5	8	6	5	K00290	LYS1; saccharopine dehydrogenase (NAD+, L-lysine forming) [EC:1.5.1.7]	COG1748	Saccharopine dehydrogenase and related proteins	0.000173653
HQN_orf_25262	Glutamyl-tRNA(Gln) amidotransferase subunit A OS=Sulfurihydrogenibium sp. (strain YO3AOP1) GN=gatA PE=3 SV=1	27.746	9.2	2	2	2	K02433	gatA; aspartyl-tRNA(Asn)/glutamyl-tRNA(Gln) amidotransferase subunit A [EC:6.3.5.6 6.3.5.7]	COG0154	Asp-tRNAAsn/Glu-tRNAGln amidotransferase A subunit and related amidases	6.26681e-05
HQN_orf_25264	Fumarate hydratase class I, anaerobic OS=Escherichia coli (strain K12) GN=fumB PE=1 SV=2	13.821	59.5	16	9	1	K01678	E4.2.1.2AB; fumarate hydratase subunit beta [EC:4.2.1.2]	COG1838	Tartrate dehydratase beta subunit/Fumarate hydratase class I, C-terminal domain	0.000631903
HQN_orf_25265	Succinate--CoA ligase [ADP-forming] subunit beta OS=Nautilia profundicola (strain ATCC BAA-1463 / DSM 18972 / AmH) GN=sucC PE=3 SV=1	28.356	58	87	18	14	K01903	sucC; succinyl-CoA synthetase beta subunit [EC:6.2.1.5]	COG0045	Succinyl-CoA synthetase, beta subunit	0.000573492
HQN_orf_25284	Ribosome-binding ATPase YchF OS=Haemophilus influenzae (strain ATCC 51907 / DSM 11121 / KW20 / Rd) GN=ychF PE=1 SV=2	40.086	47.3	25	16	1	K06942		COG0012	Predicted GTPase, probable translation factor	0.000358951
HQN_orf_25299	Phosphoglycerate kinase OS=Nautilia profundicola (strain ATCC BAA-1463 / DSM 18972 / AmH) GN=pgk PE=3 SV=1	17.791	34.1	2	4	2	K00927	PGK; phosphoglycerate kinase [EC:2.7.2.3]	COG0126	3-phosphoglycerate kinase	0.000207749
HQN_orf_25311	Phosphate transport system permease protein PstC OS=Pasteurella multocida (strain Pm70) GN=pstC PE=3 SV=1	37.324	12.4	9	4	4	K02037	pstC; phosphate transport system permease protein	COG0573	ABC-type phosphate transport system, permease component	9.19132e-05
HQN_orf_25330	Biotin carboxyl carrier protein of acetyl-CoA carboxylase OS=Nostoc sp. (strain PCC 7120 / SAG 25.82/ UTEX 2576) GN=accB PE=1 SV=2	18.617	16.7	3	2	1	K02160	accB; acetyl-CoA carboxylase biotin carboxyl carrier protein	COG0511	Biotin carboxyl carrier protein	9.72159e-05
HQN_orf_25331	dCTP deaminase OS=Nautilia profundicola (strain ATCC BAA-1463 / DSM 18972 / AmH) GN=dcd PE=3 SV=1	10.858	28.1	2	2	1	K01494	dcd; dCTP deaminase [EC:3.5.4.13]	COG0717	Deoxycytidine deaminase	0.000196957
HQN_orf_25351	Unclassified Protein	16.673	21.8	2	2	2	K03006	RPB1; DNA-directed RNA polymerase II subunit RPB1 [EC:2.7.7.6]			0.000122304
HQN_orf_25352	UDP-glucose 6-dehydrogenase OS=Escherichia coli (strain K12) GN=ugd PE=1 SV=1	25.184	32.1	1	8	0	K00012	UGDH; UDPglucose 6-dehydrogenase [EC:1.1.1.22]	COG1004	Predicted UDP-glucose 6-dehydrogenase	0.000294479
HQN_orf_25374	Aspartokinase OS=Helicobacter pylori (strain J99 / ATCC 700824) GN=lysC PE=3 SV=1	36.924	28.1	1	7	1	K00928	lysC; aspartate kinase [EC:2.7.2.4]	COG0527	Aspartokinases	0.000164334
HQN_orf_25375	Unclassified Protein	37.74	7	2	2	2					4.32071e-05
HQN_orf_25377	Thioredoxin reductase OS=Helicobacter pylori (strain J99 / ATCC 700824) GN=trxB PE=3 SV=1	25.837	36.6	4	6	1	K00384	trxB; thioredoxin reductase (NADPH) [EC:1.8.1.9]	COG0492	Thioredoxin reductase	0.000206805
HQN_orf_25381	Unclassified Protein	28.511	3.8	0	1	1			COG1195	Recombinational DNA repair ATPase (RecF pathway)	3.1334e-05
HQN_orf_25387	Unclassified Protein	13.598	32.2	7	5	5	K00645	fabD; [acyl-carrier-protein] S-malonyltransferase [EC:2.3.1.39]	COG0331	(acyl-carrier-protein) S-malonyltransferase	0.000368099
HQN_orf_25392	ATP-dependent protease ATPase subunit HslU OS=Helicobacter pylori (strain J99 / ATCC 700824) GN=hslU PE=3 SV=1	40.595	41.7	5	14	2	K03667		COG1220	ATP-dependent protease HslVU (ClpYQ), ATPase subunit	0.000313156
HQN_orf_25406	dTDP-4-dehydrorhamnose reductase OS=Aggregatibacter actinomycetemcomitans GN=rmlD PE=1 SV=1	34.566	9.6	2	2	2	K00067	rfbD; dTDP-4-dehydrorhamnose reductase [EC:1.1.1.133]	COG1091	dTDP-4-dehydrorhamnose reductase	5.34003e-05
HQN_orf_25409	Unclassified Protein	6.8758	21.7	0	1	1			COG0399	Predicted pyridoxal phosphate-dependent enzyme apparently involved in regulation of cell wall biogenesis	0.000180544
HQN_orf_25414	33 kDa chaperonin OS=Aquifex aeolicus (strain VF5) GN=hslO PE=3 SV=1	32.653	8	1	2	2	K04083		COG1281	Disulfide bond chaperones of the HSP33 family	5.3779e-05
HQN_orf_25429	Modification methylase EcaI OS=Enterobacter cloacae GN=ecaIM PE=3 SV=1	43.11	5.1	2	2	2	K07316		COG2189	Adenine specific DNA methylase Mod	4.33305e-05
HQN_orf_25433	DNA-directed RNA polymerase subunit beta' OS=Campylobacter lari (strain RM2100 / D67 / ATCC BAA-1060)GN=rpoC PE=3 SV=1	36.014	44.6	2	13	1	K03046	rpoC; DNA-directed RNA polymerase subunit beta' [EC:2.7.7.6]	COG0086	DNA-directed RNA polymerase, beta' subunit/160 kD subunit	0.000321097
HQN_orf_25444	Anthranilate synthase component 1 OS=Aquifex aeolicus (strain VF5) GN=trpE PE=3 SV=1	28.834	34.5	1	6	1	K01657	trpE; anthranilate synthase component I [EC:4.1.3.27]	COG0147	Anthranilate/para-aminobenzoate synthases component I	0.000189571
HQN_orf_25452	Probable 2,3-bisphosphoglycerate-independent phosphoglycerate mutase OS=Aquifex aeolicus (strain VF5)GN=apgM PE=3 SV=1	14.91	9.4	1	1	1	K15635	apgM; 2,3-bisphosphoglycerate-independent phosphoglycerate mutase [EC:5.4.2.12]	COG3635	Predicted phosphoglycerate mutase, AP superfamily	6.31903e-05
HQN_orf_25462	Unclassified Protein	12.327	27.9	2	2	2					0.000163072
HQN_orf_25463	Unclassified Protein	12.097	10.4	0	1	1					8.61686e-05
HQN_orf_25490	DNA-directed RNA polymerase subunit beta OS=Nitratiruptor sp. (strain SB155-2) GN=rpoB PE=3 SV=1	40.857	13	1	3	1	K03043	rpoB; DNA-directed RNA polymerase subunit beta [EC:2.7.7.6]	COG0085	DNA-directed RNA polymerase, beta subunit/140 kD subunit	6.5182e-05
HQN_orf_255	Unclassified Protein	25.076	13.2	3	3	3			COG4577	Carbon dioxide concentrating mechanism/carboxysome shell protein	0.000108326
HQN_orf_25512	4-hydroxy-tetrahydrodipicolinate synthase OS=Nitratiruptor sp. (strain SB155-2) GN=dapA PE=3 SV=1	20.885	28.9	4	4	0	K01714	dapA; 4-hydroxy-tetrahydrodipicolinate synthase [EC:4.3.3.7]	COG0329	Dihydrodipicolinate synthase/N-acetylneuraminate lyase	0.000173322
HQN_orf_25518	Chaperone SurA OS=Nitrosococcus oceani (strain ATCC 19707 / BCRC 17464 / NCIMB 11848 / C-107) GN=surA PE=3 SV=1	41.637	2.7	0	1	1	K03771		COG0760	Parvulin-like peptidyl-prolyl isomerase	2.17273e-05
HQN_orf_25530	Protein translocase subunit SecA OS=Sulfurovum sp. (strain NBC37-1) GN=secA PE=3 SV=1	35.315	35.5	3	12	2	K03070	secA; preprotein translocase subunit SecA [EC:7.4.2.8]	COG0653	Preprotein translocase subunit SecA (ATPase, RNA helicase)	0.000321534
HQN_orf_25533	Adenosylhomocysteinase OS=Aquifex aeolicus (strain VF5) GN=ahcY PE=3 SV=1	30.034	19.9	1	3	1	K01251	E3.3.1.1; adenosylhomocysteinase [EC:3.3.1.1]	COG0499	S-adenosylhomocysteine hydrolase	8.99151e-05
HQN_orf_25552	Probable chromosome-partitioning protein ParB OS=Helicobacter pylori (strain ATCC 700392 / 26695) GN=parB PE=1 SV=1	20.614	8.2	1	1	1	K03497		COG1475	Predicted transcriptional regulators	4.62368e-05
HQN_orf_25561	Unclassified Protein	20.348	16.7	1	1	1					4.35795e-05
HQN_orf_25571	Cysteine--tRNA ligase OS=Nitratiruptor sp. (strain SB155-2) GN=cysS PE=3 SV=1	33.423	46.2	21	15	7	K01883	CARS; cysteinyl-tRNA synthetase [EC:6.1.1.16]	COG0215	Cysteinyl-tRNA synthetase	0.000418171
HQN_orf_25573	UvrABC system protein B OS=Wolinella succinogenes (strain ATCC 29543 / DSM 1740 / LMG 7466 / NCTC 11488/ FDC 602W) GN=uvrB PE=3 SV=1	42.049	24.3	11	8	7	K03702	uvrB; excinuclease ABC subunit B	COG0556	Helicase subunit of the DNA excision repair complex	0.000174318
HQN_orf_25577	3-deoxy-manno-octulosonate cytidylyltransferase, mitochondrial OS=Arabidopsis thaliana GN=KDSB PE=1 SV=1	41.669	16.6	6	5	5	K00979	kdsB; 3-deoxy-manno-octulosonate cytidylyltransferase (CMP-KDO synthetase) [EC:2.7.7.38]	COG1212	CMP-2-keto-3-deoxyoctulosonic acid synthetase	0.000108949
HQN_orf_25578	Type III restriction-modification system StyLTI enzyme mod OS=Salmonella typhimurium (strain LT2 / SGSC1412/ ATCC 700720) GN=mod PE=3 SV=2	42.041	4.9	2	2	1	K07316		COG5616	Predicted integral membrane protein	4.35795e-05
HQN_orf_2558	FKBP-type peptidyl-prolyl cis-trans isomerase SlyD OS=Helicobacter pylori (strain J99 / ATCC 700824)GN=slyD PE=3 SV=1	20.175	61.6	76	11	11	K03775		COG1047	FKBP-type peptidyl-prolyl cis-trans isomerases 2	0.000484949
HQN_orf_25581	ATP synthase subunit alpha OS=Wolinella succinogenes (strain ATCC 29543 / DSM 1740 / LMG 7466 / NCTC 11488 / FDC 602W) GN=atpA PE=3 SV=1	34.184	51.9	31	17	1	K02111	ATPF1A; F-type H+/Na+-transporting ATPase subunit alpha [EC:7.1.2.2 7.2.2.1]	COG0056	F0F1-type ATP synthase, alpha subunit	0.000442984
HQN_orf_25583	Unclassified Protein	8.4145	26.7	5	1	1	K00265	gltB; glutamate synthase (NADPH) large chain [EC:1.4.1.13]	COG0070	Glutamate synthase domain 3	0.000133032
HQN_orf_25586	Universal stress protein Aq_178 OS=Aquifex aeolicus (strain VF5) GN=aq_178 PE=1 SV=1	17.106	8.5	1	1	1					5.61692e-05
HQN_orf_2559	Malonyl CoA-acyl carrier protein transacylase OS=Staphylococcus aureus (strain MRSA252) GN=fabD PE=3 SV=1	35.338	33.6	21	10	10	K00645	fabD; [acyl-carrier-protein] S-malonyltransferase [EC:2.3.1.39]	COG0331	(acyl-carrier-protein) S-malonyltransferase	0.000252761
HQN_orf_25594	Cysteine--tRNA ligase OS=Nitratiruptor sp. (strain SB155-2) GN=cysS PE=3 SV=1	35.799	29.4	1	9	2	K01883	CARS; cysteinyl-tRNA synthetase [EC:6.1.1.16]	COG0215	Cysteinyl-tRNA synthetase	0.000233718
HQN_orf_25597	NDP-N-acetyl-D-galactosaminuronic acid dehydrogenase OS=Ralstonia solanacearum (strain GMI1000) GN=epsD PE=3 SV=1	9.579	37.8	2	2	1	K02472	wecC; UDP-N-acetyl-D-mannosaminuronic acid dehydrogenase [EC:1.1.1.336]	COG0677	UDP-N-acetyl-D-mannosaminuronate dehydrogenase	0.000213601
HQN_orf_2560	Probable glutamine-dependent NAD(+) synthetase OS=Thermotoga maritima (strain ATCC 43589 / MSB8 / DSM 3109 / JCM 10099) GN=nadE2 PE=3 SV=1	30.345	25.2	5	5	5			COG0388	Predicted amidohydrolase	0.000150453
HQN_orf_25601	Transcription elongation factor GreA OS=Nautilia profundicola (strain ATCC BAA-1463 / DSM 18972 / AmH)GN=greA PE=3 SV=1	20.214	15.9	2	3	2	K03624		COG0782	Transcription elongation factor	0.00013871
HQN_orf_2561	Aminodeoxyfutalosine nucleosidase OS=Campylobacter jejuni subsp. jejuni serotype O:2 (strain ATCC 700819/ NCTC 11168) GN=pfs PE=1 SV=1	27.656	27.3	6	4	3	K18284	adenosylhomocysteine/aminodeoxyfutalosine nucleosidase [EC:3.2.2.9 3.2.2.30]	COG0775	Nucleoside phosphorylase	0.000131305
HQN_orf_25616	2-iminobutanoate/2-iminopropanoate deaminase OS=Bacillus subtilis (strain 168) GN=yabJ PE=1 SV=3	13.307	14.5	2	1	1	K09022		COG0251	Putative translation initiation inhibitor, yjgF family	7.22175e-05
HQN_orf_25618	Ribosome-binding ATPase YchF OS=Haemophilus influenzae (strain ATCC 51907 / DSM 11121 / KW20 / Rd) GN=ychF PE=1 SV=2	36.148	42.2	4	11	1	K06942		COG0012	Predicted GTPase, probable translation factor	0.000277114
HQN_orf_2562	Unclassified Protein	42.041	21.5	8	6	6	K03701	uvrA; excinuclease ABC subunit A			0.000131875
HQN_orf_25655	Transcription termination/antitermination protein NusA OS=Helicobacter pylori (strain ATCC 700392 /26695) GN=nusA PE=3 SV=1	35.633	21.1	6	6	3	K02600		COG0195	Transcription elongation factor	0.000151657
HQN_orf_25663	Unclassified Protein	15.104	21	2	2	2					0.000126381
HQN_orf_25698	Unclassified Protein	35.446	25.6	4	4	4	K06076		COG2067	Long-chain fatty acid transport protein	9.56825e-05
HQN_orf_25719	ATP-dependent zinc metalloprotease FtsH OS=Helicobacter felis (strain ATCC 49179 / NCTC 12436 / CS1)GN=ftsH PE=3 SV=1	28.855	22.5	3	4	3	K03798		COG0465	ATP-dependent Zn proteases	0.000122304
HQN_orf_25726	Unclassified Protein	14.441	33.6	1	3	1			COG3706	Response regulator containing a CheY-like receiver domain and a GGDEF domain	0.000208702
HQN_orf_25730	Alanine--tRNA ligase OS=Nitratiruptor sp. (strain SB155-2) GN=alaS PE=3 SV=1	39.183	8.2	1	4	1	K01872	AARS; alanyl-tRNA synthetase [EC:6.1.1.7]	COG0013	Alanyl-tRNA synthetase	9.39051e-05
[truncated: 3,310 more rows]

## Sheet: 2018-BQ identified proteins
Protein accession	Protein description	Mol. weight [kDa]	Sequence coverage [%]	MS/MS Counts	Peptides	Unique peptides	KEGG KO No.	KEGG Gene	COG NO.	COG description	NSAF
[truncated: 6,287 more rows]

## Sheet: 2019-BQ identified proteins
Protein accession	Protein description	Mol. weight [kDa]	Sequence coverage [%]	MS/MS Counts	Peptides	Unique peptides	KEGG KO No.	KEGG Gene	COG NO.	COG description	NSAF
[truncated: 7,559 more rows]
