# Supplementary material for: Genome-centric insight into metabolically active microbial population in shallow-sea hydrothermal vents
Source: Microbiome. 2022 Oct 14;10:170. doi: 10.1186/s40168-022-01351-7 (PMC9563475; doi:10.1186/s40168-022-01351-7)
Supplement: Supplementary file 9 — Additional file 8: Table S7. Genomic and proteomic information of 20 MAGs recovered in this study. [file 40168_2022_1351_MOESM8_ESM.xlsx]

## Sheet: Sheet1
Table S7 Genomic and proteomic information of 20 MAGs recovered in this study. Counts of amino acid sequence and homologous proteins assigned to each MAG in each metaproteome were shown.
Recovered MAGs	Amino acid sequences	Detected homologous proteins (peptides)
		2018BQ	2018HQ	2019BQ
bin2017-1 (Hippeaceae)	1596	291 (2424)		61 (789)
bin2017-2 (Mesoaciditogaceae)	1866	189 (1598)
bin2017-3 (Thiomicrospiraceae)	1955	529 (3934)	163 (1428)	1160 (9812)
bin2017-4 (Nautiliaceae)	1152	949 (8290)	1440 (12586)	750 (5334)
bin2017-5 (Aquificales)	1012		197 (1253)
bin2018-1 (Aquificales)	1055		215 (1261)	307 (2236)
bin2018-2 (Mesoaciditogaceae)	1751	185 (1566)
bin2018-3 (Caldisericaceae)	1431	192 (1312)		25 (305)
bin2018-4 (Caldisericaceae)	1227	194 (1277)		25 (243)
bin2018-5 (Nautiliaceae)	1332	1279 (10398)	497 (4688)	504 (3534)
bin2018-6 (Nautiliaceae)	1152	1040 (8853)	339 (3393)	291 (2148)
bin2018-7 (Hippeaceae)	1575	327 (2179)		69 (935)
bin2018-8 (Thermococcaceae)	1704	9 (133)	35 (177)	32 (148)
bin2018-9 (Thiomicrospiraceae)	1847	523 (3864)	161 (1382)	1153 (9684)
bin2019-1 (Sulfurovaceae)	1627			65 (319)
bin2019-2 (Thiomicrospiraceae)	1731	180 (2608)	174 (2127)	145 (1505)
bin2019-3 (Desulfurococcales)	1165		150 (1284)	1085 (9244)
bin2019-4 (Acidilobaceae)	1455		6 (57)	43 (237)
bin2019-5 (Sulfurovaceae)	1732			40 (199)
bin2019-6 (Acidilobaceae)	1555			165 (1570)
