# Supplementary material for: Genome-centric insight into metabolically active microbial population in shallow-sea hydrothermal vents
Source: Microbiome. 2022 Oct 14;10:170. doi: 10.1186/s40168-022-01351-7 (PMC9563475; doi:10.1186/s40168-022-01351-7)
Supplement: Supplementary file 11 — Additional file 10: Table S9. The number of different types of hydrogenase and sulfide quinone oxidoreductase (sqr) in microbial genomes. [file 40168_2022_1351_MOESM10_ESM.xlsx]

## Sheet: Sheet2
Table S9 The nubmer of different types of hydrogenase and sulfide quinone oxidoreductase (sqr) in microbial genomes
IMG Genome ID	Organism name	Fe-Fe hydrogenase	Ni-Fe hydrogenase group 1	Ni-Fe hydrogenase group 2	Ni-Fe hydrogenase group 3	Ni-Fe hydrogenase group 4	sqr group 1	sqr group 2	sqr group 3	sqr group 4	sqr group 5	sqr group 6
646564501	Aciduliprofundum boonei T469	0	0	0	0	1	0	0	0	0	0	0
2554235461	Aeropyrum camini SY1, JCM 12091	0	0	0	0	0	0	0	2	0	0	0
646311904	Ammonifex degensii KC4	3	2	0	1	0	0	0	0	0	0	0
637000010	Aquifex aeolicus VF5	0	2	1	0	0	1	1	1	1	1	1
638154502	Archaeoglobus fulgidus VC-16, DSM 4304	0	1	0	1	0	0	0	1	0	0	0
646311906	Archaeoglobus profundus Av18, DSM 5631	0	1	0	1	0	0	0	0	0	0	0
2504136002	Archaeoglobus veneficus SNP6, DSM 11195	0	1	0	2	0	0	0	0	0	0	0
2751185666	Caldimicrobium thiodismutans TF1	0	1	0	0	0	0	0	0	0	0	0
649633026	Calditerrivibrio nitroreducens Yu37-1, DSM 19672	0	1	0	0	0	0	0	0	0	0	0
2718218154	Caldithrix abyssi LF13, DSM 13497	2	1	0	2	0	0	0	1	1	0	0
641228483	Caldivirga maquilingensis IC-167	0	0	0	0	0	0	0	3	0	0	0
637000060	Carboxydothermus hydrogenoformans Z-2901	0	1	0	0	1	0	0	0	0	0	0
637000073	Chlorobaculum tepidum TLS	0	1	0	1	0	0	0	0	0	0	1
2513020047	Desulfurococcus fermentans Z-1312, DSM 16532	0	0	0	0	2	0	0	0	0	0	0
643348540	Desulfurococcus kamchatkensis 1221n	0	0	0	0	0	0	0	0	0	0	0
649633040	Desulfurococcus mucosus 07/1, DSM 2162	0	0	0	0	0	0	0	0	0	0	0
646564534	Ferroglobus placidus AEDII12DO, DSM 10642	0	1	0	1	0	0	0	1	0	0	0
2504136000	Hippea maritima MH2, DSM 10411	0	1	0	0	1	0	0	0	0	0	0
637000325	Hydrogenovibrio crunogenus XCL-2	0	1	0	0	0	1	0	0	0	0	1
2571042363	Hydrogenovibrio sp. MA2-6	0	1	1	0	0	1	0	0	0	0	1
2576861815	Hydrogenovibrio sp. Milos-T1	0	0	0	0	0	1	0	0	0	1	1
2836772259	Hydrogenovibrio thermophilus JR-2	0	0	0	0	0	1	0	0	0	0	1
2513237218	Ignavibacterium album Mat9-16, JCM 16511	1	0	0	0	0	0	0	0	1	1	0
640753029	Ignicoccus hospitalis KIN4/I, DSM 18386	0	1	0	0	0	0	0	2	0	0	0
2775506848	Kyrpidia spormannii EA-1	0	0	1	0	0	0	0	1	1	0	0
646564511	Kyrpidia tusciae T2, DSM 2912	0	0	2	0	0	0	0	0	1	0	0
2775507268	Lebetimonas sp. JH292	1	1	1	0	3	0	0	0	1	0	0
2775507267	Lebetimonas sp. JH369	1	1	1	0	4	0	0	0	1	0	0
2775507285	Lebetimonas sp. JS032	2	1	1	0	3	0	0	0	1	0	0
2775507283	Lebetimonas sp. JS085	1	1	1	0	3	0	0	0	1	0	0
2775507260	Lebetimonas sp. JS138	1	1	1	0	3	0	0	0	1	0	0
2022827000	Leptolyngbya sp. JSC-1	0	0	0	0	0	0	0	0	0	0	0
650716051	Metallosphaera cuprina Ar-4	0	0	0	0	0	1	0	3	0	1	0
640427120	Metallosphaera sedula DSM 5348	0	1	2	0	0	1	0	3	0	1	0
638154507	Methanopyrus kandleri AV19	0	1	0	3	1	0	0	0	0	0	0
649633067	Methanothermus fervidus V24S, DSM 2088	0	0	0	2	0	0	0	0	0	0	0
650716056	Methanotorris igneus Kol5, DSM 5666	0	0	0	3	2	0	0	0	0	0	0
2630968620	Muricauda lutaonensis CC-HSB-11	0	0	0	0	0	1	0	0	0	0	0
643692029	Nautilia profundicola Am-H	0	2	1	0	3	0	0	0	0	0	0
2836927353	Nautilia sp. PV-1	0	2	1	0	3	0	0	0	1	0	1
649633076	Nitratifractor salsuginis E9I37-1, DSM 16511	0	1	1	0	0	0	1	0	1	0	1
640753037	Nitratiruptor sp. SB155-2	0	1	1	0	1	0	1	0	1	0	1
639633005	Paenarthrobacter aurescens TC1	0	0	0	0	0	0	2	0	0	0	0
2509276061	Pleurocapsa minor PCC 7327	0	0	0	0	0	1	0	0	0	0	0
638154513	Pyrobaculum aerophilum IM2	0	0	0	0	0	0	0	3	0	0	0
640427135	Pyrobaculum arsenaticum PZ6, DSM 13514	0	1	0	0	0	0	0	3	0	0	0
640069326	Pyrobaculum calidifontis JCM 11548	0	1	0	0	0	0	0	4	0	0	0
2511231117	Pyrobaculum ferrireducens 1860	0	0	0	0	0	0	0	4	0	0	0
641522657	Pyrobaculum neutrophilum V24Sta	0	1	0	0	0	0	0	0	0	0	0
2512047039	Pyrobaculum oguniense TE7, DSM 13380	0	1	0	0	0	0	0	4	0	0	0
2636415462	Pyrobaculum sp. WP30	0	0	0	0	0	0	0	2	0	0	0
2811995048	Pyrodictium delaneyi hulk	0	1	0	1	1	0	0	2	0	0	0
2773858058	Pyrodictium delaneyi Su06	0	1	0	1	1	0	0	2	0	0	0
2505679005	Pyrolobus fumarii 1A, DSM 11204	0	1	0	1	0	0	0	0	0	0	0
646564573	Staphylothermus hellenicus P8, DSM 12710	0	0	0	0	0	0	0	0	0	0	0
640069332	Staphylothermus marinus F1, DSM 3639	0	0	0	0	0	0	0	0	0	0	0
2510917010	Sulfobacillus acidophilus TPY	0	1	1	0	2	0	0	2	0	6	0
643692050	Sulfurihydrogenibium azorense Az-Fu1	0	1	1	1	0	0	0	0	1	0	1
642555165	Sulfurihydrogenibium sp. YO3AOP1	0	0	0	0	0	0	0	0	1	0	1
648028058	Sulfurimonas autotrophica OK10, DSM 16294	0	1	0	0	0	0	1	0	1	1	1
638154519	Sulfurisphaera tokodaii 7	0	0	0	0	0	1	0	3	0	1	0
2648501445	Sulfurovum lithotrophicum ATCC BAA-797	0	0	0	0	1	0	3	0	1	0	1
640753056	Sulfurovum sp. NBC37-1	0	2	1	0	1	0	4	0	1	0	1
637000312	Synechococcus sp. JA-2-3B'a(2-13)	0	0	0	0	0	0	0	0	0	0	0
637000313	Synechococcus sp. JA-3-3Ab	0	0	0	0	0	0	0	0	0	0	0
2841155221	Thermoanaerobacter ethanolicus JW 200	2	0	0	0	0	0	0	0	0	0	0
646564579	Thermoanaerobacter italicus Ab9, DSM 9252	1	0	0	0	0	0	0	0	0	0	0
646564580	Thermoanaerobacter mathranii mathranii A3, DSM 11426	2	0	0	0	0	0	0	0	0	0	0
641522655	Thermoanaerobacter pseudethanolicus 39E, ATCC 33223	2	0	0	0	0	0	0	0	0	0	0
637000318	Thermoanaerobacter tengcongensis MB4	1	0	0	0	2	0	0	0	0	0	0
2504756058	Thermoanaerobacter wiegelii Rt8.B1	3	0	0	0	1	0	0	0	0	0	0
2519103102	Thermoanaerobacterium saccharolyticum JW/SL-YS485, DSM 8691	4	0	0	0	1	0	0	0	0	0	0
650716095	Thermoanaerobacterium xylanolyticum LX-11, DSM 7097	3	0	0	0	0	0	0	0	0	0	0
2684622511	Thermococcus barophilus CH5	0	0	0	2	5	0	0	0	0	0	0
650716096	Thermococcus barophilus MP, DSM 11836	0	0	0	0	2	0	0	0	0	0	0
2758568026	Thermococcus barossii SHCK-94	0	0	0	0	2	0	0	0	0	0	0
2773857858	Thermococcus celer Vu 13	0	0	0	0	1	0	0	0	0	0	0
2758568020	Thermococcus chitonophagus GC74	0	0	0	0	2	0	0	0	0	0	0
2518645553	Thermococcus cleftensis CL1	0	0	0	1	1	0	0	0	0	0	0
2636415503	Thermococcus eurythermalis A501	0	0	0	1	3	0	0	0	0	0	0
644736411	Thermococcus gammatolerans EJ3	0	0	0	1	1	0	0	1	0	0	0
2758568023	Thermococcus gorgonarius W-12	0	0	0	0	2	0	0	0	0	0	0
2681812990	Thermococcus guaymasensis DSM 11113	0	0	0	1	3	0	0	0	0	0	0
638154520	Thermococcus kodakarensis KOD1	0	0	0	0	1	0	0	0	0	0	0
2513237398	Thermococcus litoralis DSM 5473	0	0	0	0	3	0	0	0	0	0	0
2565956587	Thermococcus nautili 30-1 (unscreened)	0	0	0	1	2	0	0	0	0	0	0
643348580	Thermococcus onnurineus NA1	0	0	0	1	2	0	0	0	0	0	0
2758568025	Thermococcus pacificus P-4	0	0	0	1	2	0	0	0	0	0	0
2558860254	Thermococcus paralvinellae ES1	0	0	0	2	5	0	0	0	0	0	0
2687453162	Thermococcus peptonophilus OG-1	0	0	0	0	2	0	0	0	0	0	0
2687453428	Thermococcus piezophilus CDGS	0	0	0	1	3	0	0	0	0	0	0
2758568027	Thermococcus profundus DT 5432	0	0	0	0	1	0	0	1	0	0	0
2758568021	Thermococcus radiotolerans EJ2	0	0	0	0	2	0	0	0	0	0	0
2758568024	Thermococcus siculi RG-20	0	0	0	0	2	0	0	0	0	0	0
2684622610	Thermococcus sp. 2319x1	0	0	0	0	2	0	0	0	0	0	0
650716097	Thermococcus sp. 4557	0	0	0	1	2	0	0	0	0	0	0
2511231053	Thermococcus sp. AM4	0	0	0	0	3	0	0	1	0	0	0
2775506963	Thermococcus sp. EXT12c	0	0	0	0	3	0	0	1	0	0	0
2758568029	Thermococcus sp. P6	0	0	0	0	1	0	0	0	0	0	0
2773858064	Thermococcus thioreducens OGL-20P	0	0	0	0	2	0	0	0	0	0	0
646564582	Thermocrinis albus HI 11/12, DSM 14484	0	2	2	0	0	1	0	0	0	0	0
2512875013	Thermocrinis ruber DSM 23557	0	1	2	0	0	1	0	0	0	0	0
2505119042	Thermodesulfatator indicus CIR29812, DSM 15286	4	1	0	1	0	0	0	0	0	0	0
2588253728	Thermodesulfobacterium commune DSM 2178	1	1	0	1	1	0	0	0	0	0	0
2506520012	Thermodesulfobacterium geofontis OPF15	0	1	0	0	0	0	0	0	0	0	0
2521172705	Thermogladius calderae 1633	0	0	0	1	3	0	0	0	0	0	0
637000320	Thermosynechococcus elongatus BP-1	0	0	0	0	0	1	0	0	0	0	0
2833578469	Thermosynechococcus elongatus PKUAC-SCTE542	0	0	0	0	0	1	0	0	0	0	0
2837246461	Thermosynechococcus vulcanus NIES-2134	0	0	0	0	0	1	0	0	0	0	0
2791355055	Thermotoga caldifontis AZM44c09	2	0	0	0	0	0	0	0	0	0	0
637000321	Thermotoga maritima MSB8	3	0	0	0	0	0	0	0	0	0	0
643348584	Thermotoga neapolitana DSM 4359	2	0	0	0	0	0	0	0	0	0	0
2791355052	Thermotoga profunda AZM34c06	2	0	0	0	0	0	0	0	0	0	0
2517572018	Thermotoga sp. 2812B	2	0	0	0	0	0	0	0	0	0	0
642487181	Thermotoga sp. RQ2	2	0	0	0	0	0	0	0	0	0	0
2825543582	Thermus aquaticus Y51MC23	0	0	0	0	0	0	0	0	0	0	0
2772190657	Thermus brockianus GE-1	0	0	0	0	0	0	0	1	0	0	0
2508501045	Thermus oshimai JL-2	0	0	0	0	0	0	0	1	0	0	0
2687453502	Thermus parvatiensis RL	0	0	0	0	0	0	0	0	0	0	0
2511231187	Thermus sp. CCB_US3_UF1	0	0	0	0	0	0	0	1	0	0	0
637000322	Thermus thermophilus HB27	0	0	0	0	0	0	0	1	0	0	0
637000323	Thermus thermophilus HB8	0	0	0	0	0	0	0	0	0	0	0
2508501108	Thermus thermophilus JL-18	0	0	0	0	0	0	0	1	0	0	0
2836887846	Thiomicrorhabdus indica 13-15A	0	0	0	0	0	1	1	0	0	0	1
2517287021	Thiomicrorhabdus sp. Kp2	0	0	0	0	0	1	0	0	0	0	1
2561511141	Thiomicrorhabdus sp. Milos-T2	0	0	0	0	0	1	0	0	0	0	1
646564586	Truepera radiovictrix RQ-24, DSM 17093	0	0	0	0	0	0	1	0	0	0	0
648028062	Vulcanisaeta distributa DSM 14429	0	1	0	0	0	0	0	4	0	0	0
650377985	Vulcanisaeta moutnovskia 768-28	0	0	0	0	0	0	0	4	0	0	0
2654587899	Hydrogenimonas thermophila EP1-55-1	0	3	1	0	2	0	0	0	1	0	1
2756170387	Thermovibrio guaymasensis DSM 15521	0	1	0	3	1	0	0	0	0	0	1
649633104	Thermovibrio ammonificans HB-1	0	1	0	2	0	0	0	0	0	0	1
640069314	Hyperthermus butylicus DSM 5456	0	1	0	0	0	0	0	1	0	0	0
640963039	Caminibacter mediatlanticus TB-2	0	0	0	0	0	0	0	0	1	0	1
