# Supplementary material for: Genome-centric insight into metabolically active microbial population in shallow-sea hydrothermal vents
Source: Microbiome. 2022 Oct 14;10:170. doi: 10.1186/s40168-022-01351-7 (PMC9563475; doi:10.1186/s40168-022-01351-7)
Supplement: Supplementary file 12 — Additional file 11: Table S10. Distributions of selected key enzymes in microbial genomes. [file 40168_2022_1351_MOESM11_ESM.xlsx]

## Sheet: table
Table S10 Distributions of selected key enzymes in microbial genomes (Red color indicates the presence of genes)
			KEGG KO No.	K00122	K05299	K00123	K17218	K17230	K17229	K08352	K17222	K17224	K17225	K17223	K17226	K17227	K08738	K00958	K00956	K00957	K00860	K00955	K00390	K10150	K02045	K02046	K02048	K02047	K01738	K12339	K00387	K03321	K00380	K00381	K00392	K00394	K00395	K11180	K11181	K16950	K16951	K00385	K05301	K08357	K08358	K08359	K19713	K16936	K16937
			Pathway/function				sulfide oxidation	sulfide oxidation	sulfide oxidation	polysulfide reduction	sulfide oxidation	sulfide oxidation	sulfide oxidation	sulfide oxidation	sulfide oxidation	sulfide oxidation	sulfide oxidation	Assimilatory sulfate reduction	Assimilatory sulfate reduction	Assimilatory sulfate reduction	Assimilatory sulfate reduction	Assimilatory sulfate reduction	Assimilatory sulfate reduction	Assimilatory sulfate reduction	Assimilatory sulfate reduction	Assimilatory sulfate reduction	Assimilatory sulfate reduction	Assimilatory sulfate reduction	Assimilatory sulfate reduction	Assimilatory sulfate reduction	Assimilatory sulfate reduction	Assimilatory sulfate reduction	Assimilatory sulfate reduction	Assimilatory sulfate reduction	Assimilatory sulfate reduction	Dssimilatory sulfate reduction and sulfide oxidation	Dssimilatory sulfate reduction and sulfide oxidation	Dssimilatory sulfate reduction and sulfide oxidation	Dssimilatory sulfate reduction and sulfide oxidation	Dssimilatory sulfate reduction and sulfide oxidation	Dssimilatory sulfate reduction and sulfide oxidation	Dssimilatory sulfate reduction and sulfide oxidation	sulfite dehydrogenase	tetrathionate reductase	tetrathionate reductase	tetrathionate reductase	thiosulfate dehydrogenase	thiosulfate dehydrogenase	thiosulfate dehydrogenase
			Gene abbreviation	FDH	fdhA	fdoG	sqr	fccA	fccB	phsA, psrA	soxA	soxB	soxC	soxX	soxY	soxZ	soxD	sat	cysN	cysD	cysC	cysNC	cysH	cysO	cysA	cysU	cysP	cysW	cysK	cysM	soxC, E1.8.3.1, SUOX	sulP	cysJ	cysI	sir	aprA	aprB	dsrA	dsrB	asrA	asrB	asrC	sorA	ttrA	ttrB	ttrC	tsdA	doxA	doxD
			Gene name	formate dehydrogenase	formate dehydrogenase alpha subunit	formate dehydrogenase major subunit	sulfide:quinone oxidoreductase [EC:1.8.5.4]	cytochrome subunit of sulfide dehydrogenase [EC:1.8.2.3]	sulfide dehydrogenase [flavocytochrome c] flavoprotein chain [EC:1.8.2.3]	polysulfide reductase chain A[EC:1.8.5.5]	sulfur-oxidizing protein SoxA	sulfur-oxidizing protein SoxB	sulfane dehydrogenase subunit SoxC	sulfur-oxidizing protein SoxX	sulfur-oxidizing protein SoxY	sulfur-oxidizing protein SoxZ	cytochrome c	sulfate adenylyltransferase [EC:2.7.7.4]	sulfate adenylyltransferase subunit 1 [EC:2.7.7.4]	sulfate adenylyltransferase subunit 2 [EC:2.7.7.4]	adenylylsulfate kinase [EC:2.7.1.25]	bifunctional enzyme CysN/CysC [EC:2.7.7.4 2.7.1.25]	phosphoadenosine phosphosulfate reductase [EC:1.8.4.8]	cysteine synthase / O-phosphoserine sulfhydrylase / spermine synthase [EC:2.5.1.47 2.5.1.65 4.2.1.22]	sulfate transport system ATP-binding protein [EC:3.6.3.25]	sulfate transport system permease protein	sulfate transport system substrate-binding protein	sulfate transport system permease protein	cysteine synthase A [EC:2.5.1.47]	cysteine synthase B [EC:2.5.1.47]0	sulfite oxidase [EC:1.8.3.1]	sulfate permease, SulP family	sulfite reductase (NADPH) flavoprotein alpha-component [EC:1.8.1.2]	sulfite reductase (NADPH) hemoprotein beta-component [EC:1.8.1.2]	sir,sulfite reductase (ferredoxin) [EC:1.8.7.1]	adenylylsulfate reductase subunit A [EC:1.8.99.2]	adenylylsulfate reductase subunit B [EC:1.8.99.2]	sulfite reductase alpha subunit [EC:1.8.99.3 1.8.99.5]	sulfite reductase beta subunit [EC:1.8.99.3 1.8.99.5]	anaerobic sulfite reductase subunit A ( Salmonella/Clostridium type)	anaerobic sulfite reductase subunit B ( Salmonella/Clostridium type)	anaerobic sulfite reductase subunit C ( Salmonella/Clostridium type)	sorA; sulfite dehydrogenase (cytochrome) subunit A [EC:1.8.2.1]	ttrA; tetrathionate reductase subunit A	ttrB; tetrathionate reductase subunit B	ttrC; tetrathionate reductase subunit C	tsdA; thiosulfate dehydrogenase [EC:1.8.2.2]	doxA; thiosulfate dehydrogenase (quinone) small subunit [EC:1.8.5.2]	doxD; thiosulfate dehydrogenase (quinone) large subunit [EC:1.8.5.2]
IMG Genome ID	Organism name	Isolation site
646564501	Aciduliprofundum boonei T469	Mariner Vent field																646648279			646648282		646648999						646649324
2554235461	Aeropyrum camini SY1, JCM 12091	Suiyo Seamount, Izu-Bonin Arc, Japan,deep-sea hydrothermal vent chimney, 1385 m depth				2741440405	2556043471											2556043790			2556043787			2556044039
646311904	Ammonifex degensii KC4	volcanic hot spring,Java, Dieng Plateau, Kawah Candradimuka crater, Indonesia			646648861	646648861												646359707											646358198							646358949	646358950	646360083	646360082
637000010	Aquifex aeolicus VF5	First observed at the turn of the century, growing at 89 deg C in the outflow of hot springs in Yellowstone National Park				645026958	637019911				637020641	637020639		637020640	637020643	637020642	637020459	637020120												637020462		637020255
638154502	Archaeoglobus fulgidus VC-16, DSM 4304	Geothermally heated sea floor at Vulcano Island Italy				2511771723	638157074											638158234			638156787															638158237	638158236	638156935	638156936						638158985
646311906	Archaeoglobus profundus Av18, DSM 5631	Deep sea hydrothermal vents; Mexico, Gulf of California, Guaymas Basin				643210927												646509968																		646509965	646509966	646508825	646508826
2504136002	Archaeoglobus veneficus SNP6, DSM 11195	Black smoker wall, 3500m depth; Mid-Atlantic Ridge			646358192	646358314												2504144988			2504145601															2504144991	2504144990	2504146555	2504146554					2504144720
2751185666	Caldimicrobium thiodismutans TF1	a neutral to slightly alkaline hot spring,Nakabusa,Japan								2752807907							2752808483	2752808292			2752808541									2752807193						2752808295	2752808294	2752807431	2752807432
649633026	Calditerrivibrio nitroreducens Yu37-1, DSM 19672	Yumata, Nagano, Japan				640494974		649783681	649783680	649782757																			649783016			649784382
2718218154	Caldithrix abyssi LF13, DSM 13497	Deep-sea hydrothermal chimney sample collected at a vent site at 14 degrees 45 minutes N, 44 degrees 59 minutes W on the Mid-Atlantic Ridge			2540573550	2540573318	2720325938			2720326602								2720325024			2720325023								2720326682
641228483	Caldivirga maquilingensis IC-167	Acidic hot spring in the Philippines				2752808748	641274990											641274777											641276101							641274776	641274775	641275356	641275357
637000060	Carboxydothermus hydrogenoformans Z-2901	Kunashir Island (Kurils), Russia								637755305								637755419			637755423								637753560							637755421	637755420	637755145	637755144						637753356
637000073	Chlorobaculum tepidum TLS	New Zealand high-sulfide hot spring					637115039	637117018	637115960		637115964	637115966		637115961	637115962	637115963		637115808											637115636			637115650				637115811	637115810	637115798	637115799										637116133
2513020047	Desulfurococcus fermentans Z-1312, DSM 16532	Uzon caldera, Kamchatka, Russia			646661960	646661960																	2513221891	2513221207					2513220952
643348540	Desulfurococcus kamchatkensis 1221n	Kamchatka, Russia,mixed water and sediment				641228730																	643532860	643531915					643532033
649633040	Desulfurococcus mucosus 07/1, DSM 2162	Askja, Iceland,hot solfataric spring				2848599553																	649908121	649907572					649907710
646564534	Ferroglobus placidus AEDII12DO, DSM 10642	Hallow submarine hydrothermal system at Vulcano Italy					646613565											646613337			646613535														646613341	646613339	646613338
2504136000	Hippea maritima MH2, DSM 10411	Papua New Guinea, Matupi Harbour				2511705811													2504137771	2504137773	2504136054								2504137686
637000325	Hydrogenovibrio crunogenus XCL-2	East Pacific Rise deep-sea hydrothermal ven					637785894				637785314	637786285	637784861	637785317	637785316	637785315	637784862													637786038		637786269	637786636														637786853
2571042363	Hydrogenovibrio sp. MA2-6	Mid-Atlantic Ridge					2572248696	2572249274	2572248238		2572249630	2572248217	2572250123	2572249628	2572250611	2572250610	2572250124		2572249749	2572249750			2572249747							2572248844		2572249063	2572249514	2572249752
2576861815	Hydrogenovibrio sp. Milos-T1	Shallow-sea hydrothermal					2579719277		2579718926		2579719901	2579719858	2579718525	2579719898	2579719899	2579719900	2579718524													2579719397		2579719041	2579720371
2836772259	Hydrogenovibrio thermophilus JR-2	Pacific Ocean: Juan de Fuca deep-sea Hydrothermal vents					2836773564	2836774115	2836773169		2836772997	2836773150	2836772474	2836773000	2836772999	2836772998	2836772475													2836773716		2836773927	2836772365														2836774597
2513237218	Ignavibacterium album Mat9-16, JCM 16511	Yumata, Nagano, Japan					2514221973			2514223492							2514223218															2514223429
640753029	Ignicoccus hospitalis KIN4/I, DSM 18386	Shallow marine hydrothermal system of the Kolbeinsey Ridge, north of Iceland					640897242											640897542			640897540		640897286																						640897371
2775506848	Kyrpidia spormannii EA-1	Portugal: Sao Miguel,sediment from hydrothermal systems					2776040375											2776039668					2776039666						2776041476						2776041615												2776039737
646564511	Kyrpidia tusciae T2, DSM 2912	San Frederigo Tuscany Italy					646749442											646749045					646749043						646750105						646749953												646749118
2775507268	Lebetimonas sp. JH292	at the dynamic NW Rota-1 seamount where the first human observation of a submarine volcanic eruption occurred in 2004				640897674	2778183530			2778183533								2778182823		2778183253	2778183257								2778183034															2778182384	2778182386	2778182385
2775507267	Lebetimonas sp. JH369	at the dynamic NW Rota-1 seamount where the first human observation of a submarine volcanic eruption occurred in 2004					2778181590			2778181593								2778180846	2778181300		2778181303								2778181069															2778180397	2778180399	2778180398
2775507285	Lebetimonas sp. JS032	at the dynamic NW Rota-1 seamount where the first human observation of a submarine volcanic eruption occurred in 2004				649910506	2778247170			2778247173								2778246466		2778246890	2778246894								2778246677															2778246037	2778246039	2778246038
2775507283	Lebetimonas sp. JS085	at the dynamic NW Rota-1 seamount where the first human observation of a submarine volcanic eruption occurred in 2004				2776041662	2778243154			2778243157								2778242435	2778242876	2778242875	2778242878								2778242655															2778241999	2778242001	2778242000
2775507260	Lebetimonas sp. JS138	at the dynamic NW Rota-1 seamount where the first human observation of a submarine volcanic eruption occurred in 2004				646749919	2778147910			2778147913								2778147225											2778147437															2778146805	2778146807	2778146806
2022827000	Leptolyngbya sp. JSC-1	USA: Yellowstone National Park, Wyoming				2778183557												2022831485			2022827279		2022827832		2022827080	2022832799	2022832800	2022832798	2022827152			2022829005			2022828576
650716051	Metallosphaera cuprina Ar-4	Tengchong, Yunnan, China					650820606																						650821009					650821499														650822102	650822092
640427120	Metallosphaera sedula DSM 5348	Thermal pond, Pisciarelli Solfatara, Naples, Italy				2689023498	640506259											640506865											640507497					640506863														640506270	640506269
638154507	Methanopyrus kandleri AV19	Black smoker from the Gulf of California at a depth of 2000m				644970078																	638168638
649633067	Methanothermus fervidus V24S, DSM 2088	Kerlingarfjoll mountains, Iceland, hot solfataric spring				638201280
650716056	Methanotorris igneus Kol5, DSM 5666	Shallow submarine vent system at the Kolbeinsey ridge Iceland				646622720																	650855705
2630968620	Muricauda lutaonensis CC-HSB-11	isolated from a coastal hot spring of Green Island, Taiwan				650917004	2632547238												2632547544	2632547543			2632547542							2632548270		2632546686			2632547545														2632547810
643692029	Nautilia profundicola Am-H	Epidermis of Alvinella pompejana from East Pacific Rise				649738298				643725254								643724088											643725310			643724869
2836927353	Nautilia sp. PV-1	Pacific Ocean				650856446	2836928185			2836928945								2836927702	2836929098	2836929099									2836929006			2836928519
649633076	Nitratifractor salsuginis E9I37-1, DSM 16511	Iheya				642665452	649899165			649899961	649898570	649898572	649898565	649898567	649898568	649898569	649898566	649899869											649898359			649899473
640753037	Nitratiruptor sp. SB155-2	30-m-tall sulfide mound in the Iheya North field, Japan				2719683941	640819402	1	1		640821117	640821116		640821120	640819287	640819288		640819870											640820757			640819578
639633005	Paenarthrobacter aurescens TC1	Tow Cam vent field, Eastern Lau Spreading Center, Southwestern Pacific				2836928738	639800807												639801870	639801871			639801872						639801210			639798907	639803451		640734935
2509276061	Pleurocapsa minor PCC 7327	Ontario				639799852	2509574775											2509573865			2509571891		2509572908						2509573723			2509573423			2509575122
638154513	Pyrobaculum aerophilum IM2	Boiling marine water hole in Maronti Beach, Ischia, Italy				643743095	638171663											638171658					638171188						638170525							638171624	638171621	638171630	638171629
640427135	Pyrobaculum arsenaticum PZ6, DSM 13514	Hot spring at Pisciarelli Solfatara Naples Italy				638204801	640468469											640468785			640467920		640469609						640467781							640468781	640468780	640468464	640468465
640069326	Pyrobaculum calidifontis JCM 11548	Hot spring, Calamba, Laguna, the Philippines					640124598											640125174			640278481		640125344						640124424							640125178	640125179	640125196	640125195						640125244
2511231117	Pyrobaculum ferrireducens 1860	sediment from the bottom of a terrestrial hot spring,Kamchatka, Uzon Kaldera,Russia					2511694165											2511695253			2511695422		2511693668						2511695883							2511695230	2511695229	2511695236	2511695235						2511695106
641522657	Pyrobaculum neutrophilum V24Sta	Hot spring in Iceland			2503524842	2503524842																	641667983						641667350									641667504	641667505
2512047039	Pyrobaculum oguniense TE7, DSM 13380	Oguni-cho, Kumamoto, Japan				638171692	2512378469											2512378450					2512377465						2512379813							2512378475	2512378476	2512378434	2512378465						2512378913
2636415462	Pyrobaculum sp. WP30	isolated from a hypoxic, reduced sulfur, and high-arsenic environment in Yellowstone National Park				640468510	2636672603																2636673123						2636672417
2811995048	Pyrodictium delaneyi hulk	an active deep-sea hydrothermal vent chimney on the Endeavour Segment in the north-eastern Pacific Ocean				638174128	2812948274			2812948103								2812948661			2812948658		2812948217	2812948258					2812949931																2812948104
2773858058	Pyrodictium delaneyi Su06	an active deep-sea hydrothermal vent chimney on the Endeavour Segment in the north-eastern Pacific Ocean				2689041844	2775380630			2775381608								2775382681			2775382678		2775381723	2775381764					2775381877																2775381609
2505679005	Pyrolobus fumarii 1A, DSM 11204	Mid-Atlantic Ridge				650831882				2505689500								2505688805			2505689049		2505689689	2505689527					2505689223																2505689501
646564573	Staphylothermus hellenicus P8, DSM 12710	Palaeochori Bay, Milos, Greece				2730768828												646826416			646826414		646827378						646826398
640069332	Staphylothermus marinus F1, DSM 3639	Hydrothermal marine sediment from Vulcano Island in Italy				638162251												640109007			640109009		640109690						640109024
2510917010	Sulfobacillus acidophilus TPY	isolated from a hydrothermal vent in the Pacific Ocean		2511075716		2521613308	2511072860											2511073542					2511073543						2511073168						2511075094									2511076509					2511074961
643692050	Sulfurihydrogenibium azorense Az-Fu1	Terrestrial hot spring from Furnas, Azores Portugal				2730743127	643740794	643742355	643742356		643742363	643742364		643742359	643742361	643742362	643740748													643741742
642555165	Sulfurihydrogenibium sp. YO3AOP1	Isolated from near-neutral-pH terrestrial hot springs in Obsidian Pool in Yellowstone National Park, USA.				650472891	642657445				642656802	642656801		642656806	642656804	642656803	642656722													642657135
648028058	Sulfurimonas autotrophica OK10, DSM 16294	Deep-sea sediments at the Hatoma Knoll in the Mid-Okinawa Trough hydrothermal field in Japan				643837104	648190885			648191549	648191794	648191795	648192910	648191791	648191792	648191793	648192701	648192330	648191038	648191037	648191039								648192586			648192265
638154519	Sulfurisphaera tokodaii 7	Beppu Hot Springs in the geothermal area of Kyushu Island Japan				643839155	638192864											638195064					638195063						638193756					638195062														638194292	638193144
2648501445	Sulfurovum lithotrophicum ATCC BAA-797	Okinawa Trough hydrothermal sediments				642656311	2649938565				2649939125	2649939124	2649939475	2649939128	2649939127	2649939126	2649938861	2649939096	2649937653	2649937652	2649937654								2649939230			2649938509															2649938659
640753056	Sulfurovum sp. NBC37-1	30-m-tall sulfide mound in the Iheya North field, Japan (water depth, 1,000 m)				648192720	640821200				640821658	640821659	640821202	640821655	640821204	640821205	640821203	640821678	640822883	640822884	640822881								640821546			640822327
637000312	Synechococcus sp. JA-2-3B'a(2-13)	Top 2mm of microbial mat samples from Octopus Spring Yellowstone National Park				638192242												637875472			637875818		637874850		637874651	637874650	637874652	637874649	637876379	637876711		637876010			637874595
637000313	Synechococcus sp. JA-3-3Ab	Top 2mm of microbial mat samples from Octopus Spring Yellowstone National Park					637874271											637873109			637873086		637872690		637872061	637872060	637872062	637872059	637873248	637872771		637872967			637872525
2841155221	Thermoanaerobacter ethanolicus JW 200	USA: Wyoming, Yellowstone National Park																											2841157021											2841156101	2841156103	2841156104
646564579	Thermoanaerobacter italicus Ab9, DSM 9252	Mud, thermal spa; Italy, Abano Terme				2649939367																							646642401											646641756	646641757	646641758
646564580	Thermoanaerobacter mathranii mathranii A3, DSM 11426	Hot spring from Hverdagerdi-Hengil area in Iceland				640821386																							646834876											646834253	646834254	646834255
641522655	Thermoanaerobacter pseudethanolicus 39E, ATCC 33223	Yellowstone National Park																											641543039											641544692	641544691	641544690
637000318	Thermoanaerobacter tengcongensis MB4	Hot spring in Tengcong China																											637262683								637261933
2504756058	Thermoanaerobacter wiegelii Rt8.B1	Rotorua, New Zealand																											2504958212											2504957437	2504957438	2504957439
2519103102	Thermoanaerobacterium saccharolyticum JW/SL-YS485, DSM 8691	isolated from shallow marine hydrothermal vents off Gueishandao Island in Taiwan																		2519481637		2519481638	2519481641						2519481294											2519480670	2519480669	2519480668
650716095	Thermoanaerobacterium xylanolyticum LX-11, DSM 7097	Yellowstone National Park, WY																											650851804
2684622511	Thermococcus barophilus CH5	Atlantic Ocean: Logatchev hydrothermal vent site																2684673719			2684673715		2684671985						2684672052
650716096	Thermococcus barophilus MP, DSM 11836	chimney wall, Mid-Atlantic Ridge, Snakepit																650728561			650728565		650727701						650727652
2758568026	Thermococcus barossii SHCK-94	Pacific Ocean: Juan de Fuca Ridge																2758672777			2758672780		2758671468
2773857858	Thermococcus celer Vu 13	Italy: volcano island,Isolated from surface hydrothermal vent systems in the Mediterranean.																2774700492			2774700495		2774700832						2774700900
2758568020	Thermococcus chitonophagus GC74	Mexico: Off the mexican west coast,deep-sea hydrothermal vent																					2758657772						2758655883
2518645553	Thermococcus cleftensis CL1	polychaete worm of the genus Paralvinella in a fragment of a black smoker				2684671666												2518821756			2518821762		2518822529						2518822456
2636415503	Thermococcus eurythermalis A501	Isolated from the chimney sample of a deep-sea hydrothermal vent site at a depth of 2006.9 m; the vent was located in the Guaymas Basin				650726932																	2636843626						2636843191
644736411	Thermococcus gammatolerans EJ3	oil wells of the Samotlor oil reservoir				2758672578	644808536																644807803
2758568023	Thermococcus gorgonarius W-12	New Zealand: Bay of plenty				2774700427												2758666132			2758666135		2758666022						2758665248
2681812990	Thermococcus guaymasensis DSM 11113	Guaymas Basin, Gulf of California, USA				2758656711																	2682416572
638154520	Thermococcus kodakarensis KOD1	a solfatara on Kodakara Island, Kagoshima, Japan				2518821566																	638207485						638207871
2513237398	Thermococcus litoralis DSM 5473	Bay of Naples, Italy				2636842924																	2514742074						2514743216
2565956587	Thermococcus nautili 30-1 (unscreened)	Isolated in 1999 from a deep-sea hydrothermal vent during the Amistad campaign.				644807343																	2566269469						2566269902
643348580	Thermococcus onnurineus NA1	PACMANUS hydrothermal vent sediment at a depth of 1650 meters				2758666288												643422270			643422267		643421498						643421546
2758568025	Thermococcus pacificus P-4	New Zealand: Bay of plenty				2682415187												2758670668			2758670671		2758669320						2758669222
2558860254	Thermococcus paralvinellae ES1	Isolated from a Paralvinella sp. polychaete worm collected from a hydrothermal vent on the Endeavor Segment in the NorthEastern Pacific Ocean.				638206358												2559338957			2559338962		2559338193						2559338161
2687453162	Thermococcus peptonophilus OG-1	Pacific Ocean: Izu-Bonin forearc				2514742449												2687701506			2687701511		2687701135						2687701475
2687453428	Thermococcus piezophilus CDGS	Isolated from the deep-sea hydrothermal vent field Beebe, in the Cayman Trough, at 4964-m water depth				2566268969												2688749608			2688749611		2688748892						2688748941
2758568027	Thermococcus profundus DT 5432	Pacific Ocean: Middle Okinawa Trough				643420810	2758674877																2758673221
2758568021	Thermococcus radiotolerans EJ2	Mexico: Guaymas basin,chimney of deep-sea hydrothermal vent				2758669804												2758659679			2758659682		2758659335
2758568024	Thermococcus siculi RG-20	Pacific Ocean: Middle Okinawa Trough				2559337019												2758668628			2758668633		2758667225
2684622610	Thermococcus sp. 2319x1	Isolated from the hot vent, located in the tidal zone of Kunashir Island, Southern Kurils.				2687700178																	2685064301						2685063685
650716097	Thermococcus sp. 4557	Guaymas Basin, Gulf of California				2688747424												651050367			651050370		651049020						651051109
2511231053	Thermococcus sp. AM4	Isolated from 1 of 13 enrichments of coccoid cells obtained from hydrothermal venting structures (East Pacific Rise; a latitude of 13 degrees north, 2,600-m depth) anaerobically on CO at 80 deg C.				2758673351	2511504308																2511505749
2775506963	Thermococcus sp. EXT12c	Isolated from the East Pacific Rise 9°N(a 2496-m depth near the East Pacific Rise )a hydrothermal chimney rock sample from deep-sea hydrothermal vent				2758659655	2776515707											2776516983			2776516976		2776515779						2776515223
2758568029	Thermococcus sp. P6	Greece: Palaeochori Bay, Milos Island				2758668448												2758677494			2758677499		2758678319
2773858064	Thermococcus thioreducens OGL-20P	Atlantic Ocean: Mid-Atlantic ridge, Rainbow site				2685063387												2775400097			2775400102		2775398721						2775398655
646564582	Thermocrinis albus HI 11/12, DSM 14484	Hveragerdi, Iceland				651049478	646639030				646638988	646638986		646638987	646638990	646638989	646639312	646639352												646639058		646638732
2512875013	Thermocrinis ruber DSM 23557	Octopus Spring in Yellowstone National Park, Wyoming				2511505570	2512918777				2512918492	2512918490		2512918491	2512918494	2512918493	2512918776	2512918543												2512918051		2512918853
2505119042	Thermodesulfatator indicus CIR29812, DSM 15286	Deep-sea hydrothermal vent site at the Kairei vent field on the Central Indian Ridge Indian Ocean				2776515267				2505284944								2505284479			2505284993															2505283574	2505283575	2505283694	2505283693
2588253728	Thermodesulfobacterium commune DSM 2178	Yellowstone National Park, Wyoming				2758677820				2588508097								2588508806																		2588508809	2588508808	2588508305
2506520012	Thermodesulfobacterium geofontis OPF15	Obsidian Pool, Yellowstone National Park,Wyoming, USA				2775400064				2506602649								2506601903																		2506601900	2506601901	2506603170	2506603169
2521172705	Thermogladius calderae 1633	Uzon Caldera in Kamchatka				2506602237																	2522011756	2522011604					2522012115
637000320	Thermosynechococcus elongatus BP-1	Beppu hot spring in Japan				650771529	637312895											637313662			637313964		637313653		637314317	637312882	637312881	637312883	637313118			637314782			637312947
2833578469	Thermosynechococcus elongatus PKUAC-SCTE542	China: Ganzi Prefecture of western Sichuan Province					2833579186											2833578608					2833581831		2833579356		2833579166	2833579169	2833580816			2833580385
2837246461	Thermosynechococcus vulcanus NIES-2134	Japan: Wakayama, Yunomine Hot Spring					2837246885											2837247185			2837247703		2837247197		2837248111	2837246568	2837246569	2837246567	2837246791			2837248580			2837246528
2791355055	Thermotoga caldifontis AZM44c09	terrestrial hot springs in Japan																											2792485457
637000321	Thermotoga maritima MSB8	Geothermal marine area near Vulcano Italy																											637005955
643348584	Thermotoga neapolitana DSM 4359	Black smoker in the bay near Naples Italy in 1986																											643637283
2791355052	Thermotoga profunda AZM34c06	terrestrial hot springs in Japan
2517572018	Thermotoga sp. 2812B	marine hot spring			2792485430																								2517627685
642487181	Thermotoga sp. RQ2	near Ribeira Quente, the Azores																											642487444
2825543582	Thermus aquaticus Y51MC23	Yellowstone National Park, Wyoming, USA									2825544305		2825544309	2825544304	2825544302	2825544303	2825544310	2825544664					2825544667						2825543805						2825544670
2772190657	Thermus brockianus GE-1	Hot spring within Geysir geothermal area, Iceland			2792482554		2772382203			2772381870	2772380673	2772380675	2772380681	2772380676	2772380671	2772380672	2772380682	2772381737					2772381734						2772380193
2508501045	Thermus oshimai JL-2	U.S. Great Basin, Nevada					2508709043			2508707741	2508708608	2508708610	2508708604	2508708609	2508708614	2508708613	2508708603	2508709292					2508709289						2508709165						2508709286
2687453502	Thermus parvatiensis RL	India: Manikaran, Himachal Pradesh,water from thermal spring																2689043978					2689043981						2689043134						2689043984
2511231187	Thermus sp. CCB_US3_UF1	Ulu Slim hot spring, Perak, Malaysi				649882497	2511942242			2511941045	2511940846	2511940848	2511940854	2511940847	2511940844	2511940845	2511940855	2511941610					2511941607						2511940278
637000322	Thermus thermophilus HB27	Thermal vent in Japan					637500043			637498785	637499688	637499690	637499684	637499689	637499694	637499693	637499683	637498942					637498945						637500292
637000323	Thermus thermophilus HB8	Mine hot spring, Shizuoka, Japan			2772381283	2772381283					637595820	637595822	637595816	637595821	637595826	637595825	637595815	637595062					637595065						637594730
2508501108	Thermus thermophilus JL-18	U.S. Great Basin, Nevada			2508708366	2508708366	2509051571				2509051914	2509051916	2509051922	2509051915	2509051912	2509051913	2509051923	2509052690					2509052687						2509051320						2509052684
2836887846	Thiomicrorhabdus indica 13-15A	Indian Ocean: Northwestern Indian ocean					2836888772	2836888399	2836888398		2836888647	2836889360	2836890208	2836888650	2836888649	2836888648	2836890207													2836889042		2836888446	2836890007
2517287021	Thiomicrorhabdus sp. Kp2	Pacific Ocean, Juan de Fuca Ridge, Endeavour Field, 2179 m depth ,Canada			2511941454	2511941454	2517374422	2517376381	2517376166		2517376340	2517376624	2517375454	2517376343	2517374437	2517374438	2517375453													2517374262		2517376429	2517375990										2517375971
2561511141	Thiomicrorhabdus sp. Milos-T2	marine shallow-water hydrothermal vent,Milos Island,hydrothermal vent					2562232334		2562232931		2562232970	2562232753	2562231455	2562232967	2562232968	2562232969	2562231456		2562231814	2562231813	2562231816									2562232614		2562232889	2562233296
646564586	Truepera radiovictrix RQ-24, DSM 17093	Sao Miguel, Azores, Portugal					646856656											646856152			646856151		646856325						646858216			646856654			646856324
648028062	Vulcanisaeta distributa DSM 14429	Kanagawa, Ohwakudani, Japan					648201340											648202386					648202176						648201609							648202387	648202388	648202396	648202397									648202470	648202469
650377985	Vulcanisaeta moutnovskia 768-28	isolated from the solfataric field close to Moutnovsky volcano in Kamchatka, Russia		650507166			650506563											650506839					650506658						650508499							650506840	650506841	650506848	650506849									650506917	650506916
2654587899	Hydrogenimonas thermophila EP1-55-1	thermal vent ( [112852] black smoker chimney, CIR deep-sea hydrothermal system) Isolation date: March, 2002					1
2756170387	Thermovibrio guaymasensis DSM 15521	deep-sea hydrothermal vent chimney
649633104	Thermovibrio ammonificans HB-1	Walls of an active deep-sea hydrothermal vent chimney on the East Pacific Rise at 9 degrees 50'N				646406589	649882318											649882141			649882140								649881908
640069314	Hyperthermus butylicus DSM 5456	Sea floor of a solfataric environment at 9m depth off the shore of Sao Miguel Island Azores				648202752
640963039	Caminibacter mediatlanticus TB-2	2300m depth at Mid-Atlantic Ridge vent				2656191489	1			1								1											1			1
[truncated: 148 more columns]
